# Supplementary material for: Enhanced Senescence Process is the Major Factor Stopping Spike Differentiation of Wheat Mutant ptsd1
Source: Int J Mol Sci. 2019 Sep 19;20(18):4642. doi: 10.3390/ijms20184642 (PMC6770497; doi:10.3390/ijms20184642)
Supplement: Supplementary file 1 [file ijms-20-04642-s001.zip]

Archive with 6 entries (6 files):
- Figures S1-S13.doc
- Table S1.xls
- Table S2-S20.xls
- Table S21-S24.xls
- Table S25.xls
- Table S26.xls
