# Supplementary material for: Enhanced Senescence Process is the Major Factor Stopping Spike Differentiation of Wheat Mutant ptsd1
Source: Int J Mol Sci. 2019 Sep 19;20(18):4642. doi: 10.3390/ijms20184642 (PMC6770497; doi:10.3390/ijms20184642)
Supplement: Supplementary file 1 [file ijms-20-04642-s001.zip › Table S1.xls]

## Sheet: Table S1
Comparison of agronomic traits between WT and mutant ptsd1
Traits	WT	ptsd1
Plant height /cm	64.45±3.28	50.75±3.09**
Spike length /cm	10.47±0.53	4.19±1.30**
The top first internode length of the main stem/cm	21.74±2.28	19.00±2.33
The top second internode length of the main stem/cm	13.98±0.27	11.80±0.58**
The top third internode length of the main stem /cm	9.42±0.74	8.80±0.42
The top fourth internode length of the main stem/cm	5.78±0.29	4.90±0.31*
The top fifth internode length of the main stem /cm	3.19±0.31	2.00±0.33*
Tiller number	21.73±2.20	18.11±0.30*
Fertile spikelet number	20.00±1.00	4.50±1.50**
Seed number per spike	64.10±5.36	14.16±4.28**
1000-grain weight /g	44.17±4.59	35.41±4.34**
Heading stage	18/4/2018	27/4/2018
Anthesis stage	24/4/2018	4/5/2018
Maturity stage	22/5/2018	2/6/2018
*P < 0.05; **P < 0.01
