# Supplementary material for: Enhanced Senescence Process is the Major Factor Stopping Spike Differentiation of Wheat Mutant ptsd1
Source: Int J Mol Sci. 2019 Sep 19;20(18):4642. doi: 10.3390/ijms20184642 (PMC6770497; doi:10.3390/ijms20184642)
Supplement: Supplementary file 1 [file ijms-20-04642-s001.zip › Table S2-S20.xls]

## Sheet: Table S2
The mapping rates of the reads in each library on the reference wheat (Triticum aestivum L.) genome
Samples-ID	Total Reads	Mapped Reads	Mapped rate
T1a	81746410	65754863	0.8044
T1b	69135786	57007467	0.8246
T1c	79090940	62663330	0.7923
T2a	79898842	65638655	0.8215
T2b	77122054	62076068	0.8049
T2c	70108264	56144283	0.8008
T3a	83702688	68421489	0.8174
T3b	68877616	55866643	0.8111
T3c	68434160	55340356	0.8087
T4a	71022276	57759445	0.8133
T4b	68206700	55681512	0.8164
T4c	68793686	55253809	0.8032

## Sheet: Table S3
The Pearson’s correlation coefficients among the three replicates of each sample
Sample	T1a	T1b	T1c	T2a	T2b	T2c	T3a	T3b	T3c	T4a	T4b	T4c
T1a	1	0.9946	0.9937	0.8716	0.9232	0.7525	0.9906	0.9668	0.984	0.866	0.7287	0.7514
T1b	0.9946	1	0.9928	0.8988	0.9303	0.7745	0.9887	0.9763	0.9866	0.8842	0.7576	0.7736
T1c	0.9937	0.9928	1	0.8995	0.9446	0.7944	0.994	0.9782	0.9899	0.8938	0.7605	0.7812
T2a	0.8716	0.8988	0.8995	1	0.9596	0.9323	0.8914	0.9412	0.9099	0.9428	0.8947	0.8761
T2b	0.9232	0.9303	0.9446	0.9596	1	0.9381	0.9427	0.9704	0.9546	0.9653	0.8883	0.8972
T2c	0.7525	0.7745	0.7944	0.9323	0.9381	1	0.7918	0.8648	0.8208	0.937	0.9332	0.919
T3a	0.9906	0.9887	0.994	0.8914	0.9427	0.7918	1	0.9806	0.9946	0.906	0.7691	0.7971
T3b	0.9668	0.9763	0.9782	0.9412	0.9704	0.8648	0.9806	1	0.9912	0.9469	0.8543	0.8623
T3c	0.984	0.9866	0.9899	0.9099	0.9546	0.8208	0.9946	0.9912	1	0.922	0.8032	0.8253
T4a	0.866	0.8842	0.8938	0.9428	0.9653	0.937	0.906	0.9469	0.922	1	0.9458	0.9644
T4b	0.7287	0.7576	0.7605	0.8947	0.8883	0.9332	0.7691	0.8543	0.8032	0.9458	1	0.9801
T4c	0.7514	0.7736	0.7812	0.8761	0.8972	0.919	0.7971	0.8623	0.8253	0.9644	0.9801	1

## Sheet: Table S4
Differentially expressed genes among WT-YS/WT-ST, ptsd1-ST/WT-ST, ptsd1-YS/WT-YS and ptsd1-YS/ptsd1-ST
#ID	T1a_FPKM	T1b_FPKM	T1c_FPKM	T2a_FPKM	T2b_FPKM	T2c_FPKM	T3a_FPKM	T3b_FPKM	T3c_FPKM	T4a_FPKM	T4b_FPKM	T4c_FPKM
gene:TRIAE_CS42_1AL_TGACv1_000008_AA0000220	3.01613	2.36898	3.46215	0.284636	0.570569	0.246146	6.00271	2.42442	3.07115	1.60893	0.94314	0.734711
gene:TRIAE_CS42_1AL_TGACv1_000012_AA0000330	6.26975	4.69597	6.31564	1.08623	1.65568	0.797108	7.88642	3.49377	10.0011	3.97716	1.60249	3.25079
gene:TRIAE_CS42_1AL_TGACv1_000055_AA0001730	1.33962	1.46656	1.10012	1.11869	0.244906	0.0948315	2.34167	1.92178	3.13135	0.565606	0.156307	0.615621
gene:TRIAE_CS42_1AL_TGACv1_000076_AA0002640	4.58631	5.13425	3.31899	1.78447	1.21891	0.823146	6.18647	6.8257	8.83485	2.11133	1.32167	1.33915
gene:TRIAE_CS42_1AL_TGACv1_000108_AA0003500	0.339701	0.179715	0.356364	0.220932	0.246499	0.228588	0.354833	0.307154	0.420053	1.1836	1.23021	1.45074
gene:TRIAE_CS42_1AL_TGACv1_000110_AA0003650	0	0.120616	0.0682899	0	0.211573	0	0.20752	0.296322	0.287844	5.53618	2.39686	9.03851
gene:TRIAE_CS42_1AL_TGACv1_000111_AA0003680	3.98415	2.64263	5.85098	5.81489	8.91857	9.27725	2.84963	3.77652	3.59409	10.5126	11.755	16.4781
gene:TRIAE_CS42_1AL_TGACv1_000115_AA0003870	2.06143	1.48544	1.36218	1.39156	2.03114	2.80862	1.9454	3.44557	1.81623	8.22235	6.08016	11.0963
gene:TRIAE_CS42_1AL_TGACv1_000141_AA0004520	1.12671	1.39801	1.15694	0.319621	0.1885	0.222515	0.635689	1.38306	1.27782	0.122642	0.465123	0.0249622
gene:TRIAE_CS42_1AL_TGACv1_000153_AA0004910	0.138774	0.0439255	0	0	0.160015	0	0	0.0463267	0.0534794	1.96953	2.76571	4.59868
gene:TRIAE_CS42_1AL_TGACv1_000165_AA0005190	0.348667	0.295699	0.372903	0.127509	0.251161	0.486289	0.13806	0.3183	0.556978	0.869049	1.44597	1.21577
gene:TRIAE_CS42_1AL_TGACv1_000178_AA0005420	2.48994	1.4654	2.4637	1.51921	2.5757	1.77877	4.5054	2.35544	3.60622	7.69511	5.50841	10.6329
gene:TRIAE_CS42_1AL_TGACv1_000178_AA0005490	0.201729	0.310499	0.659214	0.227801	0.508509	0.336295	1.1323	0.89117	1.03114	3.41535	2.94749	5.5987
gene:TRIAE_CS42_1AL_TGACv1_000229_AA0006730	2.24018	4.08763	1.83319	0.654295	0.651864	0.127885	1.21408	1.03602	1.20666	0.303035	0.114512	0.201947
gene:TRIAE_CS42_1AL_TGACv1_000232_AA0006790	2.36873	2.02819	3.51143	2.40324	3.63837	2.98763	3.45502	3.12759	5.26666	12.9243	10.0658	19.305
gene:TRIAE_CS42_1AL_TGACv1_000237_AA0006920	27.8432	40.2385	26.688	1.08377	0.187042	0.062049	22.2664	27.1008	32.559	0.753088	0.464945	1.0632
gene:TRIAE_CS42_1AL_TGACv1_000245_AA0007110	2.81731	2.25553	3.30929	1.47585	2.87171	2.28237	4.89508	4.12218	5.11232	9.10998	7.47603	13.1468
gene:TRIAE_CS42_1AL_TGACv1_000245_AA0007130	0.716989	0.680579	1.25568	0.697235	0.873799	1.44844	0.81797	1.492	1.97382	4.18631	4.84956	7.243
gene:TRIAE_CS42_1AL_TGACv1_000265_AA0007720	0.188041	0.0940293	0.510859	0.147406	0.128509	0.31884	0.13233	0.67958	1.00898	2.77873	2.96988	5.04776
gene:TRIAE_CS42_1AL_TGACv1_000300_AA0008290	0.546259	0.497565	0.782865	0.0502005	0.153007	0.0895228	0.989903	0.779123	1.32945	0.423452	0.306255	0.540302
gene:TRIAE_CS42_1AL_TGACv1_000300_AA0008300	8.45264	7.31933	9.91713	1.88923	2.16674	1.27186	16.489	11.0779	17.4824	6.40628	3.74219	6.4798
gene:TRIAE_CS42_1AL_TGACv1_000303_AA0008380	0	0.037445	0	0	0.0341682	0	0	0.49813	0.553892	1.60247	2.20304	2.21033
gene:TRIAE_CS42_1AL_TGACv1_000306_AA0008460	0.486792	0.829309	0.927175	0.582052	0.479187	0.180264	1.13523	1.53709	1.08671	10.0403	9.20657	13.6181
gene:TRIAE_CS42_1AL_TGACv1_000306_AA0008480	0.945299	1.18845	0.85162	0.628148	0.261674	0.362702	0.304061	0.627819	1.21231	2.47534	3.65425	5.76218
gene:TRIAE_CS42_1AL_TGACv1_000312_AA0008510	8.24099	12.059	9.21757	2.50925	2.4782	1.46327	10.326	8.00509	9.39036	4.15531	2.22095	2.68489
gene:TRIAE_CS42_1AL_TGACv1_000322_AA0008690	3.05968	2.27932	9.62616	27.9771	35.304	30.555	4.40672	3.50643	3.72506	52.8096	43.8058	58.1522
gene:TRIAE_CS42_1AL_TGACv1_000341_AA0009480	0.562447	0.9308	0.595868	0.200287	0.442421	0.14572	1.21579	0.692067	1.55954	10.2287	5.35578	12.3894
gene:TRIAE_CS42_1AL_TGACv1_000343_AA0009540	0.796655	0.422648	0.409335	0.0503766	0.0396489	0.0685401	1.11979	0.566241	1.14323	0.17929	0.0902415	0.0657062
gene:TRIAE_CS42_1AL_TGACv1_000383_AA0010660	4.31119	8.19444	4.32926	0.595499	0.14314	0.268079	9.67611	7.69061	14.8553	1.80259	2.33677	2.92799
gene:TRIAE_CS42_1AL_TGACv1_000398_AA0011110	0.651854	0.928034	0.391753	0.0891589	0.0910316	0.267781	1.81285	1.109	1.20809	0.261978	0.125292	0.261261
gene:TRIAE_CS42_1AL_TGACv1_000398_AA0011150	0.106961	0.0333148	0.0601302	0.122132	0.140491	0.199949	0.108318	0.126326	0.163565	0.907596	1.01063	1.8833
gene:TRIAE_CS42_1AL_TGACv1_000427_AA0011870	4.12504	4.02127	3.50657	0.39521	0.185565	0.325956	6.07533	3.59418	5.16861	1.15228	0.494428	0.385182
gene:TRIAE_CS42_1AL_TGACv1_000433_AA0012040	0.857639	0.56659	0.858032	2.34436	1.98235	0.963472	0.223422	1.11356	1.48908	0.210843	0.598514	0.141379
gene:TRIAE_CS42_1AL_TGACv1_000434_AA0012060	0.0438804	0.206487	0.217519	0.0902307	0.221891	0.0491363	0.672118	0.615226	0.719361	0.883331	0.741682	1.14603
gene:TRIAE_CS42_1AL_TGACv1_000434_AA0012070	1.05298	2.25775	1.11873	0.586935	0.152528	0.229446	1.12895	1.65895	0.847366	0.358383	0.226699	0.186602
gene:TRIAE_CS42_1AL_TGACv1_000439_AA0012160	0	0.0380994	0.10226	0	0.0704084	0	0.28928	0.495899	1.03322	2.31455	4.70184	7.36196
gene:TRIAE_CS42_1AL_TGACv1_000454_AA0012410	0.658836	0.702221	0.647624	0.257027	0.196445	0.0654606	1.16484	1.13101	1.65483	0.511536	0.197199	0.527896
gene:TRIAE_CS42_1AL_TGACv1_000454_AA0012430	1.91141	3.5079	2.22174	0.965562	0.618278	0.757536	3.2034	4.39388	3.67257	7.04483	5.49431	11.1818
gene:TRIAE_CS42_1AL_TGACv1_000456_AA0012510	1.30995	1.15095	0.844459	0.140638	0.0816066	0.108234	1.70878	0.768331	1.70077	0.740352	0.943564	1.44934
gene:TRIAE_CS42_1AL_TGACv1_000461_AA0012610	22.8606	24.3771	11.0029	2.50416	2.87551	1.45327	14.5125	22.8018	25.113	9.58349	19.5022	14.5429
gene:TRIAE_CS42_1AL_TGACv1_000466_AA0012740	0.0846537	0	0.0933507	0.0376174	0.160328	0.127355	0	0.337225	0	1.12902	1.95038	1.89813
gene:TRIAE_CS42_1AL_TGACv1_000496_AA0013490	0.431309	0.259693	0.283041	0.325243	0.444863	0.453127	0.856882	0.577609	0.824048	2.06353	1.36558	1.99451
gene:TRIAE_CS42_1AL_TGACv1_000504_AA0013540	0.38958	0.680061	0.940479	0.0754347	0.274912	0.326853	0.758062	0.659055	0.823269	1.86132	2.81729	3.30584
gene:TRIAE_CS42_1AL_TGACv1_000508_AA0013580	3.66814	4.62162	2.68152	1.41385	0.495024	0.487752	5.52652	3.12851	8.27976	2.56022	1.55706	2.33441
gene:TRIAE_CS42_1AL_TGACv1_000516_AA0013770	1.69158	1.29461	3.10245	25.0283	47.4762	39.2465	2.41628	2.12027	4.77502	3.83738	7.81048	18.4675
gene:TRIAE_CS42_1AL_TGACv1_000538_AA0014160	1.98624	1.81547	2.40231	0.118497	0.228013	0.333721	3.18859	1.09856	1.2019	0.448626	0.365236	0.692547
gene:TRIAE_CS42_1AL_TGACv1_000540_AA0014280	0.88643	0.973223	1.01226	0.227236	0.120289	0	1.65123	1.04218	1.67583	0.3112	0.128429	0.0932721
gene:TRIAE_CS42_1AL_TGACv1_000548_AA0014410	0.118045	0.0611617	0.053499	0.0650669	0.138671	0.188889	0.295916	0.0975996	0.394649	2.06308	2.6086	3.76892
gene:TRIAE_CS42_1AL_TGACv1_000576_AA0014940	0.647513	0.77386	0.524114	0.479853	0.842838	0.489942	1.36756	1.20646	1.42238	3.24473	2.6373	4.15131
gene:TRIAE_CS42_1AL_TGACv1_000582_AA0015150	0.0799351	0.0572488	0.081632	0	0.0907739	0.0846875	0.265688	0.569399	0.992456	3.83712	9.62969	9.2342
gene:TRIAE_CS42_1AL_TGACv1_000597_AA0015440	0	0	0	0	0	0	0.079428	0.407879	0.191169	3.30631	3.46439	3.65574
gene:TRIAE_CS42_1AL_TGACv1_000627_AA0016190	0.909878	1.43898	1.15581	0.381589	0.148067	0.171546	1.2531	1.12285	1.33979	0.790079	0.162086	0.235863
gene:TRIAE_CS42_1AL_TGACv1_000639_AA0016340	0.617791	0.479774	2.93223	5.74948	13.1378	5.00207	1.49007	0.796577	0.95921	21.918	13.0684	36.9433
gene:TRIAE_CS42_1AL_TGACv1_000686_AA0017040	0.353598	0.673157	0.0530513	3.33028	1.766	3.09331	0.0326987	0.207084	0.0318138	0.718492	0.81078	0.844131
gene:TRIAE_CS42_1AL_TGACv1_000696_AA0017270	2.97774	3.95495	3.3266	0.534763	0.601701	1.24645	8.15947	3.93436	9.73054	9.05146	5.541	10.4595
gene:TRIAE_CS42_1AL_TGACv1_000696_AA0017290	0.0357332	0	0.0399966	0	0.0406779	0	0.355414	0.319126	0.345735	12.3764	8.7504	21.4326
gene:TRIAE_CS42_1AL_TGACv1_000725_AA0017960	5.99286	6.92421	5.84654	4.0386	5.15311	2.6581	88.7261	52.6291	76.8831	66.953	54.0157	110.283
gene:TRIAE_CS42_1AL_TGACv1_000734_AA0018090	17.2017	22.1247	11.9309	4.04851	5.38776	5.12494	16.1925	17.5077	23.9257	1.7376	2.11245	3.03744
gene:TRIAE_CS42_1AL_TGACv1_000750_AA0018310	0.0853271	0.24721	0.106499	0.0212335	0.0797668	0.0537878	0.239648	0.480296	0.342805	1.78873	2.41105	2.85049
gene:TRIAE_CS42_1AL_TGACv1_000756_AA0018510	21.2353	19.4542	14.5201	0.386458	0.503659	0.334359	38.9678	40.4615	58.2513	1.64105	1.63586	2.04189
gene:TRIAE_CS42_1AL_TGACv1_000783_AA0019040	7.47563	2.9645	5.96761	0.617194	1.02337	0.211893	2.14313	4.00303	5.00393	1.50233	1.47888	1.6229
gene:TRIAE_CS42_1AL_TGACv1_000788_AA0019100	9.61727	20.509	14.0712	0.674864	0.107192	0.202149	12.4061	9.01234	27.1506	0.144757	0	0.440345
gene:TRIAE_CS42_1AL_TGACv1_000815_AA0019720	0.905047	0.86545	1.51594	4.15614	6.3914	5.80689	0.732454	1.22834	2.06799	5.25565	5.59302	9.76919
gene:TRIAE_CS42_1AL_TGACv1_000820_AA0019750	6.05962	4.32264	3.24126	0.66416	0.81373	0.677491	10.6526	6.56317	12.5326	2.39196	0.86858	0.806013
gene:TRIAE_CS42_1AL_TGACv1_000872_AA0020740	0	0	0.0426258	0	0	0	0.0513393	0	0	1.82679	1.05483	2.67604
gene:TRIAE_CS42_1AL_TGACv1_000890_AA0021220	0	0.143048	0.36695	0.450568	0	0	0.0763988	0	0.16835	2.64801	2.88331	5.67261
gene:TRIAE_CS42_1AL_TGACv1_000964_AA0022790	1.12282	1.0146	1.25482	1.55086	1.36078	1.75868	0.81356	1.41491	1.45361	3.88809	7.64293	7.07048
gene:TRIAE_CS42_1AL_TGACv1_001026_AA0023670	0.218734	0.0818385	0.142792	0.0720272	0.0959534	0.0961813	0.272111	0.426262	0.361494	2.12337	1.70254	3.2439
gene:TRIAE_CS42_1AL_TGACv1_001032_AA0023830	0.664707	0.350981	0.359236	1.95033	3.59134	2.50452	0.792365	0.725363	0.532124	3.86237	2.33571	2.9236
gene:TRIAE_CS42_1AL_TGACv1_001038_AA0023930	1.7785	2.62011	1.08912	0.116204	0	0	2.96356	1.95591	4.2563	0.198945	0.139907	0.068813
gene:TRIAE_CS42_1AL_TGACv1_001072_AA0024490	1.13757	0.590845	1.37279	13.3395	14.0128	12.6843	0.9111	1.06429	0.670053	3.9781	7.64326	6.19422
gene:TRIAE_CS42_1AL_TGACv1_001119_AA0025400	8.56443	13.385	8.39393	4.39896	2.89593	3.87237	6.76875	9.34563	10.6679	1.24268	1.2639	1.67119
gene:TRIAE_CS42_1AL_TGACv1_001123_AA0025430	0	0	0	0.0491639	0.0626537	0	0	0.0279526	0	2.94497	1.84104	5.42874
gene:TRIAE_CS42_1AL_TGACv1_001127_AA0025460	0.189132	0.0843629	0.173598	0.106518	0.238967	0.195322	0.469085	1.84111	0.857338	2.89792	6.7541	5.28594
gene:TRIAE_CS42_1AL_TGACv1_001153_AA0026180	0.288531	0.817682	0.277073	0.0573012	1.18553	0.0470107	5.50493	8.02567	6.15283	52.3717	45.806	72.1718
gene:TRIAE_CS42_1AL_TGACv1_001154_AA0026190	1.0577	1.46314	1.68687	0.431113	0.219499	0.0730235	2.73251	1.21356	2.99133	0.66977	0.39807	0.193424
gene:TRIAE_CS42_1AL_TGACv1_001175_AA0026540	0	0	0	0	0.0997829	0	0.533655	0.816073	1.13267	5.73839	4.91253	7.77762
gene:TRIAE_CS42_1AL_TGACv1_001188_AA0026700	0.12916	0.128505	0.222733	1.23058	2.03089	1.98591	0.125349	0.0941751	0.0530496	0.704051	1.53899	2.08346
gene:TRIAE_CS42_1AL_TGACv1_001202_AA0026890	0.0797977	0.104487	0.182306	0	0.0313669	0.0303633	0.826738	0.558447	1.27286	6.24779	5.96988	20.0441
gene:TRIAE_CS42_1AL_TGACv1_001208_AA0026970	3.9307	3.49788	4.10776	2.1886	1.04053	1.09619	5.46982	3.62859	5.98826	1.64992	1.33284	0.59521
gene:TRIAE_CS42_1AL_TGACv1_001231_AA0027470	2.57063	3.15736	1.66893	0.789229	0.48733	0.5092	1.62049	2.72911	3.05027	0.77614	0.794727	0.318623
gene:TRIAE_CS42_1AL_TGACv1_001232_AA0027520	1.43995	1.93661	1.23924	0.764026	0.710409	0.524089	3.05797	2.34797	1.8554	0.458494	0.531184	0.812512
gene:TRIAE_CS42_1AL_TGACv1_001244_AA0027670	3.62682	4.38692	2.07599	0.265595	0.233651	0.137446	3.52001	2.89138	4.0345	0.936775	0.838967	0.808102
gene:TRIAE_CS42_1AL_TGACv1_001286_AA0028250	2.2437	2.23757	1.64372	0.777492	0.675016	0.429313	2.00434	1.5541	2.28451	2.67906	2.23176	2.45841
gene:TRIAE_CS42_1AL_TGACv1_001348_AA0029060	0.751185	0.516044	3.12709	0.269168	0.670787	0.989212	0.690348	1.43203	3.35881	2.97277	5.84719	8.59789
gene:TRIAE_CS42_1AL_TGACv1_001381_AA0029640	2.4394	1.52304	2.63901	0.726562	0.400648	0.388265	2.36998	2.18836	3.71286	2.2587	0.719515	0.842989
gene:TRIAE_CS42_1AL_TGACv1_001408_AA0030180	10.7727	15.5332	10.6324	2.0402	1.55381	0.542078	23.2549	13.7131	24.2564	5.04914	2.08208	1.99261
gene:TRIAE_CS42_1AL_TGACv1_001450_AA0030760	0.063756	0.267187	0.142863	1.17481	1.6285	1.86753	0.528209	0.153113	0.274221	0.118831	0.303601	0.283625
gene:TRIAE_CS42_1AL_TGACv1_001460_AA0030860	0.51836	0.521597	0.833136	0.186432	1.12019	0.521828	0.200531	0.72015	0.450839	2.48722	5.83434	4.25496
gene:TRIAE_CS42_1AL_TGACv1_001492_AA0031320	0.969258	1.27142	0.852326	1.31744	0.984157	0.846016	1.23235	1.12397	0.957211	3.57198	4.61544	6.18335
gene:TRIAE_CS42_1AL_TGACv1_001493_AA0031350	1.69439	1.79188	1.43048	1.04178	0.865401	0.332169	1.57034	2.301	2.17659	0.470334	0.274496	0.519365
gene:TRIAE_CS42_1AL_TGACv1_001528_AA0031760	3.0889	3.40778	3.3733	15.6278	15.9778	16.2131	3.16566	2.12881	2.7481	8.47796	11.1712	17.9404
gene:TRIAE_CS42_1AL_TGACv1_001551_AA0032140	0.374249	1.13858	0.881604	0.0707243	0.100538	0.174182	0.905271	1.16181	1.83217	1.44949	3.95989	6.00814
gene:TRIAE_CS42_1AL_TGACv1_001565_AA0032390	0.167418	0.117155	0.201017	0.21567	0.411715	0.312372	0.299783	0.105713	0.29627	2.37022	1.42284	3.71889
gene:TRIAE_CS42_1AL_TGACv1_001595_AA0032650	0.166835	0.564581	0.360913	0.690073	0.145636	0.268987	0.353979	1.03398	0.570374	2.42129	2.74623	1.70235
gene:TRIAE_CS42_1AL_TGACv1_001653_AA0033650	0.255602	0.231784	0.586144	1.62312	1.6188	1.92927	0.156065	0.230845	0.184702	2.60979	2.46842	2.58854
gene:TRIAE_CS42_1AL_TGACv1_001653_AA0033660	0	0	0	0	0	0.0568267	0.0673237	0.166998	0.418995	1.81906	4.29321	4.90924
gene:TRIAE_CS42_1AL_TGACv1_001658_AA0033700	60.3637	60.5924	53.3299	21.6494	32.9616	30.6767	110.85	71.1619	130.736	154.739	164.414	282.992
gene:TRIAE_CS42_1AL_TGACv1_001664_AA0033760	1.95481	1.97315	1.8286	3.77042	2.24255	3.49527	0.603745	1.89476	0.28052	0.655661	1.67075	0.132453
gene:TRIAE_CS42_1AL_TGACv1_001672_AA0033890	0	0.0395373	0	0	0	0	0.287866	0.533933	1.19075	2.56753	3.42163	6.29088
gene:TRIAE_CS42_1AL_TGACv1_001690_AA0034060	2.42963	4.27033	1.08233	1.01105	0.102332	0.0511728	5.21253	5.02338	3.10121	0.80041	1.1493	1.12013
gene:TRIAE_CS42_1AL_TGACv1_001746_AA0034520	1.69076	1.33015	1.03805	1.40685	0.854227	0.767789	2.31404	1.72906	3.34472	6.31838	8.04878	17.4899
gene:TRIAE_CS42_1AL_TGACv1_001753_AA0034690	0.217799	0.359005	0.3607	3.32956	2.61752	3.40851	0.13881	0.278096	0.111071	2.61122	2.03661	3.22728
gene:TRIAE_CS42_1AL_TGACv1_001845_AA0035770	1.44521	2.11536	1.36266	0.255397	0.45885	0.319125	2.48609	1.24733	4.13452	2.08233	1.5377	1.8213
gene:TRIAE_CS42_1AL_TGACv1_001859_AA0035910	1.73558	2.29948	1.71615	0.579105	0.165691	0.0270267	1.87398	3.42426	3.04955	0.208806	0.721271	0.762051
gene:TRIAE_CS42_1AL_TGACv1_001862_AA0035990	0.0303525	0.0287098	0.0266202	0.00603532	0	0.0204104	0.0533049	0.0508615	0.129571	0.42514	0.965357	1.18472
gene:TRIAE_CS42_1AL_TGACv1_001872_AA0036170	0	0	0	0	0.0280242	0	0.0669812	0.066353	0.0741321	2.19839	1.46905	2.91642
gene:TRIAE_CS42_1AL_TGACv1_001888_AA0036300	34.9837	39.9415	26.9799	16.5198	6.69631	2.72085	53.0725	41.2526	80.1101	17.8332	9.45125	12.2551
gene:TRIAE_CS42_1AL_TGACv1_001900_AA0036430	0	0	0	0	0.0841302	0	0	0.334024	0.275997	1.59676	1.72687	3.83671
gene:TRIAE_CS42_1AL_TGACv1_001920_AA0036710	0.580596	0.58431	1.52824	6.34779	13.6487	13.9481	1.37503	1.1289	1.24939	12.0837	8.33936	18.8881
gene:TRIAE_CS42_1AL_TGACv1_001928_AA0036910	0.225376	0.320309	0.340212	0.26843	0.463203	0.250146	0.105435	0.588097	0.585506	1.30108	2.48843	3.4896
gene:TRIAE_CS42_1AL_TGACv1_002075_AA0038500	0.286382	0.405538	0.333022	0	0.296535	0.0931245	0.566907	1.84489	1.5449	9.78302	8.98902	13.5097
gene:TRIAE_CS42_1AL_TGACv1_002080_AA0038530	0.327172	0.420983	0.878236	4.92302	4.96999	4.27521	0.433394	0.338249	0.915045	8.31081	5.83121	13.6616
gene:TRIAE_CS42_1AL_TGACv1_002086_AA0038570	1.77678	1.83804	1.70674	0.170314	0.272842	0.111504	4.36947	2.57316	2.90352	1.01423	0.480335	0.547112
gene:TRIAE_CS42_1AL_TGACv1_002153_AA0039220	4.25612	6.63083	4.4468	2.3693	1.02971	1.55395	2.58115	4.47659	4.15881	0.990685	0.814274	0.564793
gene:TRIAE_CS42_1AL_TGACv1_002159_AA0039240	0	0	0	0	0	0	0.21442	0.0930392	0.0530626	1.67879	1.3616	2.95237
gene:TRIAE_CS42_1AL_TGACv1_002200_AA0039680	11.1199	14.2181	8.53559	0.873163	0.650176	0.177678	24.8333	15.1584	45.1482	2.58074	2.51324	5.01767
gene:TRIAE_CS42_1AL_TGACv1_002272_AA0040330	0.600833	0.634277	0.660673	0.177664	0.0136827	0.0403478	1.32343	0.838705	0.870229	0.14321	0.179158	0.238243
gene:TRIAE_CS42_1AL_TGACv1_002286_AA0040530	0.239895	0.220328	0.052225	0.223912	0.244742	0.342473	0.208611	0.253479	0.246843	0.892924	1.46029	2.26494
gene:TRIAE_CS42_1AL_TGACv1_002330_AA0040890	0.338472	0.302784	0.614604	1.3416	2.24541	2.16374	0.230109	0.161463	0.225904	0.635182	0.998492	1.75036
gene:TRIAE_CS42_1AL_TGACv1_002510_AA0042560	7.822	7.09209	5.3579	0.967144	1.15397	0.836248	8.79327	7.9364	13.3672	6.32255	4.35966	8.40091
gene:TRIAE_CS42_1AL_TGACv1_002511_AA0042590	0	0	0.431006	0	1.00132	0.169795	0	0.0827428	0	1.38079	1.97166	5.35937
gene:TRIAE_CS42_1AL_TGACv1_002530_AA0042850	0.38468	0.0636732	0	0	0.223727	0.0546617	0.132609	0.729655	0.990977	3.33116	5.33637	7.40943
gene:TRIAE_CS42_1AL_TGACv1_002623_AA0043810	2.75487	3.34482	2.3273	0.390691	0.462477	0.387044	3.3383	2.97038	5.19675	0.100689	0.21082	0.166615
gene:TRIAE_CS42_1AL_TGACv1_002714_AA0044610	0.566607	0.784589	0.77902	0.169678	0.0609946	0	1.30176	1.12879	1.62838	0.0812837	0.396074	0.295539
gene:TRIAE_CS42_1AL_TGACv1_002725_AA0044760	0.850514	0.349829	4.68278	1.93483	2.81122	3.71322	1.0493	1.9297	3.69687	12.4189	23.9233	27.7857
gene:TRIAE_CS42_1AL_TGACv1_002725_AA0044780	1.88826	0.698266	3.83428	1.72299	2.97518	3.53464	1.99899	2.36082	4.60763	11.6588	19.0925	23.61
gene:TRIAE_CS42_1AL_TGACv1_002725_AA0044790	0.0930883	0.040507	1.6106	0.136874	0.252357	0.59386	0.775139	1.07186	1.60639	2.59221	7.80863	6.42782
gene:TRIAE_CS42_1AL_TGACv1_002760_AA0044990	4.94077	6.27953	3.5181	0.489989	0.403095	0.176277	5.69573	6.05436	8.92038	0.502424	0.452556	0.809646
gene:TRIAE_CS42_1AL_TGACv1_002785_AA0045200	0.17059	0.390677	1.6947	4.25476	2.95545	4.44161	0.177829	0.721024	0.404334	1.87952	2.28777	3.3569
gene:TRIAE_CS42_1AL_TGACv1_002852_AA0045530	0.70055	0.312848	0.475416	0.425305	0.530633	0.741143	2.79414	2.86472	2.49547	3.24399	4.89025	5.12216
gene:TRIAE_CS42_1AL_TGACv1_002863_AA0045640	0	0.031969	0	0	0.0577754	0.0844788	0.102987	0.340499	0.34227	2.47171	3.26935	6.70347
gene:TRIAE_CS42_1AL_TGACv1_002863_AA0045650	0.0272079	0	0.153145	0	0.475631	0	0.874274	1.91186	2.76117	27.2148	21.4076	44.0373
gene:TRIAE_CS42_1AL_TGACv1_002872_AA0045780	1.83313	1.27481	5.14402	2.07407	2.42565	8.88399	1.76633	3.28605	2.2934	11.0607	17.6216	20.6904
gene:TRIAE_CS42_1AL_TGACv1_002900_AA0046040	5.25141	6.1203	5.71122	1.53202	0.691422	0.304566	6.17657	5.42892	7.33362	3.5473	1.05492	1.47627
gene:TRIAE_CS42_1AL_TGACv1_002955_AA0046720	19.37	20.2426	26.6021	19.4193	13.7157	5.97085	127.722	115.973	154.787	101.7	78.6368	129.611
gene:TRIAE_CS42_1AL_TGACv1_003078_AA0047540	0.421057	0.507023	0.4109	0.0364625	0.0532723	0	0.706875	0.707634	1.03278	0.164338	0.335003	0.179158
gene:TRIAE_CS42_1AL_TGACv1_003121_AA0047940	0.703022	1.49457	0.310607	0.224277	0.014321	0.0142397	0.704587	0.993867	0.897042	0.0190668	0.145434	0.0396445
gene:TRIAE_CS42_1AL_TGACv1_003156_AA0048350	0	0	0	0	0.0995818	0	0	0.0501971	0	2.17622	1.88615	1.98739
gene:TRIAE_CS42_1AL_TGACv1_003194_AA0048650	8.16075	7.1824	11.7299	56.4194	85.5754	107.18	12.0173	8.77072	13.1456	43.4652	55.3231	88.0684
gene:TRIAE_CS42_1AL_TGACv1_003210_AA0048680	0	0.0202528	0	0.0204005	0.0192001	0.075515	0.0226477	0.0217881	0.0492046	1.43767	0.620756	2.0664
gene:TRIAE_CS42_1AL_TGACv1_003210_AA0048710	0.15558	0.248471	0.451895	0	0.979841	0	1.73679	2.11438	4.50908	48.3651	35.0907	97.5802
gene:TRIAE_CS42_1AL_TGACv1_003227_AA0048810	6.80928	8.79399	4.70966	1.83397	1.19469	1.21043	5.69752	6.45265	5.72506	1.82768	1.37426	1.56075
gene:TRIAE_CS42_1AL_TGACv1_003234_AA0048840	0.940027	1.21087	0.93439	0.0346772	0.0906778	0.0669319	2.56673	1.97028	2.45362	0.66954	0.624728	1.20274
gene:TRIAE_CS42_1AL_TGACv1_003292_AA0049120	1.09758	1.13341	1.36922	0.524117	0.548187	0.678545	1.6504	0.962254	1.51408	0.267959	0.159184	0.234414
gene:TRIAE_CS42_1AL_TGACv1_003562_AA0050360	0.0257066	0.0336067	0.59961	0	0.47348	0.0290913	0.137992	0.825228	0.240199	1.06616	1.39634	2.01053
gene:TRIAE_CS42_1AL_TGACv1_003577_AA0050470	0.127138	0.453197	0.546342	0.268033	0.151834	0.522513	0.149196	0.153809	0.167778	1.10288	1.16292	1.17665
gene:TRIAE_CS42_1AL_TGACv1_003720_AA0051190	0.0415739	0	0.0452432	0.326981	0.231606	0.322141	0.0525923	0.101243	0.176855	2.93003	2.77282	3.80257
gene:TRIAE_CS42_1AL_TGACv1_003726_AA0051220	0.0977155	0.124975	0.110769	0	0.802328	0	2.23	7.05459	6.21315	36.5507	37.4334	71.2206
gene:TRIAE_CS42_1AL_TGACv1_003747_AA0051340	0.316203	0.311992	0.32987	0.0614271	0.09495	0	1.38724	3.3062	2.93597	4.34814	4.48283	6.75024
gene:TRIAE_CS42_1AL_TGACv1_003749_AA0051360	1.3931	1.79976	1.45399	0.369208	0.245917	0.0809508	3.65299	2.58744	4.95091	3.0868	1.41965	4.7877
gene:TRIAE_CS42_1AL_TGACv1_003993_AA0052140	0	0	0	0	0.055113	0	0.129885	0.166737	0	1.89672	2.15489	4.48409
gene:TRIAE_CS42_1AL_TGACv1_004133_AA0052530	2.60226	2.16198	3.14002	1.47472	3.0439	1.64199	3.26705	3.87859	4.75031	11.5534	10.1622	21.1545
gene:TRIAE_CS42_1AL_TGACv1_004222_AA0052820	3.62227	4.43635	1.87617	0.884934	0.93624	0.581882	3.07817	2.96547	2.79633	0.759967	0.929227	0.794271
gene:TRIAE_CS42_1AL_TGACv1_004249_AA0052940	0.425699	0.89096	3.17142	0.390676	0.0605818	1.85637	0.545728	0.64052	1.25058	5.27801	7.06389	9.49056
gene:TRIAE_CS42_1AL_TGACv1_004299_AA0053140	4.56202	4.70578	4.75907	1.12461	0.113266	0.277423	6.36533	4.80947	9.09916	1.47366	1.28753	0.300091
gene:TRIAE_CS42_1AL_TGACv1_004538_AA0053800	0.761367	1.0704	0.669177	2.49054	3.3521	2.39085	0.942293	3.01711	2.51785	10.9718	15.8858	13.6706
gene:TRIAE_CS42_1AL_TGACv1_005785_AA0054990	0.841409	0.718437	0.640354	0.0980839	0.0695055	0.227712	1.3672	0.854165	1.50116	0.160736	0.285513	0.414615
gene:TRIAE_CS42_1AS_TGACv1_019020_AA0058200	1.19489	1.81243	1.01897	0.953848	0.0328126	0.193134	0.189246	0.756904	0.140523	0.0846491	0.174803	0.254845
gene:TRIAE_CS42_1AS_TGACv1_019035_AA0058480	0.63323	0.39742	0.547711	0.47985	0.731452	0.950754	0.353218	1.16127	1.37252	4.64088	6.22379	6.3562
gene:TRIAE_CS42_1AS_TGACv1_019069_AA0059690	0.0434434	0	0	0	0	0	0.118722	0.138065	0.248271	3.74495	4.63856	9.34585
gene:TRIAE_CS42_1AS_TGACv1_019089_AA0060430	1.56197	1.25266	1.92382	0.821925	1.1402	0.750518	2.67477	5.62034	6.20219	15.6939	22.7327	22.101
gene:TRIAE_CS42_1AS_TGACv1_019137_AA0061430	1.24572	1.23344	0.743812	0.140283	0.131936	0.145846	0.570864	0.774176	0.550752	0.145861	0.142024	0.0171684
gene:TRIAE_CS42_1AS_TGACv1_019137_AA0061440	1.35612	1.64761	1.30932	0.265504	0.222246	0.40956	2.33911	1.34902	1.73087	0	0.331451	0.150194
gene:TRIAE_CS42_1AS_TGACv1_019138_AA0061500	1.02933	1.23606	0.750708	0.336619	0.46985	0.257275	1.86253	0.908506	2.03267	0.64656	0.140145	0.140108
gene:TRIAE_CS42_1AS_TGACv1_019176_AA0062150	1.78274	1.85971	2.14554	0.0294302	0.0914508	0.0680052	2.28142	1.6223	6.23863	0.295608	0.152022	0.474382
gene:TRIAE_CS42_1AS_TGACv1_019182_AA0062450	0	0	0.00869484	0	0.0686253	0	0.0102756	0.0509616	0.0432573	1.4513	2.91846	1.90126
gene:TRIAE_CS42_1AS_TGACv1_019193_AA0062730	2.10359	2.65515	2.14856	0.588045	0.571733	0.515875	3.87694	2.0104	5.14209	1.36542	1.61739	3.16238
gene:TRIAE_CS42_1AS_TGACv1_019207_AA0063140	1.35534	1.2409	1.17812	0.576656	0.776208	0.773633	1.96098	1.67979	1.78416	2.63586	2.60715	3.62753
gene:TRIAE_CS42_1AS_TGACv1_019249_AA0063920	0.0701047	0	1.10613	8.46615	11.9265	14.7303	0	0.0975114	0	6.32218	6.36892	12.2749
gene:TRIAE_CS42_1AS_TGACv1_019317_AA0064830	0.282772	0.248383	0.369497	0.132094	0.581632	0.171636	14.3288	30.0599	31.8083	75.0194	117.13	187.084
gene:TRIAE_CS42_1AS_TGACv1_019319_AA0064870	0.804733	1.31117	0.379931	0.153679	0.0873388	0.0214229	0.896581	0.907739	1.00034	0.0852885	0.23823	0.0286984
gene:TRIAE_CS42_1AS_TGACv1_019361_AA0065590	1.83435	2.53538	1.78735	0.38779	0.169921	0	2.78775	1.51666	5.58422	0.223899	0.0610814	0.0755165
gene:TRIAE_CS42_1AS_TGACv1_019389_AA0066030	0.0812856	0.0968757	0.17573	0.51698	0.897732	0.965486	0.195901	0.0119292	0.0612625	1.7904	1.64444	2.7258
gene:TRIAE_CS42_1AS_TGACv1_019480_AA0067170	3.76466	5.48914	3.83114	2.41816	1.66423	1.41848	2.98418	4.43406	5.50813	0.595659	0.740945	0.784144
gene:TRIAE_CS42_1AS_TGACv1_019564_AA0068390	4.32336	4.53175	4.59589	0.426356	0.547289	0.665961	7.75533	6.56584	11.5742	2.21713	1.42686	2.15262
gene:TRIAE_CS42_1AS_TGACv1_019570_AA0068550	0.0131203	0.0627006	0.434447	0.0132011	0.265461	0.308277	0.0529772	0.254166	0.570093	0.797968	1.98681	1.89375
gene:TRIAE_CS42_1AS_TGACv1_019636_AA0069170	0	0	0	0.0171489	0	0.0226084	0	0.0914351	0.0281536	4.11107	2.26875	4.04676
gene:TRIAE_CS42_1AS_TGACv1_019647_AA0069500	0	0	0.188738	0.0304691	0.14629	0.09569	0.371015	0.118259	0.526092	2.44469	4.07001	5.33235
gene:TRIAE_CS42_1AS_TGACv1_019647_AA0069510	0.790486	0.552332	0.618822	1.6627	1.55077	0.607902	3.96015	4.24264	3.47951	19.5732	27.5054	24.1198
gene:TRIAE_CS42_1AS_TGACv1_019705_AA0070250	3.33643	2.53933	5.76153	1.80451	1.37539	1.35371	8.01533	7.52902	10.2909	6.24189	3.64484	7.27489
gene:TRIAE_CS42_1AS_TGACv1_019739_AA0070830	0.173177	0.243101	0.196795	0.213153	0.161605	0.243975	0.0483348	0.501392	0.160409	0.922717	1.11704	0.716793
gene:TRIAE_CS42_1AS_TGACv1_019810_AA0071700	0	0	0	0.259867	0.453211	0.131819	0.0627613	0.092807	0.0355372	1.14715	1.62113	0.999903
gene:TRIAE_CS42_1AS_TGACv1_019836_AA0071990	0.348369	0.427665	0.287986	0.334633	0.293855	0.319756	0.221687	0.237529	0.23975	0.63549	1.28834	1.13832
gene:TRIAE_CS42_1AS_TGACv1_019912_AA0072730	3.24836	2.45498	3.54918	3.42541	4.13068	3.54353	2.08492	1.98742	1.44491	0.970552	0.675028	0.511702
gene:TRIAE_CS42_1AS_TGACv1_019912_AA0072760	0.0844321	0.0910916	0.207337	0.284435	0.434548	0.547916	0.3522	0.206006	0.257155	1.48484	0.757494	1.22986
gene:TRIAE_CS42_1AS_TGACv1_019973_AA0073380	0.709943	0.788482	0.56073	0.585772	0.521728	0.698942	1.45983	1.27499	1.05574	4.04203	3.63698	6.14485
gene:TRIAE_CS42_1AS_TGACv1_019979_AA0073480	0.815165	0.411166	0.481727	0.79075	0.586229	0.801486	1.63704	2.1731	1.22362	13.6947	16.7313	23.3386
gene:TRIAE_CS42_1AS_TGACv1_020003_AA0073770	0.411068	0.320003	0.696717	0.333079	0.0486623	1.25575	0.28963	0.0959199	1.9754	3.24402	2.08946	2.52601
gene:TRIAE_CS42_1AS_TGACv1_020007_AA0073780	0.207006	0.500884	0.350366	0.0408248	0.357704	0.116215	0.470253	2.12626	3.67691	14.6548	17.3197	21.1302
gene:TRIAE_CS42_1AS_TGACv1_020088_AA0074610	0.11905	0.284934	0.299803	0.17391	0.281582	0.3974	0.869957	1.56531	1.17684	6.54509	9.75348	10.9441
gene:TRIAE_CS42_1AS_TGACv1_020128_AA0074940	4.10406	4.6811	8.34675	2.60067	4.51571	6.90572	5.00619	4.26172	8.5496	12.2187	15.5276	24.2988
gene:TRIAE_CS42_1AS_TGACv1_020188_AA0075440	3.5879	1.78412	2.30282	3.02335	2.59756	1.76915	1.07636	0.868183	0.423617	0.403551	0.325579	0.119788
gene:TRIAE_CS42_1AS_TGACv1_020222_AA0075790	0.545575	0.715833	0.333467	0.25107	0.178622	0.210913	0.678085	0.502666	1.39455	0.162483	0.0383759	0.0932489
gene:TRIAE_CS42_1AS_TGACv1_020313_AA0076480	1.83565	1.00062	1.78479	2.34574	7.68658	5.87495	2.78239	0.71103	0.866383	7.90051	4.29026	9.31223
gene:TRIAE_CS42_1AS_TGACv1_020362_AA0076970	0.191206	0.193224	0.391913	0.573142	0.541628	0.759298	0.28949	0.149217	0.133406	1.2461	0.539896	0.885511
gene:TRIAE_CS42_1AS_TGACv1_020365_AA0077030	0.585991	0.414554	0.402706	0.131993	0.293709	0.107329	0.596771	0.484514	0.728768	2.11055	2.62839	4.46408
gene:TRIAE_CS42_1AS_TGACv1_020379_AA0077100	0.488796	0.308707	0.440551	1.45781	2.55733	2.91807	1.02194	0.566257	0.981436	2.04654	1.03904	2.86101
gene:TRIAE_CS42_1AS_TGACv1_020446_AA0077540	30.3013	31.3642	28.2814	4.28646	3.77777	1.44201	38.9394	29.5536	45.7704	5.50058	4.76005	5.61401
gene:TRIAE_CS42_1AS_TGACv1_020684_AA0079270	0.544238	0.635922	0.574024	0.163725	0.0384712	0.0380046	0.295281	1.27759	0.698718	0.17555	0.253173	0.206225
gene:TRIAE_CS42_1AS_TGACv1_020694_AA0079310	1.37894	1.20641	1.656	9.19442	10.6521	13.4382	2.90171	1.94051	2.98275	2.88949	3.8069	5.55257
gene:TRIAE_CS42_1AS_TGACv1_020762_AA0079790	1.61446	2.61003	1.15934	0.626771	0.189321	0.0934589	1.82426	1.36655	2.79509	0.48824	0.470721	0.615692
gene:TRIAE_CS42_1AS_TGACv1_020848_AA0080230	13.3978	13.8169	13.5118	2.67745	2.1245	0.998689	37.8511	18.7661	35.02	9.62772	3.55933	6.18644
gene:TRIAE_CS42_1AS_TGACv1_021109_AA0081010	5.38958	4.2098	5.13099	1.86017	1.35295	0.751691	7.71775	4.73364	9.67158	3.3159	1.37004	1.39882
gene:TRIAE_CS42_1BL_TGACv1_030259_AA0084240	0.864138	0.705236	1.60505	4.7534	7.02519	6.90274	0.335548	0.396944	0.123776	0.680108	0.618194	0.586458
gene:TRIAE_CS42_1BL_TGACv1_030260_AA0084270	15.1972	15.4291	14.3402	13.7102	12.0805	12.3977	0.10712	0.0274384	0	0.0364481	0.0317881	0.159927
gene:TRIAE_CS42_1BL_TGACv1_030263_AA0084330	0.527295	0.632252	1.57193	9.06585	9.76499	8.21506	0.865669	0.788416	1.11364	5.58705	4.95915	9.43432
gene:TRIAE_CS42_1BL_TGACv1_030277_AA0084930	0.136151	0.0746109	0.230403	1.59105	1.95844	2.77316	0.495449	0.199003	0.28229	0	1.11509	0.209837
gene:TRIAE_CS42_1BL_TGACv1_030281_AA0085160	0.236089	0.351838	0.43683	0.212302	0.519318	0.135332	1.28267	0.621766	1.28854	19.8786	10.1286	30.3258
gene:TRIAE_CS42_1BL_TGACv1_030293_AA0085680	0.0337115	0	0	0	0.0787554	0	0.0462898	0.417117	0.211253	1.85616	2.08681	4.34769
gene:TRIAE_CS42_1BL_TGACv1_030300_AA0085930	1.19928	0.614501	0.685474	0.513535	0.27508	0.247779	2.24618	1.37873	2.79499	2.12734	0.908423	1.85396
gene:TRIAE_CS42_1BL_TGACv1_030307_AA0086230	3.57938	5.28349	4.72827	2.48995	1.47546	2.03169	6.80425	5.4089	6.92107	2.34511	0.634354	1.14313
gene:TRIAE_CS42_1BL_TGACv1_030324_AA0086730	1.93303	1.83661	4.99979	1.99625	1.95533	1.66535	2.82931	1.50278	2.17333	1.04692	0.212577	0.0365716
gene:TRIAE_CS42_1BL_TGACv1_030343_AA0087410	0.893355	1.12011	0.826822	0.242887	0.217923	0.0395401	1.37954	1.02403	2.66878	0.751555	0.403581	0.350991
gene:TRIAE_CS42_1BL_TGACv1_030350_AA0087720	2.47101	1.52805	4.12522	22.6012	23.557	15.9501	4.39951	2.24328	3.36366	43.3603	31.3265	46.7309
gene:TRIAE_CS42_1BL_TGACv1_030367_AA0088170	0.569316	0.536704	0.893905	1.97216	1.60917	1.57933	0.796633	0.592614	0.492976	2.34295	2.40717	3.19028
gene:TRIAE_CS42_1BL_TGACv1_030372_AA0088320	0.453384	0.411732	0.39851	0.15615	0.0881245	0.0306249	1.41887	0.851628	0.958967	0.301765	0.142881	0.190669
gene:TRIAE_CS42_1BL_TGACv1_030377_AA0088490	0.055484	0.0833215	0.0810806	0.0171385	0.164553	0.0617971	0.189103	0.261608	0.152811	2.67406	3.87601	6.16568
gene:TRIAE_CS42_1BL_TGACv1_030385_AA0088890	0.234419	0.123958	0.200702	1.81021	2.55392	3.76396	0.0974974	0.0620928	0.0258167	0.421383	0.768993	1.21256
gene:TRIAE_CS42_1BL_TGACv1_030398_AA0089530	1.83782	1.02073	2.6792	4.23612	3.41395	2.00131	0.936264	0.887642	2.16102	0.460479	0.534497	0.737656
gene:TRIAE_CS42_1BL_TGACv1_030408_AA0089770	3.62345	5.25002	3.05075	0.276025	0.353099	0.152409	7.70263	5.24009	7.54326	1.8075	0.823232	1.89225
gene:TRIAE_CS42_1BL_TGACv1_030413_AA0089990	0.170416	0.183024	0.162489	0.0872326	0.221748	0.0204677	0.683323	1.0796	0.962168	1.43763	2.702	1.68764
gene:TRIAE_CS42_1BL_TGACv1_030437_AA0090690	3.11026	4.48408	2.49123	1.35609	0.809191	0.403932	3.86775	3.11583	4.66455	1.04928	1.04477	1.20998
gene:TRIAE_CS42_1BL_TGACv1_030484_AA0092170	1.20825	0.706432	0.794393	0.330482	0.192477	0.152114	0.743192	0.801892	1.67612	0.435632	0.39564	0.403755
gene:TRIAE_CS42_1BL_TGACv1_030533_AA0093330	0.244072	0.628405	0.279821	0.265626	0	0.0626059	0.849468	0.962897	2.02655	1.53072	0.934642	1.06625
gene:TRIAE_CS42_1BL_TGACv1_030562_AA0094080	2.42105	3.15741	2.29652	1.00357	0.404082	0.316573	0.824947	2.59189	1.6268	0.227724	0.488693	0.149764
gene:TRIAE_CS42_1BL_TGACv1_030603_AA0095440	1.81328	3.6231	2.9235	0.275335	0.0307389	0.123451	5.97875	3.29721	7.53207	1.13141	1.41287	2.68385
gene:TRIAE_CS42_1BL_TGACv1_030610_AA0095660	3.76244	3.04135	6.1771	12.7807	17.005	20.2724	6.30339	3.94886	6.26555	23.3188	18.1824	32.8751
gene:TRIAE_CS42_1BL_TGACv1_030622_AA0096080	1.72273	1.53071	1.7148	0.974582	0.382328	0.409208	4.79304	2.99968	4.50501	1.69966	0.52058	0.414231
gene:TRIAE_CS42_1BL_TGACv1_030643_AA0096790	1085.11	1152.47	1330.65	140.849	74.7773	29.6094	1510.39	1263.82	1715.14	164.337	98.941	120.079
gene:TRIAE_CS42_1BL_TGACv1_030662_AA0097210	0.729804	0.421992	1.2633	0.152228	0.475861	0.419526	0.986797	1.47738	1.59072	7.54147	3.34214	9.28185
gene:TRIAE_CS42_1BL_TGACv1_030664_AA0097250	1.57729	1.10859	2.10959	6.43218	6.38831	10.6566	1.27643	0.812945	1.0394	2.12741	2.57511	2.8717
gene:TRIAE_CS42_1BL_TGACv1_030671_AA0097480	0.146501	0.221527	0.138611	0.370201	0.429381	0.618925	0.230839	0.216017	0.100977	0.744165	0.754423	1.14957
gene:TRIAE_CS42_1BL_TGACv1_030691_AA0098000	16.2283	13.0059	9.95235	3.7576	3.77203	2.05676	21.3034	14.2987	14.8293	9.35858	4.56155	9.37438
gene:TRIAE_CS42_1BL_TGACv1_030699_AA0098220	5.51941	3.17011	5.8484	0.663396	1.54638	0.627242	2.5293	3.40304	6.2708	3.98915	2.62766	3.28669
gene:TRIAE_CS42_1BL_TGACv1_030710_AA0098540	0.373431	0.288595	0.281195	0.165352	0.342966	0.333074	0.530383	0.490565	0.293814	0.853363	1.77045	1.36193
gene:TRIAE_CS42_1BL_TGACv1_030711_AA0098620	0.608876	0.531046	0.715868	0.21702	0.433849	0.18936	1.21745	1.23181	1.04587	1.50151	1.03369	1.66786
gene:TRIAE_CS42_1BL_TGACv1_030713_AA0098740	4.14391	6.00054	4.78898	2.20667	1.16423	1.44475	10.9896	7.51239	14.6331	10.0131	10.4962	13.3125
gene:TRIAE_CS42_1BL_TGACv1_030714_AA0098770	0.201019	0.293515	0.18176	0.0400353	0.216295	0.0548053	1.57735	2.05447	1.75214	0.656425	1.51934	1.87616
gene:TRIAE_CS42_1BL_TGACv1_030714_AA0098810	0.915564	0.421891	1.63525	0.148328	0.243615	0.719731	0.603898	1.44141	2.04939	1.62795	3.80108	4.09667
gene:TRIAE_CS42_1BL_TGACv1_030715_AA0098950	1.38691	1.67152	2.51185	1.0221	2.18286	1.70987	3.24617	3.74659	4.20671	13.3104	12.7367	22.4444
gene:TRIAE_CS42_1BL_TGACv1_030735_AA0099450	3.71136	4.6314	2.15039	0.408903	0.1687	0.0420693	3.80795	3.76366	5.08703	0.533887	0.335215	0.363982
gene:TRIAE_CS42_1BL_TGACv1_030771_AA0100400	2.3071	2.87396	2.05544	0.628959	1.12119	0.908593	4.3061	5.0829	4.95366	9.39851	6.11334	12.187
gene:TRIAE_CS42_1BL_TGACv1_030782_AA0100700	0.198455	0.197447	0.259205	0.089673	0.267578	0.107812	0.118678	0.528755	0.392176	3.5426	4.06606	6.78029
gene:TRIAE_CS42_1BL_TGACv1_030792_AA0100930	2.47912	1.90974	1.67019	0.143974	0.44757	0.170728	2.65811	1.87515	3.53782	1.08316	0.149255	1.11435
gene:TRIAE_CS42_1BL_TGACv1_030798_AA0101060	0.456782	0.616965	0.828626	0.243599	0.160915	0.053953	1.11002	1.1438	1.72022	0.167497	0.136191	0.201037
gene:TRIAE_CS42_1BL_TGACv1_030804_AA0101150	3.24007	4.2223	2.24352	1.28408	0.524583	0.343578	2.93646	2.10199	4.46435	0.2262	0.379021	0.5852
gene:TRIAE_CS42_1BL_TGACv1_030817_AA0101370	0.0667147	0	0.0370612	0.582084	1.65776	1.93159	0.0667605	0.020763	0.0978544	1.02342	0.830786	1.09661
gene:TRIAE_CS42_1BL_TGACv1_030831_AA0101770	0.0775125	0.0395758	0.267847	7.49165	6.00457	7.23753	0.0544099	0.247581	0.320769	2.17348	2.67266	6.28551
gene:TRIAE_CS42_1BL_TGACv1_030870_AA0102690	0.294435	0.252375	1.05097	7.39055	18.0338	14.9057	0.930524	0.56721	1.60659	1.44491	1.6783	6.11394
gene:TRIAE_CS42_1BL_TGACv1_030892_AA0103310	1.22156	1.64932	1.04379	1.39164	1.3436	1.41223	0.100415	0.483434	0.0844712	0.092694	0.612084	0.124355
gene:TRIAE_CS42_1BL_TGACv1_030906_AA0103510	23.9576	31.0687	13.4451	1.75686	1.59774	1.37904	12.986	32.5574	24.7187	5.67563	24.0665	16.7711
gene:TRIAE_CS42_1BL_TGACv1_030910_AA0103600	15.7064	20.0245	10.9266	3.43394	2.71046	0.313176	35.0118	18.8039	30.1252	9.20834	4.75365	11.1109
gene:TRIAE_CS42_1BL_TGACv1_030913_AA0103710	0	0	0	0	0.357534	0	0.134928	0.204121	0	4.8966	4.40248	7.48498
gene:TRIAE_CS42_1BL_TGACv1_030913_AA0103720	0	0	0	0	0.0663601	0	0	0.0677731	0	2.34	2.42032	4.73087
gene:TRIAE_CS42_1BL_TGACv1_030913_AA0103750	0	0	0	0	0	0	0	0.101421	0.18635	2.26582	2.28327	4.95297
gene:TRIAE_CS42_1BL_TGACv1_030930_AA0103950	0.0458101	0.026606	0.250085	0	0.0252727	0	2.10913	8.05475	7.53213	16.2585	33.3188	46.7581
gene:TRIAE_CS42_1BL_TGACv1_030963_AA0104630	0	0.0580166	0.0178375	0.018098	0	0.0182226	0.085279	0.162663	0.284479	0.648904	1.14738	0.88733
gene:TRIAE_CS42_1BL_TGACv1_030968_AA0104740	0.760924	0.617269	0.818755	0.675456	0.784698	0.591765	0.538181	1.23867	1.21624	2.94032	3.33019	5.98162
gene:TRIAE_CS42_1BL_TGACv1_031004_AA0105540	6.16149	6.51911	5.46529	2.34533	1.74181	0.589934	5.58562	4.59269	6.93969	1.40165	1.60759	2.05289
gene:TRIAE_CS42_1BL_TGACv1_031012_AA0105800	1.6861	1.84535	2.23282	0.271712	0.188482	0.301035	3.36805	3.46961	3.00088	0.969444	0.524507	0.669032
gene:TRIAE_CS42_1BL_TGACv1_031037_AA0106440	29.5009	28.199	29.0833	12.9539	15.9832	18.1845	65.1268	39.5691	76.191	134.462	137.04	308.623
gene:TRIAE_CS42_1BL_TGACv1_031074_AA0107090	2.05902	2.29719	2.40141	0.312003	0.272456	0.154656	3.1871	1.72381	2.96367	1.67957	1.02829	0.662884
gene:TRIAE_CS42_1BL_TGACv1_031098_AA0107570	2.25329	1.42233	2.52798	13.7753	15.1312	15.6066	2.33613	2.3594	3.05274	12.0749	10.1582	14.5192
gene:TRIAE_CS42_1BL_TGACv1_031106_AA0107890	3.25548	5.1659	4.35358	0.891921	0.745899	0.616285	3.37111	3.64564	5.92156	0.910636	0.360549	0.487129
gene:TRIAE_CS42_1BL_TGACv1_031111_AA0108070	0.048272	0.0246707	0.0847562	0.34302	0.763429	1.18056	0	0.0202061	0.0105509	0.141947	0.153253	0.0582831
gene:TRIAE_CS42_1BL_TGACv1_031152_AA0108740	1.27767	1.47108	1.65422	1.50031	1.38749	1.53426	3.66213	2.834	3.03188	10.1722	9.05106	17.059
gene:TRIAE_CS42_1BL_TGACv1_031152_AA0108780	0.145446	0.141075	0.141644	0.164612	0.343082	0.401127	0.526948	1.07979	0.758189	7.80626	10.6008	17.7544
gene:TRIAE_CS42_1BL_TGACv1_031230_AA0109990	0.0846484	0.431508	1.55097	0.551026	0.291846	0.143957	0.811903	0.336992	1.06642	4.12037	4.76843	7.75518
gene:TRIAE_CS42_1BL_TGACv1_031232_AA0110020	1.60989	2.74428	1.57788	0.196592	0.0749064	0.0734535	2.07459	2.14908	3.24851	0.262793	0.187797	0.266149
gene:TRIAE_CS42_1BL_TGACv1_031235_AA0110070	2.10189	3.49873	2.05132	0.815885	0.952277	0.769836	4.37577	3.07681	6.46776	3.63909	3.37521	5.1052
gene:TRIAE_CS42_1BL_TGACv1_031247_AA0110350	13.9932	21.6232	16.44	3.46189	0.59702	0.568526	12.9234	14.3908	19.5834	6.9019	4.51101	8.90059
gene:TRIAE_CS42_1BL_TGACv1_031254_AA0110410	1.10276	1.74844	4.15742	0.840969	0.62325	2.03381	1.34743	1.25963	2.44817	4.24505	5.35555	7.61076
gene:TRIAE_CS42_1BL_TGACv1_031255_AA0110440	0.01366	0.100959	0.0305248	0.0166732	0.046916	0.0155065	0.493117	0.80472	0.97332	4.29321	4.05843	6.10748
gene:TRIAE_CS42_1BL_TGACv1_031306_AA0111270	0.618053	1.02337	1.02133	1.0893	0.563905	0.862877	0.718547	1.51493	0.870325	3.88876	4.97001	4.25055
gene:TRIAE_CS42_1BL_TGACv1_031315_AA0111470	1.80185	0.949024	1.88855	1.10971	1.33786	1.70458	2.0403	1.3085	4.24131	8.29865	8.25527	15.8097
gene:TRIAE_CS42_1BL_TGACv1_031328_AA0111680	2.95561	1.49065	2.03264	0.201983	0.178161	0.408347	2.01125	1.51112	3.53618	1.46811	0.529002	1.54377
gene:TRIAE_CS42_1BL_TGACv1_031332_AA0111780	0.145216	0.101437	0.192647	0.0195458	0.105671	0.128087	0.335821	0.571418	0.589412	1.67388	1.78035	3.7351
gene:TRIAE_CS42_1BL_TGACv1_031383_AA0112910	2.79643	2.60467	2.40236	0.794771	0.402645	0	3.81625	2.71089	5.3222	1.78141	0.554088	0.82798
gene:TRIAE_CS42_1BL_TGACv1_031389_AA0112980	2.882	2.14903	2.77446	1.09143	0.22819	0.496516	2.31899	3.44065	5.42427	1.9485	0.676037	0.154316
gene:TRIAE_CS42_1BL_TGACv1_031407_AA0113400	3.48508	3.51795	4.26211	0.748797	0.550328	0.502999	14.6631	12.6251	19.1673	12.0142	9.60946	16.7741
gene:TRIAE_CS42_1BL_TGACv1_031428_AA0113850	0.401948	0.170516	0.26837	1.05075	0.736348	0.888779	0.326726	0.236273	0.221303	1.53193	1.02769	1.4336
gene:TRIAE_CS42_1BL_TGACv1_031430_AA0113890	0.0854744	0.0811998	0.0305397	0.0601315	0.107703	0.094848	0.128124	0.126765	0.0794063	0.76492	1.03719	0.928926
gene:TRIAE_CS42_1BL_TGACv1_031443_AA0114220	3.14447	1.99437	2.93418	2.04866	1.74376	1.63733	9.86273	11.566	10.3003	8.92657	15.603	17.1072
gene:TRIAE_CS42_1BL_TGACv1_031510_AA0115310	0.272918	0.305365	0.524789	0.272599	0.400118	0.266333	0.281771	0.624051	1.15902	3.78036	3.4495	4.76975
gene:TRIAE_CS42_1BL_TGACv1_031520_AA0115510	3.09774	5.59651	4.30661	1.48816	1.0004	0.6118	5.51404	3.71408	7.77031	0.959995	0.389955	2.17643
gene:TRIAE_CS42_1BL_TGACv1_031633_AA0117530	1.16513	0.919781	0.752188	0.381163	0.139079	0.310409	1.18787	1.16502	1.11159	0.828605	0.934006	0.641288
gene:TRIAE_CS42_1BL_TGACv1_031634_AA0117550	1.66963	1.34985	3.28161	0.591835	0.492122	0.454802	4.90586	4.88657	10.851	1.72446	1.63382	3.32571
gene:TRIAE_CS42_1BL_TGACv1_031638_AA0117630	0.165695	0.133325	0.172565	0.887793	0.674142	0.589556	1.0107	1.43065	0.552731	4.37666	7.82762	8.01178
gene:TRIAE_CS42_1BL_TGACv1_031649_AA0117880	0.38405	0.483956	0.444069	1.26179	1.72705	1.7578	0.403668	0.216948	0.149958	1.6149	1.41127	1.04756
gene:TRIAE_CS42_1BL_TGACv1_031651_AA0117900	3.31334	2.86549	3.14751	1.07819	0.440842	0.218272	5.59559	3.67399	5.91104	1.71218	0.718403	0.921697
gene:TRIAE_CS42_1BL_TGACv1_031677_AA0118570	0.0507953	0.19541	0.431554	0.168628	0.0292459	0.0870891	0.167525	0.270454	0.71431	3.51185	6.92805	8.36016
gene:TRIAE_CS42_1BL_TGACv1_031687_AA0118820	0.952598	1.15028	0.855247	0.158013	0.0708083	0	1.38235	1.93112	1.40372	0.587104	0.308524	0.344452
gene:TRIAE_CS42_1BL_TGACv1_031707_AA0119340	2.84721	4.36409	3.27831	1.32981	1.38702	0.366956	8.6533	3.33811	6.84845	4.39498	2.84265	6.19687
gene:TRIAE_CS42_1BL_TGACv1_031753_AA0120080	29.2312	23.8093	57.8251	26.0122	24.3623	28.2543	7.25857	10.4013	11.1407	39.3593	58.8075	67.2929
gene:TRIAE_CS42_1BL_TGACv1_031802_AA0120860	1.43749	1.96256	1.48365	0.617592	0.372406	0.369853	1.60696	2.00008	2.21099	0.442825	0.504816	0.590879
gene:TRIAE_CS42_1BL_TGACv1_031893_AA0122280	0.0734216	0.0434495	0.245538	0.13243	0.296476	0.12445	0.150041	0.767863	0.905134	9.13508	11.6129	18.2671
gene:TRIAE_CS42_1BL_TGACv1_031899_AA0122350	0.0909161	0.0483391	0.110028	0.15023	0.241706	0.261434	0.128562	0.223539	0.0454376	0.724668	0.738238	1.16372
gene:TRIAE_CS42_1BL_TGACv1_031909_AA0122670	14.3385	19.0825	14.1016	3.53562	1.49283	1.16317	15.4381	11.3796	22.2873	2.19136	1.52269	2.1874
gene:TRIAE_CS42_1BL_TGACv1_031909_AA0122690	0.0877674	0.109751	0.0982819	0.366364	0.145567	0.28565	0.0294964	0.277954	0.222291	1.71962	2.87166	2.39864
gene:TRIAE_CS42_1BL_TGACv1_031917_AA0122760	0.104974	0.139415	0.0948579	0.0620208	0.442325	0.12175	0.483124	1.29966	1.16763	21.3093	20.2925	30.9932
gene:TRIAE_CS42_1BL_TGACv1_031919_AA0122820	3.75979	3.81982	3.79503	0.979865	0.0730848	0.21142	10.3702	3.72422	8.43517	2.61747	0.704341	0.85549
gene:TRIAE_CS42_1BL_TGACv1_031944_AA0123110	1.8343	3.03427	1.65756	0.252727	0.113405	0.237737	1.08949	1.67545	2.12834	0.177845	0.201047	0.338524
gene:TRIAE_CS42_1BL_TGACv1_031969_AA0123650	0.723624	0.382816	0.224474	2.44506	2.18384	2.06334	0.262746	0.349605	0.471291	0.887839	0.24427	0.542572
gene:TRIAE_CS42_1BL_TGACv1_031993_AA0123950	0.0658353	0	0	0.0659049	0.71646	0.190506	0.0839571	0.0534195	0.0940212	2.33437	2.38428	4.32699
gene:TRIAE_CS42_1BL_TGACv1_031994_AA0123980	1.11144	1.75423	2.59808	0.405359	0.90109	1.16479	2.84573	1.94106	2.42417	3.93713	2.30994	5.78124
gene:TRIAE_CS42_1BL_TGACv1_032003_AA0124100	1.16914	1.69708	0.54853	0.18912	0.182128	0.168606	0.91725	0.966	1.087	0.361511	0.169091	0.587712
gene:TRIAE_CS42_1BL_TGACv1_032018_AA0124290	0.113458	0.175032	0.445095	0.235545	0.293653	0.128258	0.573216	0.81871	2.59496	5.24275	15.0344	27.6699
gene:TRIAE_CS42_1BL_TGACv1_032113_AA0125560	0.0531054	0.068201	0.417009	0.204191	0.426628	0.479449	0.212771	0.566906	0.696729	5.02197	4.95498	6.46582
gene:TRIAE_CS42_1BL_TGACv1_032135_AA0125830	1.00926	0.967934	1.34744	0.214138	0.259788	0.162166	1.09474	0.818752	2.04263	0.466103	0.105907	0.283091
gene:TRIAE_CS42_1BL_TGACv1_032156_AA0126110	1.08831	0.841363	0.636738	1.20892	1.38116	1.1773	1.24621	1.28683	1.40806	0.206043	0.280647	0.319324
gene:TRIAE_CS42_1BL_TGACv1_032180_AA0126400	2.04368	2.06282	1.57975	3.07404	2.42233	1.74893	0.353869	0.488293	0.368119	0.684598	0.502293	1.01509
gene:TRIAE_CS42_1BL_TGACv1_032207_AA0126810	50.8162	62.5298	27.4043	9.03716	9.2291	6.3513	40.5379	52.9128	59.6635	6.49463	5.62129	6.92217
gene:TRIAE_CS42_1BL_TGACv1_032225_AA0127040	2.68911	2.75834	3.93792	5.67775	3.69093	3.80236	1.72426	4.43233	2.4066	12.9955	12.6152	20.9199
gene:TRIAE_CS42_1BL_TGACv1_032244_AA0127380	1.19698	0.996509	0.640262	0.0683568	0.0405094	0	1.34744	1.03537	1.86691	0.524078	0.152964	0.487979
gene:TRIAE_CS42_1BL_TGACv1_032283_AA0127920	1.1787	1.71714	1.46629	0.475735	0.0986361	0.227586	1.32899	1.93924	0.650978	0.306793	0.445829	1.17071
gene:TRIAE_CS42_1BL_TGACv1_032287_AA0128020	0.0494601	0	0.13961	0	0.115552	0.0283888	0	0.349877	0.433727	1.41958	1.3971	3.62321
gene:TRIAE_CS42_1BL_TGACv1_032293_AA0128080	0.47106	0.699713	1.03677	4.82664	7.10084	5.81313	0.459777	0.714527	1.4134	3.2014	3.07032	5.84057
gene:TRIAE_CS42_1BL_TGACv1_032300_AA0128170	1.38934	0.852546	2.06419	2.11889	2.00952	2.29345	1.10473	0.449276	1.42554	0.0649841	0.157995	0.757765
gene:TRIAE_CS42_1BL_TGACv1_032324_AA0128430	0.402645	0.517421	0.380948	0.0497619	0.0136312	0.0396183	0.664651	0.501604	1.20068	0.175729	0.0740914	0
gene:TRIAE_CS42_1BL_TGACv1_032331_AA0128570	0.273624	0.456079	0	0	1.10213	0	1.8003	2.4778	2.30121	9.61931	12.0669	18.6836
gene:TRIAE_CS42_1BL_TGACv1_032451_AA0130030	2.30025	1.92667	1.30575	0.716291	0.40521	0.0805554	2.72294	1.53051	4.13422	0.582464	0.132902	0.589316
gene:TRIAE_CS42_1BL_TGACv1_032502_AA0130580	0.853681	0.934121	0.904617	0.0808448	0.0680982	0.0439685	1.69889	0.931114	1.91858	0.233821	0.218323	0.176222
gene:TRIAE_CS42_1BL_TGACv1_032519_AA0130850	0.78769	0.848065	0.822182	0.419931	0.513339	0.380177	1.21451	1.14408	1.46027	3.29835	3.87632	5.55858
gene:TRIAE_CS42_1BL_TGACv1_032588_AA0131720	0.172522	0.0309358	0.0276761	0.0328349	0.175147	0	0.645982	0.205361	0.488681	5.57926	4.48973	9.28359
gene:TRIAE_CS42_1BL_TGACv1_032595_AA0131770	34.3743	37.4052	29.3345	11.4108	4.02978	1.79408	79.616	37.7976	76.8885	21.8625	9.02349	9.81312
gene:TRIAE_CS42_1BL_TGACv1_032596_AA0131790	0	0.094157	0.0274434	0	0.0568872	0	0.101546	0.167469	0.412186	6.7125	6.36093	9.06754
gene:TRIAE_CS42_1BL_TGACv1_032601_AA0131890	0.0327368	0	0	0.721837	0.377115	1.03718	1.57553	3.24815	1.80961	3.45308	9.21527	8.6303
gene:TRIAE_CS42_1BL_TGACv1_032690_AA0132950	0.0399367	0	0.224067	0	0.233021	0	0.438153	1.21401	1.08198	23.2893	22.7036	38.3436
gene:TRIAE_CS42_1BL_TGACv1_032782_AA0134050	2.41918	1.93517	2.19301	0.924817	1.59608	1.37816	4.00856	3.26938	5.22039	5.21426	8.12781	9.12784
gene:TRIAE_CS42_1BL_TGACv1_032898_AA0135200	0.247983	0.437286	0.376555	1.7233	2.08306	1.46467	0.617642	0.131072	0.385226	0.459274	0.438947	0.552242
gene:TRIAE_CS42_1BL_TGACv1_032959_AA0135760	0.17427	0.387562	0.193538	0	0.133492	0	0	1.0745	0.838301	2.33152	3.59751	3.80874
gene:TRIAE_CS42_1BL_TGACv1_032984_AA0136020	0.0145857	0.0683423	0.0326514	0	0.0334818	0.0162951	0	0.0372875	0.105145	1.70545	1.16388	2.85197
gene:TRIAE_CS42_1BL_TGACv1_033120_AA0137150	0	0	0.0988316	0	0	0	0.120857	0.178468	0.541392	2.53951	2.16334	5.12502
gene:TRIAE_CS42_1BL_TGACv1_033245_AA0138120	6.24944	6.15589	6.08698	2.24663	1.70017	0.924758	3.62968	5.57332	4.74481	2.22936	2.23079	1.31533
gene:TRIAE_CS42_1BL_TGACv1_033250_AA0138170	0.0834242	0.133553	0.0624367	0.116487	0.305466	0.221634	0.111548	0.327753	0.578975	0.983155	1.55582	2.13121
gene:TRIAE_CS42_1BL_TGACv1_033250_AA0138180	0.0769405	0.200971	0.105918	0.0743512	0.298551	0.299904	0.223914	0.386926	0.442884	1.33303	2.39753	2.3003
gene:TRIAE_CS42_1BL_TGACv1_033309_AA0138640	0.192218	0.351387	0.408575	0.784949	0.421419	0.411668	0.745284	1.08325	0.733699	2.35164	4.46306	6.32088
gene:TRIAE_CS42_1BL_TGACv1_033328_AA0138790	0.0750862	0.554242	0.394832	0	0.38065	0.0572847	1.25685	0.903738	1.43613	14.0163	13.4331	22.467
gene:TRIAE_CS42_1BL_TGACv1_033403_AA0139200	6.42749	7.39382	7.8787	9.33328	5.6879	5.07448	2.37015	1.11631	1.94842	1.01292	0.917819	1.75481
gene:TRIAE_CS42_1BL_TGACv1_033535_AA0140180	0	0	0	0.055613	0.0173401	0	3.98412	4.11222	5.79551	0.890045	0.83448	0.81553
gene:TRIAE_CS42_1BL_TGACv1_033598_AA0140580	0.0135779	0	0	0	0.0454914	0	0.0357178	0.246292	0.29631	1.12843	1.74672	1.88806
gene:TRIAE_CS42_1BL_TGACv1_033668_AA0141180	3.72135	3.74197	5.40754	1.20532	1.07299	0.889468	9.09241	5.50211	8.37741	4.86134	3.00389	3.61321
gene:TRIAE_CS42_1BL_TGACv1_033707_AA0141510	1.23278	1.39734	0.524258	0.306854	0.125123	0.150369	0.286026	0.593207	0.348234	0.185354	0.366982	0.199284
gene:TRIAE_CS42_1BL_TGACv1_033718_AA0141660	4.24497	4.97322	3.7166	2.37049	2.15557	1.78599	5.37549	4.76169	7.7915	17.6764	17.0387	25.4255
gene:TRIAE_CS42_1BL_TGACv1_033888_AA0142510	0.0331448	0.224727	0.0843777	0.076485	0.0711189	0.0680186	0.647231	1.48317	1.02555	11.6042	6.87936	16.8388
gene:TRIAE_CS42_1BL_TGACv1_033889_AA0142540	1.83875	1.7283	1.70761	0.67063	0.238569	0.132689	2.88201	1.82859	3.99734	1.65758	0.483637	1.08533
gene:TRIAE_CS42_1BL_TGACv1_034040_AA0143180	1.23193	0.977622	1.24981	0.880682	1.05986	0.275148	2.47688	3.25512	2.1183	9.33716	5.23724	17.949
gene:TRIAE_CS42_1BL_TGACv1_034148_AA0143620	0.377494	0.0631987	0.730389	0.12334	0.230001	0.620827	0.135318	0.725675	1.83946	3.98267	6.31949	7.45151
gene:TRIAE_CS42_1BL_TGACv1_034151_AA0143640	0.0313916	0.0306657	0.1107	0.533529	0.710507	0.671319	0.0597645	0.0615945	0.0207555	0.553603	1.15829	0.845527
gene:TRIAE_CS42_1BL_TGACv1_034214_AA0143800	9.06083	10.457	7.05486	0.941941	0.367428	0.249623	18.1404	10.4109	30.5803	4.8673	6.39328	10.2487
gene:TRIAE_CS42_1BL_TGACv1_034262_AA0144000	0.252438	0.255707	0.160415	0.176453	0.0746556	0.182538	0.0657135	0.183741	0.175812	1.03213	1.37029	1.31141
gene:TRIAE_CS42_1BL_TGACv1_034320_AA0144200	0.889342	0.85168	1.63202	0.911129	1.60222	0.619385	0.652172	1.02816	1.92648	6.66639	4.6677	11.1721
gene:TRIAE_CS42_1BL_TGACv1_034405_AA0144440	2.93675	3.06371	3.2296	1.13878	1.39431	1.2011	4.15322	2.51954	4.01524	1.22788	0.445626	0.911942
gene:TRIAE_CS42_1BL_TGACv1_034446_AA0144530	6.14915	5.05877	5.24692	1.80594	1.90935	0.673958	9.70285	5.89788	11.9145	3.84918	3.18506	3.22475
gene:TRIAE_CS42_1BL_TGACv1_034556_AA0144850	40.9596	51.4099	49.3973	7.07603	6.99791	6.33514	46.3654	40.59	67.1711	10.671	8.2042	10.3555
gene:TRIAE_CS42_1BL_TGACv1_034629_AA0145150	9.99818	11.9317	11.1252	4.49715	3.10598	1.97492	12.2082	9.77683	14.7514	7.93209	5.62228	6.42102
gene:TRIAE_CS42_1BL_TGACv1_034844_AA0145670	0	0.0110656	0.0227839	0	0.0111873	0	2.69862	2.27541	2.2243	1.65884	1.48693	1.24243
gene:TRIAE_CS42_1BL_TGACv1_037164_AA0147600	5.20319	6.00313	5.61279	1.44562	1.39196	0.572835	8.84022	7.06166	11.3245	2.74855	1.21269	1.87639
gene:TRIAE_CS42_1BS_TGACv1_049359_AA0150440	0.0515784	0.102503	0.0356459	0	0.102584	0	0.198498	0.959927	0.30049	2.38214	9.70966	6.03332
gene:TRIAE_CS42_1BS_TGACv1_049377_AA0151180	2.97696	4.82533	2.5237	1.62971	0.634974	0.634012	2.48364	3.47439	4.33624	1.17114	0.786721	0.622629
gene:TRIAE_CS42_1BS_TGACv1_049401_AA0152360	1.35362	1.66878	1.49234	2.18902	3.82399	1.8354	2.7467	1.9142	1.41878	8.66058	5.85072	10.3442
gene:TRIAE_CS42_1BS_TGACv1_049441_AA0153860	5.13473	6.11687	5.8969	1.542	1.27821	1.95252	2.8758	3.59671	6.70385	1.21808	0.690536	1.114
gene:TRIAE_CS42_1BS_TGACv1_049477_AA0154500	0.163507	0.203114	0.50326	0	0.0935339	0.138063	0.773804	1.5868	2.40822	6.50166	10.118	8.29465
gene:TRIAE_CS42_1BS_TGACv1_049480_AA0154550	0.602034	0.556507	0.400196	0.168586	0.232352	0.0814013	1.4971	0.964243	1.73241	0.341258	0.256218	0.272497
gene:TRIAE_CS42_1BS_TGACv1_049483_AA0154580	0.182697	0.273677	0.29719	0.155295	0.216843	0.198572	0.710441	1.4866	0.961199	3.92327	6.81101	7.99781
gene:TRIAE_CS42_1BS_TGACv1_049567_AA0157020	0.607085	0.528836	0.545798	0.505566	0.75938	0.469706	0.516685	0.589918	0.905837	3.99436	3.29855	5.83433
gene:TRIAE_CS42_1BS_TGACv1_049593_AA0157400	0.93722	0.949524	0.439897	0.180668	0.18073	0.0675906	1.05081	1.19938	1.38126	0.29263	0.192127	0.205983
gene:TRIAE_CS42_1BS_TGACv1_049604_AA0157580	0.289664	0.207968	0.557248	0.603433	1.35624	1.38888	0.524508	0.543269	0.373981	2.0173	2.04448	2.40919
gene:TRIAE_CS42_1BS_TGACv1_049673_AA0159370	9.63406	8.53759	10.0211	6.51241	10.198	7.06424	13.594	9.03522	12.8418	26.9136	22.0494	44.7694
gene:TRIAE_CS42_1BS_TGACv1_049696_AA0159960	3.20829	2.22173	2.00137	0.708373	0.670218	0.43553	4.86544	3.37288	3.25536	1.39368	1.23803	1.31798
gene:TRIAE_CS42_1BS_TGACv1_049748_AA0160790	0.710723	0.625382	1.01737	0.520208	0.294382	0.0820107	2.48446	1.4026	1.45362	0.316943	0.232548	0.0549793
gene:TRIAE_CS42_1BS_TGACv1_049866_AA0163180	22.234	14.3831	19.5775	2.43926	5.69243	3.3529	19.7036	10.7861	19.2031	8.04762	3.91215	4.88413
gene:TRIAE_CS42_1BS_TGACv1_049910_AA0164040	1.98506	1.37525	0.70641	6.83864e-05	0.0849101	0.0082674	4.61951	3.49233	0.385298	0.386215	0.00429886	0.000528901
gene:TRIAE_CS42_1BS_TGACv1_050013_AA0165940	0.237858	0.160318	0.205984	0.302139	0.386736	0.169958	0.415737	0.13294	0.0991967	1.18746	1.34284	1.88737
gene:TRIAE_CS42_1BS_TGACv1_050034_AA0166270	0.504582	0.402796	0.689583	0.502359	0.19521	0.192937	0.417453	1.18301	0.876072	7.06725	5.93504	9.37695
gene:TRIAE_CS42_1BS_TGACv1_050073_AA0167090	1.56114	1.90265	1.61727	0.895388	2.15948	1.25255	2.23853	2.2664	3.56578	7.75737	6.95298	14.7267
gene:TRIAE_CS42_1BS_TGACv1_050120_AA0167660	20.6754	30.3215	31.3271	16.0207	10.2045	15.3667	17.6344	20.0682	35.2684	3.84749	8.41997	3.83635
gene:TRIAE_CS42_1BS_TGACv1_050120_AA0167680	91.3376	106.795	89.6923	30.2975	18.0159	13.4409	44.47	64.4197	96.667	6.003	6.68541	12.4618
gene:TRIAE_CS42_1BS_TGACv1_050120_AA0167720	0.893846	1.35088	0.958791	0.294577	0.236264	0.134775	0.297189	1.32721	0.540503	0.296159	1.3946	0.329574
gene:TRIAE_CS42_1BS_TGACv1_050135_AA0167940	0.712427	0.37016	0.58801	1.23111	2.26184	1.79162	0.521946	0.733726	0.606174	2.63603	3.24159	2.72296
gene:TRIAE_CS42_1BS_TGACv1_050175_AA0168560	0.277112	0.553049	0.322529	0.237196	0.287956	0.391814	1.46506	0.94763	0.860897	9.95482	9.24727	15.007
gene:TRIAE_CS42_1BS_TGACv1_050206_AA0168990	4.11406	4.70121	3.58449	0.753588	0.394228	0.700235	9.81325	5.06132	9.12956	2.3536	1.25698	1.781
gene:TRIAE_CS42_1BS_TGACv1_050249_AA0169670	0.257526	0.224706	0.690683	0.412869	0.713038	0.881634	0.675892	0.505648	0.640792	1.86021	2.00793	3.60936
gene:TRIAE_CS42_1BS_TGACv1_050250_AA0169700	0.852017	1.87595	0.818042	2.54877	0.618328	1.70705	0.2271	1.46788	0.058026	0.309504	0.294389	0.160778
gene:TRIAE_CS42_1BS_TGACv1_050338_AA0170880	4.37277	2.53365	7.2196	0.455171	0.92945	0.606639	5.12974	8.04292	6.7005	1.21844	2.80572	3.363
gene:TRIAE_CS42_1BS_TGACv1_050353_AA0171100	0.586073	0.559765	1.1651	0.221619	0.380652	0.658078	0.0278163	0	0	0	0	0
gene:TRIAE_CS42_1BS_TGACv1_050385_AA0171440	0.186985	0.0570972	0.149732	0.786655	1.81229	1.12927	0.317171	0.128047	0.19327	1.52479	2.06978	2.21878
gene:TRIAE_CS42_1BS_TGACv1_050395_AA0171570	8.23643	6.55173	6.3963	2.12316	1.79513	0.834296	9.44989	9.23247	6.91066	3.90991	3.62677	2.64217
gene:TRIAE_CS42_1BS_TGACv1_050457_AA0172280	0.785096	1.09426	0.570166	0.256079	0.116967	0.155383	1.08367	1.2431	0.958353	2.0452	2.50284	4.08388
gene:TRIAE_CS42_1BS_TGACv1_050467_AA0172460	0	0	0	0	0	0	0	0	0.026789	1.86093	1.77218	3.81907
gene:TRIAE_CS42_1BS_TGACv1_050480_AA0172590	1.10793	3.17885	2.54298	0.36811	0.181799	0	3.33314	1.97584	5.51724	0.792675	0.196728	0
gene:TRIAE_CS42_1BS_TGACv1_050486_AA0172680	1.56549	2.28987	1.27446	0.450453	0.102221	0.598404	3.13178	1.55055	2.00622	2.34671	1.79128	2.42469
gene:TRIAE_CS42_1BS_TGACv1_050596_AA0173790	45.6697	51.6289	47.3961	13.7071	14.7914	13.2936	33.9322	28.5884	58.0103	4.57751	5.88246	5.95255
gene:TRIAE_CS42_1BS_TGACv1_050697_AA0174530	1.60248	1.35969	1.81602	7.10058	9.28479	10.2581	3.67458	1.71267	2.98917	1.51411	2.59314	6.4925
gene:TRIAE_CS42_1BS_TGACv1_050720_AA0174660	1.04829	0.549154	1.72373	0.742136	1.67706	3.03555	0	0.0316543	0.0203426	0.0447673	0.0695498	0
gene:TRIAE_CS42_1BS_TGACv1_050802_AA0175700	1.61721	2.13897	2.16847	0.301154	0.223699	0	3.09273	2.71884	4.17038	0.347145	0.390985	0.514619
gene:TRIAE_CS42_1BS_TGACv1_050809_AA0175810	1.05826	0.900811	1.06949	0.259274	0.288588	0.595808	2.05481	1.00623	1.63355	2.99316	1.99389	2.3619
gene:TRIAE_CS42_1BS_TGACv1_050820_AA0175900	2.363	2.61594	5.04326	3.95203	3.91636	6.88877	0	0	0	0	0	0
gene:TRIAE_CS42_1BS_TGACv1_050830_AA0175980	0.571059	0.520544	0.615661	0.602974	0.78189	0.931189	0.338948	0.413885	0.524489	2.37577	2.4465	3.51992
gene:TRIAE_CS42_1BS_TGACv1_050875_AA0176370	0.148026	0.119434	0.156687	0.776075	0.82664	0.83342	0.3063	0.0456249	0.274377	1.52145	0.824387	2.22323
gene:TRIAE_CS42_1BS_TGACv1_050880_AA0176400	0.0495316	0.0695205	0.312812	0.0684503	0.36525	0	5.12775	4.2151	4.42872	55.6398	49.1666	82.148
gene:TRIAE_CS42_1BS_TGACv1_050951_AA0176870	0.126466	0	0.319653	3.34558	5.3806	7.32857	0.216736	0.0435068	0	2.63939	4.12484	7.51794
gene:TRIAE_CS42_1BS_TGACv1_051274_AA0178930	0.209276	0.0881904	0.079541	0.047341	0.163684	0.0393475	1.90959	4.5952	4.37894	11.1355	14.9218	22.6478
gene:TRIAE_CS42_1BS_TGACv1_051414_AA0179560	21.5257	21.374	16.3002	3.58459	3.64088	2.30289	39.7725	32.1523	29.0631	11.3378	6.9816	9.49288
gene:TRIAE_CS42_1BS_TGACv1_052525_AA0181760	4.93432	6.26527	3.61029	0.479883	0.575158	0.078314	7.61974	2.86326	7.85568	0.554045	0.233201	0.779522
gene:TRIAE_CS42_1BS_TGACv1_052728_AA0181960	0.977869	0.98131	1.0954	0.659368	0.685696	0.278038	38.6316	42.2434	44.4598	45.1864	70.902	84.3415
gene:TRIAE_CS42_1DL_TGACv1_061054_AA0183160	0.532521	0.346728	0.506627	0.559951	0.16567	0.373858	0.6543	0.257915	0.619172	3.13031	2.86051	6.7924
gene:TRIAE_CS42_1DL_TGACv1_061054_AA0183250	0.0693198	0.0887718	0.157798	0	0.12262	0	0.191858	0.241135	0.435159	3.65854	4.51889	5.81177
gene:TRIAE_CS42_1DL_TGACv1_061061_AA0183500	0	0	0	0	0.0510609	0	0.0292578	0.0832104	0.134578	4.06501	2.41866	9.77395
gene:TRIAE_CS42_1DL_TGACv1_061063_AA0183610	0.13471	0.0960385	0.146877	0.0629043	0.547245	0.546043	0	0.0610799	0	1.648	1.24283	2.57113
gene:TRIAE_CS42_1DL_TGACv1_061073_AA0184190	0.385301	0.901097	0.304935	1.21858	1.19031	0.899215	0.439739	0.761231	1.43886	5.06175	5.39872	7.65664
gene:TRIAE_CS42_1DL_TGACv1_061075_AA0184240	6.95942	7.91811	8.00332	2.87879	1.87627	1.9057	5.92751	6.18374	9.09172	2.08054	1.16901	1.55108
gene:TRIAE_CS42_1DL_TGACv1_061091_AA0184720	1.50724	2.85787	0.997104	1.02327	0.76047	0.266141	3.42958	2.31441	4.35641	0.765521	0.716498	0.0692473
gene:TRIAE_CS42_1DL_TGACv1_061101_AA0185260	0.281657	0.195671	0.497965	1.09071	1.07724	1.16663	0.140775	0.185424	0.0415239	1.90451	2.51745	1.12437
gene:TRIAE_CS42_1DL_TGACv1_061102_AA0185280	19.6044	24.8418	8.97	3.85869	1.68285	0.633605	31.142	19.2176	31.7127	4.16877	1.80245	2.35775
gene:TRIAE_CS42_1DL_TGACv1_061102_AA0185290	4.30016	6.88186	3.80323	2.41755	0.608859	0.0845234	5.83146	5.74022	12.3188	0.448546	1.47855	0.908227
gene:TRIAE_CS42_1DL_TGACv1_061126_AA0186290	7.37097	8.22007	11.2242	1.92668	2.14514	0.723717	10.5609	6.70455	21.1011	5.25246	1.76533	1.46384
gene:TRIAE_CS42_1DL_TGACv1_061140_AA0186700	1.6895	1.43844	2.23275	0.726726	1.42555	0.682096	2.86654	2.86948	5.1464	18.7636	20.8302	39.43
gene:TRIAE_CS42_1DL_TGACv1_061144_AA0186880	0.161583	0.21965	0.333767	3.0121	1.87793	3.18837	0.275248	0.283312	0.057443	0.135147	0.458446	0.567914
gene:TRIAE_CS42_1DL_TGACv1_061154_AA0187240	2.70464	2.6254	2.81671	0.908851	0.499967	0.121486	4.45037	2.26979	2.77825	2.44994	0.463017	1.59048
gene:TRIAE_CS42_1DL_TGACv1_061156_AA0187330	1.91395	1.32399	3.52933	21.1302	25.4537	24.45	2.19256	1.12022	2.92552	10.02	14.3478	30.6781
gene:TRIAE_CS42_1DL_TGACv1_061172_AA0187750	5.29337	4.17777	6.3634	2.01628	3.7548	2.67093	10.4363	7.4198	10.4087	10.9528	7.39368	15.1597
gene:TRIAE_CS42_1DL_TGACv1_061187_AA0188170	0.0717223	0.140849	0.323321	2.92326	2.36977	2.86657	0.435501	0.174904	0.141416	1.01686	0.918228	1.96184
gene:TRIAE_CS42_1DL_TGACv1_061194_AA0188420	0.0753198	0.0824524	0.689127	0.0902435	0.507317	0.595617	0.564138	0.712739	1.1384	6.57864	7.10946	14.0688
gene:TRIAE_CS42_1DL_TGACv1_061207_AA0188800	0.0217306	0	0	0.021753	0.0978858	0.0483128	0	0.264545	0.0611727	2.63279	2.35155	5.33527
gene:TRIAE_CS42_1DL_TGACv1_061229_AA0189260	1.90487	2.0558	2.29918	9.99656	10.022	8.16931	1.46911	1.68318	1.15699	3.45367	5.77627	5.31624
gene:TRIAE_CS42_1DL_TGACv1_061236_AA0189510	0.18614	0.241166	0.998507	0.317	0.108272	0.424371	0.0646109	0.762407	1.42858	5.62783	9.15004	12.9061
gene:TRIAE_CS42_1DL_TGACv1_061258_AA0190310	0.347448	0.291363	0.822287	2.64054	1.96269	2.00914	0	0	0.117628	0.349124	0.532511	0.593145
gene:TRIAE_CS42_1DL_TGACv1_061262_AA0190370	1.17137	1.03077	1.4375	4.47694	5.18408	5.73499	1.04922	0.946364	1.11079	2.09836	2.98612	4.55326
gene:TRIAE_CS42_1DL_TGACv1_061263_AA0190460	0.535617	0.624892	0.703033	0.1886	0.169689	0.0280484	0.657133	0.866769	1.04038	1.38553	0.754156	0.963906
gene:TRIAE_CS42_1DL_TGACv1_061266_AA0190520	0.0524515	0.0337943	0.195184	0.0240288	0.232049	0.0199696	0.205484	0.830624	0.508751	7.82776	9.28406	15.8044
gene:TRIAE_CS42_1DL_TGACv1_061270_AA0190640	0.731297	0.80127	0.546135	0.00964798	0.0585826	0.0667835	1.19599	1.1063	1.56647	1.69206	2.73153	4.18552
gene:TRIAE_CS42_1DL_TGACv1_061293_AA0191530	0	0	0.0339498	0	0.0707919	0.0683811	0.292633	0.595687	0.349675	4.89365	5.84642	8.79829
gene:TRIAE_CS42_1DL_TGACv1_061299_AA0191710	3.91273	4.41317	3.71585	1.04642	0.467424	0.126803	5.38815	4.5868	4.76897	1.49006	1.07774	0.396567
gene:TRIAE_CS42_1DL_TGACv1_061306_AA0192040	0.535698	0.519766	1.04617	0.539495	0.244294	0.410994	0.165391	0.505678	0.576103	1.67634	1.10779	2.21161
gene:TRIAE_CS42_1DL_TGACv1_061311_AA0192190	1.86359	1.42172	2.69633	11.4424	15.1462	10.2477	2.08186	0.948965	2.43157	17.7142	11.3761	22.5597
gene:TRIAE_CS42_1DL_TGACv1_061317_AA0192320	5.61044	8.12186	5.63073	2.2877	0.821216	1.0997	4.69218	5.86209	6.66226	1.08254	0.913267	0.759828
gene:TRIAE_CS42_1DL_TGACv1_061321_AA0192370	0	0	0	0	0.0306923	0.0101762	0.0120122	0.0236308	0.0132983	0.439694	0.635387	1.07163
gene:TRIAE_CS42_1DL_TGACv1_061339_AA0192600	1.87536	2.0206	1.45738	0.244731	0.478561	0.379738	3.73864	1.90376	4.58923	1.37096	1.66608	2.99394
gene:TRIAE_CS42_1DL_TGACv1_061344_AA0192740	4.16534	3.36244	5.0589	0.502222	0.926274	0.598316	6.62681	3.4689	8.35253	1.9524	1.54575	2.67196
gene:TRIAE_CS42_1DL_TGACv1_061373_AA0193350	1.9176	1.60096	1.8217	0.927575	0.942638	0.665507	2.35548	1.16296	1.42644	15.1063	11.6886	27.0222
gene:TRIAE_CS42_1DL_TGACv1_061382_AA0193700	0.852598	0.230367	0.649163	0.426292	0.536068	0.911302	0.622708	0.318144	0.19782	1.26251	2.64605	2.27989
gene:TRIAE_CS42_1DL_TGACv1_061396_AA0194100	0.919843	1.56884	3.374	0.343661	0.257952	0.0588587	1.59417	1.74499	5.25746	0.973558	0.63309	1.28522
gene:TRIAE_CS42_1DL_TGACv1_061414_AA0194560	0.0660223	0.111111	0.122992	0.746571	0.864466	1.31263	0.205914	0.146748	0	1.78451	2.96082	3.92357
gene:TRIAE_CS42_1DL_TGACv1_061414_AA0194580	10.8922	15.5742	9.78793	3.43935	1.85787	0.833314	24.0641	13.9097	30.3344	4.55894	2.61749	2.90335
gene:TRIAE_CS42_1DL_TGACv1_061450_AA0195590	0.38724	0.546734	0.630024	0.22599	0.23761	0.295056	0.520301	0.645708	0.593909	1.10003	1.66912	1.17384
gene:TRIAE_CS42_1DL_TGACv1_061472_AA0196220	0.244312	0.320304	0.440086	0.234902	0.605203	0.408847	0.961776	0.613201	1.34222	3.50872	3.70396	7.12662
gene:TRIAE_CS42_1DL_TGACv1_061472_AA0196240	0.0382884	0.170677	0.195151	0.0770051	0.556634	0.240022	0.822006	2.22836	2.0592	13.0958	13.0069	24.7285
gene:TRIAE_CS42_1DL_TGACv1_061472_AA0196250	0.855773	1.22625	1.50287	0.493016	0.739436	0.894296	2.27271	3.37012	3.50553	4.89825	6.10256	7.33489
gene:TRIAE_CS42_1DL_TGACv1_061488_AA0196760	0.568576	0.68529	0.497891	0.105753	0.0515336	0.0999137	4.03464	4.42036	6.7619	3.38128	3.66623	6.30646
gene:TRIAE_CS42_1DL_TGACv1_061497_AA0196930	0.439825	0.677106	0.760134	4.34778	5.39336	5.09966	0.223537	0.399935	0.511461	3.22411	2.34324	4.30212
gene:TRIAE_CS42_1DL_TGACv1_061525_AA0197740	0.316381	0.196658	0.223396	0.0676709	0.131391	0.0680043	0.0756403	0.167042	0.180796	1.6434	0.948256	2.55549
gene:TRIAE_CS42_1DL_TGACv1_061550_AA0198540	8.09165	12.3277	5.61633	0.73746	0.178053	0.17231	6.21867	11.982	24.3486	0.709775	1.22398	1.35509
gene:TRIAE_CS42_1DL_TGACv1_061562_AA0198710	4.57318	6.22107	3.51348	0.771195	0.672989	0.671089	6.05007	5.0629	7.34549	1.11166	0.807556	0.801177
gene:TRIAE_CS42_1DL_TGACv1_061564_AA0198770	0.0432846	0	0	0	0	0	0.176819	0.876945	0.126816	6.45282	12.7216	27.9817
gene:TRIAE_CS42_1DL_TGACv1_061579_AA0199080	1.85877	1.52696	2.68293	1.89385	1.72457	1.87454	4.76843	6.64109	8.63313	8.61712	11.0468	9.0655
gene:TRIAE_CS42_1DL_TGACv1_061593_AA0199390	13.9955	17.3641	15.4336	4.3168	5.12389	1.98572	34.415	22.9793	38.371	22.3893	13.5583	37.8931
gene:TRIAE_CS42_1DL_TGACv1_061628_AA0200340	0.0285588	0.333544	0.18186	0.290331	0.243109	0.307883	0.328735	0.408022	0.248728	1.1959	1.43943	1.53176
gene:TRIAE_CS42_1DL_TGACv1_061644_AA0200760	0.10936	0.0178779	0.1047	0.0799058	0.141652	0.140614	0.283867	0.458132	0.666482	4.7488	4.47874	6.78413
gene:TRIAE_CS42_1DL_TGACv1_061663_AA0201240	1.34061	1.19164	2.59793	1.235	1.03051	1.69912	1.6296	1.64607	3.36987	3.36883	7.63149	8.79285
gene:TRIAE_CS42_1DL_TGACv1_061663_AA0201250	0.94487	1.19405	2.64706	0.968859	1.32294	1.08571	2.19925	5.7543	7.62737	16.1275	27.0663	33.6878
gene:TRIAE_CS42_1DL_TGACv1_061663_AA0201260	1.07617	0.881453	4.95099	0.780215	1.16796	1.71105	1.69688	4.72533	7.27065	6.84028	16.78	26.7165
gene:TRIAE_CS42_1DL_TGACv1_061663_AA0201290	0.209847	0.321844	1.35181	0.166354	0.158851	0.710729	0.560591	1.41085	1.92899	2.87189	4.95466	7.28923
gene:TRIAE_CS42_1DL_TGACv1_061688_AA0201730	6.22095	8.47946	5.58421	1.65893	1.50287	1.39598	11.6779	6.75242	13.7739	5.28719	2.51613	2.33843
gene:TRIAE_CS42_1DL_TGACv1_061710_AA0202080	0	0	0.0315417	0	0	0	0	0.117098	0.08728	3.08637	2.54251	6.31188
gene:TRIAE_CS42_1DL_TGACv1_061710_AA0202090	0.0243774	0	0.027369	0	0	0	0.0339954	0.0341804	0	0.966949	1.12031	2.41929
gene:TRIAE_CS42_1DL_TGACv1_061721_AA0202330	0.342535	0.398157	1.00199	3.56323	3.92716	3.76407	0.228511	0.654778	0.623159	3.04113	2.82718	5.18578
gene:TRIAE_CS42_1DL_TGACv1_061738_AA0202720	15.3108	15.7124	9.89923	5.0175	5.93062	4.94341	20.3016	12.6697	25.023	4.159	3.11524	3.93052
gene:TRIAE_CS42_1DL_TGACv1_061757_AA0202940	1.02047	0.572856	0.909102	3.07016	3.08877	2.9292	0.481462	0.566638	0.713973	2.55422	2.786	3.60494
gene:TRIAE_CS42_1DL_TGACv1_061798_AA0203560	60.4957	40.454	59.7213	12.0177	13.7054	4.59563	54.4706	42.1845	51.0666	20.6342	9.93834	7.05048
gene:TRIAE_CS42_1DL_TGACv1_061806_AA0203640	364.377	511.947	394.255	106.723	41.5105	28.3026	647.89	466.65	893.792	201.875	108.003	161.923
gene:TRIAE_CS42_1DL_TGACv1_061840_AA0204180	1.687	1.72721	1.98467	0.355973	0.802143	0.170185	1.99073	1.81062	2.7317	0.812189	0.544074	0.268318
gene:TRIAE_CS42_1DL_TGACv1_061847_AA0204240	1.07253	1.76749	1.19764	0.376479	0.427164	0.105342	0.910965	0.695375	1.08996	0.166255	0.0701273	0.139244
gene:TRIAE_CS42_1DL_TGACv1_061872_AA0205050	0.826502	0.524155	1.08271	0.389855	0.781474	1.11218	0.598966	0.927794	1.41461	4.4463	9.38803	9.22115
gene:TRIAE_CS42_1DL_TGACv1_061913_AA0205560	4.05424	5.49286	3.49543	2.01351	1.32588	0.658132	7.40171	5.02921	6.30284	4.61531	2.19318	4.61552
gene:TRIAE_CS42_1DL_TGACv1_061920_AA0205680	0.926349	0.799402	1.14801	0	0.879912	0.0578742	1.42649	2.43261	4.81384	12.2752	13.1115	24.9129
gene:TRIAE_CS42_1DL_TGACv1_061933_AA0205780	0.360136	0.334614	0.444308	0.177996	0.413334	0.357531	1.12983	0.79869	0.90428	1.5428	1.58158	3.21874
gene:TRIAE_CS42_1DL_TGACv1_061935_AA0205830	2.22151	2.85115	3.09836	2.77639	2.53423	1.51659	19.8985	19.2335	21.227	25.5017	25.9414	53.0195
gene:TRIAE_CS42_1DL_TGACv1_061940_AA0206010	0.23283	0.299104	0.146145	0.426728	0.575568	0.9167	0.853265	0.56758	1.04103	2.26855	2.30386	3.8303
gene:TRIAE_CS42_1DL_TGACv1_061979_AA0206770	13.4471	13.8726	10.9249	9.57161	8.69738	5.07275	11.1541	10.7563	11.6399	3.13128	2.46141	1.84348
gene:TRIAE_CS42_1DL_TGACv1_061982_AA0206780	1.23535	1.57785	1.73666	0.327344	0.289273	0.0214531	2.17172	1.78233	2.81862	0.460816	0.140354	0.233418
gene:TRIAE_CS42_1DL_TGACv1_062019_AA0207490	0.327291	0.322258	0.659454	2.76365	1.32552	1.09471	0.474236	0.334378	0.208737	2.82547	2.03864	3.24391
gene:TRIAE_CS42_1DL_TGACv1_062022_AA0207550	1.94674	1.28334	1.45262	0.195377	0.245555	0.0300117	3.17271	2.17321	4.27666	1.75389	0.590368	0.609799
gene:TRIAE_CS42_1DL_TGACv1_062056_AA0208140	1.088	1.12086	1.57797	2.24805	1.51799	1.6082	1.06069	0.815706	1.14469	4.0152	4.73079	7.31532
gene:TRIAE_CS42_1DL_TGACv1_062065_AA0208230	1.10672	1.44928	3.43469	24.6951	52.6952	45.6777	2.20577	2.06647	2.55406	7.27192	11.4161	31.2827
gene:TRIAE_CS42_1DL_TGACv1_062077_AA0208380	0.0411256	0.0868408	0.220304	0.900724	0.947379	1.52319	0.0346333	0	0	0.53741	0.969424	1.34649
gene:TRIAE_CS42_1DL_TGACv1_062093_AA0208670	0.0620316	0.0402872	0.27697	0.0204174	0.178262	0	0.53703	1.43213	1.3567	15.8846	14.5028	25.4568
gene:TRIAE_CS42_1DL_TGACv1_062107_AA0208850	22.3739	25.0324	14.6657	1.45886	1.30951	0.173878	39.5365	23.3433	75.6983	27.4819	26.7175	49.9287
gene:TRIAE_CS42_1DL_TGACv1_062176_AA0210020	1.58805	2.21004	1.16938	0.371186	0.374418	0.232208	0.947344	1.27063	1.6096	0.181117	0.187529	0.206412
gene:TRIAE_CS42_1DL_TGACv1_062176_AA0210050	2.78747	2.80282	2.26896	0.426739	0.345414	0.0264339	3.46177	3.18139	4.49261	0.809851	0.320667	0.635843
gene:TRIAE_CS42_1DL_TGACv1_062218_AA0210650	0.496069	0.604378	0.992846	0	0.0905639	0.269197	0.0709304	1.03161	0.846462	1.72983	4.6397	8.22775
gene:TRIAE_CS42_1DL_TGACv1_062221_AA0210720	1.15976	1.6377	1.62742	0.760004	0.173124	0.764047	1.27752	1.84603	1.75258	3.41273	5.00671	7.63474
gene:TRIAE_CS42_1DL_TGACv1_062226_AA0210890	0.859914	0.918836	0.542829	0.0849504	0.0965636	0.0405268	0.993802	0.907994	1.71282	0.42798	0.104923	0.0180436
gene:TRIAE_CS42_1DL_TGACv1_062226_AA0210950	2.13296	3.0562	2.05929	0.402266	0.24756	0.164773	2.5666	2.35119	5.28143	0.700132	0.225169	0.273196
gene:TRIAE_CS42_1DL_TGACv1_062276_AA0211780	0	0.0169503	0.0629788	0	0.0964664	0.0160994	0.208433	0.369402	0.350272	2.94278	5.13255	6.00797
gene:TRIAE_CS42_1DL_TGACv1_062292_AA0211930	6.2584	6.14993	5.45515	1.01459	0.809338	0.650317	12.651	9.0243	10.7996	4.15582	1.81719	3.65509
gene:TRIAE_CS42_1DL_TGACv1_062300_AA0212070	0.0920101	0.223416	0.20249	0.211623	0.277128	0.171806	0.65271	1.45505	1.30596	3.45883	3.78848	3.66232
gene:TRIAE_CS42_1DL_TGACv1_062300_AA0212090	0	0	0.0826158	0	0.126588	0.149644	0.0500994	2.05536	0.430435	4.10966	4.54731	13.1018
gene:TRIAE_CS42_1DL_TGACv1_062300_AA0212100	0.144701	0.3191	0.0538348	0.483264	0.251739	0.0827953	3.20023	3.55891	4.8609	6.98576	5.94142	14.5961
gene:TRIAE_CS42_1DL_TGACv1_062315_AA0212420	0.0201337	0.0810969	0.13651	0	0.164951	0	0.384722	0.285248	0.650704	2.85315	3.1431	7.61714
gene:TRIAE_CS42_1DL_TGACv1_062342_AA0212850	0.307876	0.521992	0.807986	2.68437	2.5056	2.8377	0.947392	0.677288	1.29114	6.12562	6.15286	8.77585
gene:TRIAE_CS42_1DL_TGACv1_062371_AA0213400	0	0.0351525	0	0	0	0.0171053	0.349795	1.49892	0.359966	1.77329	2.78695	4.42656
gene:TRIAE_CS42_1DL_TGACv1_062394_AA0213760	0.0476349	0.246184	0.485423	0.91912	0.982315	0.874186	0.556662	0.333109	0.40725	1.7341	2.44993	4.30944
gene:TRIAE_CS42_1DL_TGACv1_062395_AA0213780	47.9549	46.3121	48.6101	21.4875	26.0699	24.1189	85.4646	53.1799	98.5122	89.3461	92.4268	170.069
gene:TRIAE_CS42_1DL_TGACv1_062405_AA0213960	0.843303	1.20449	0.572162	0.158228	0.0235471	0.0702321	1.4332	1.43542	1.89323	0.0921766	0.180501	0.0311365
gene:TRIAE_CS42_1DL_TGACv1_062405_AA0214010	12.1424	11.3019	12.2219	3.48514	4.77138	3.00573	21.3055	16.1909	23.3681	17.3126	11.0965	21.5403
gene:TRIAE_CS42_1DL_TGACv1_062408_AA0214040	1.14331	1.24607	0.982007	0.185508	0.099193	0.131897	1.40295	1.34639	1.0091	0.752239	0.252785	0.227636
gene:TRIAE_CS42_1DL_TGACv1_062419_AA0214280	1.20982	1.70391	0.854116	0.24074	0.349743	0.270469	1.58443	1.39528	1.74548	0.19275	0.119171	0.160319
gene:TRIAE_CS42_1DL_TGACv1_062436_AA0214410	3.15299	2.03173	9.81791	42.9304	47.702	43.9351	4.15379	4.48921	7.37217	74.4877	79.6552	91.2746
gene:TRIAE_CS42_1DL_TGACv1_062451_AA0214670	1.27939	1.44474	1.00009	0.282633	0.208435	0.117243	1.24638	0.427766	2.02895	0.740469	0.823234	0.477028
gene:TRIAE_CS42_1DL_TGACv1_062467_AA0214900	0.0418957	0.0499798	0.112262	0.125315	0	0.069845	8.77755	19.0472	15.7828	13.3603	34.7791	40.9811
gene:TRIAE_CS42_1DL_TGACv1_062477_AA0215020	1.16768	1.19293	1.14747	0.640486	0.439461	0.391759	1.83244	2.24945	1.99789	7.2185	5.19275	8.92705
gene:TRIAE_CS42_1DL_TGACv1_062489_AA0215200	0.112886	0.0769122	0.111333	0.104427	0.0715856	0.184686	0.117175	0.161676	0.395105	2.79324	2.52657	5.05936
gene:TRIAE_CS42_1DL_TGACv1_062541_AA0216170	0.0829028	0.431134	0.370245	0.037008	0.511593	0.407811	0.075025	0.413185	0.514893	1.78047	2.09326	3.16042
gene:TRIAE_CS42_1DL_TGACv1_062594_AA0216970	0.125194	0.0743821	0.179992	0.520752	0.555848	0.666601	0.200744	0.23543	0.142574	0.499806	0.729223	1.00073
gene:TRIAE_CS42_1DL_TGACv1_062601_AA0217110	0.470789	0.486644	0.409461	1.80448	2.32814	1.90926	0.795244	0.434645	0.924094	0.479583	0.771935	0.916944
gene:TRIAE_CS42_1DL_TGACv1_062608_AA0217170	1.51471	0.76512	1.66812	0.8235	1.89215	1.67553	2.44333	1.50662	2.93219	7.64487	6.84971	11.852
gene:TRIAE_CS42_1DL_TGACv1_062625_AA0217410	1.53834	1.81165	1.4947	0.143535	0.215982	0.0601174	1.88754	1.28147	1.70316	0.555687	0.365762	0.355823
gene:TRIAE_CS42_1DL_TGACv1_062633_AA0217550	0	0.0207602	0	0	0.019069	0	0	0.0424738	0.100379	0.725914	1.52315	1.57201
gene:TRIAE_CS42_1DL_TGACv1_062706_AA0218470	25.0113	51.3885	10.6058	23.7699	12.9311	4.38477	33.1017	26.3676	60.1638	6.31571	6.84714	10.4844
gene:TRIAE_CS42_1DL_TGACv1_062711_AA0218590	4.13434	3.92364	4.11881	2.54733	1.97347	1.30413	3.42912	5.05859	5.16749	1.50983	0.649391	1.29748
gene:TRIAE_CS42_1DL_TGACv1_062715_AA0218610	0.872403	0.911688	0.663213	0.0697743	0.0744438	0.0186335	1.28832	0.789604	1.10763	0.0730041	0.0402525	0
gene:TRIAE_CS42_1DL_TGACv1_062798_AA0220110	5.93654	5.23712	4.11337	1.70559	2.33131	1.48976	6.40805	4.99961	7.54967	1.95302	0.971935	1.28022
gene:TRIAE_CS42_1DL_TGACv1_062824_AA0220540	15.2279	13.3474	14.2027	4.49504	4.42814	2.00616	13.1178	10.3019	13.3096	4.62493	2.97237	2.51243
gene:TRIAE_CS42_1DL_TGACv1_062825_AA0220560	0	0	0.0548937	0	0.0544082	0	3.12431e-05	8.15603e-06	3.43283e-05	6.9865	6.72224	8.77393
gene:TRIAE_CS42_1DL_TGACv1_062825_AA0220570	0	0	0	0	0.115415	0	0.0680497	0.364707	0.579324	4.32256	4.07874	6.54688
gene:TRIAE_CS42_1DL_TGACv1_062860_AA0221110	1.28775	1.59121	0.340275	1.48436	0.660116	0.882747	0.0815799	1.0458	0.212333	0.0932659	0.251535	0.0445263
gene:TRIAE_CS42_1DL_TGACv1_062962_AA0222290	0	0.232566	0.160369	0	0.498044	0.247262	0.0963225	0.740287	0.562046	11.8868	13.8664	26.8088
gene:TRIAE_CS42_1DL_TGACv1_063094_AA0223830	95.5321	121.156	54.1531	25.0349	22.2883	13.7881	68.0961	96.4392	110.949	13.7717	15.4572	13.0516
gene:TRIAE_CS42_1DL_TGACv1_063112_AA0224050	0.0637105	0.0849591	0.0179917	0.0244708	0.0188203	0.0368876	0.0884798	0.114304	0.0501667	0.774613	1.11005	2.14144
gene:TRIAE_CS42_1DL_TGACv1_063118_AA0224150	1.47955	1.14877	0.833698	1.07144	1.13565	0.902609	1.31828	1.88353	1.55306	4.37412	6.9433	6.61574
gene:TRIAE_CS42_1DL_TGACv1_063219_AA0225090	5.5365	2.91098	13.3022	5.28533	9.14705	14.7004	6.26762	5.52759	6.11565	16.4312	27.6918	30.5369
gene:TRIAE_CS42_1DL_TGACv1_063307_AA0226140	0.458305	0.278815	0.610473	0.966614	0.379008	0.736016	0.474209	1.31579	0.224982	3.01374	2.89073	3.24073
gene:TRIAE_CS42_1DL_TGACv1_063317_AA0226240	0.62914	0.984154	1.11789	0.163578	0.0692782	0.0676808	0.953041	1.30787	2.72529	0.290016	0.0187678	0.0885491
gene:TRIAE_CS42_1DL_TGACv1_063400_AA0226940	2.16949	1.07692	1.22765	1.83474	1.17865	0.89967	1.65134	2.55481	3.00245	4.66171	5.69962	7.51439
gene:TRIAE_CS42_1DL_TGACv1_063502_AA0227980	0.146436	0.102898	0.140663	0.130778	0.314182	0.260901	0.619992	2.16834	1.11	3.20301	6.53818	5.6715
gene:TRIAE_CS42_1DL_TGACv1_063574_AA0228760	0	0	0	0	0	0	0.170492	1.20695	0.500281	8.67265	15.3286	20.5055
gene:TRIAE_CS42_1DL_TGACv1_063581_AA0228820	0.647033	1.09923	1.18764	0.086193	0.0457216	0.0456596	0.212414	1.48251	0.857862	0.120136	0.0246178	0.0308967
gene:TRIAE_CS42_1DL_TGACv1_063593_AA0228900	0.558739	0.249623	0.10375	0	2.08688	0	2.85895	10.5178	5.51481	74.8598	69.1524	128.451
gene:TRIAE_CS42_1DL_TGACv1_063625_AA0229300	0.0227475	0.0289677	0.153496	0	0.159836	0	0.0632775	0.716699	0.490824	6.35859	5.04048	11.3662
gene:TRIAE_CS42_1DL_TGACv1_063634_AA0229410	0	0	0	0	0	0	0.514034	0.670409	0.593622	3.69817	3.60005	5.29118
gene:TRIAE_CS42_1DL_TGACv1_063684_AA0229850	1.10547	1.03555	0.959583	0.203188	0.336901	0.159804	1.41417	1.0374	2.25739	1.15079	0.631453	0.760035
gene:TRIAE_CS42_1DL_TGACv1_063686_AA0229870	0.0321365	0	0.0536038	0	0.18356	0	0	0.165505	0.0964449	1.15953	2.28355	3.53017
gene:TRIAE_CS42_1DL_TGACv1_063692_AA0229950	23.9538	27.3659	19.7517	7.68322	4.35494	2.34382	40.6892	35.3006	58.0486	14.7645	9.32604	12.5949
gene:TRIAE_CS42_1DL_TGACv1_063702_AA0230060	0.370339	0.161472	0.25188	0.531934	1.13682	1.39652	0.0612395	0.204119	0.21356	1.56961	1.64964	2.60877
gene:TRIAE_CS42_1DL_TGACv1_063732_AA0230310	0.0660167	0.177309	0.2031	0.0304444	0.12064	0.0612113	0.869439	1.5963	1.01313	3.88468	6.81243	6.43471
gene:TRIAE_CS42_1DL_TGACv1_063778_AA0230750	0.382678	1.06774	1.04566	0.430858	0.500225	0.877077	0.670532	1.96672	1.43291	2.59586	5.38101	9.08068
gene:TRIAE_CS42_1DL_TGACv1_063845_AA0231240	3.40085	3.79863	4.22721	1.34706	1.35384	0.70623	4.12258	4.92684	11.8749	4.06929	18.8083	21.9073
gene:TRIAE_CS42_1DL_TGACv1_063874_AA0231410	20.0252	26.4358	25.2453	1.3992	0.824079	1.29151	16.1182	22.9951	45.4481	1.23251	1.44294	2.34879
gene:TRIAE_CS42_1DL_TGACv1_063879_AA0231420	0.0707702	0.0442536	0.23497	0	0.0406404	0.0202594	0.796686	1.72324	2.79973	1.67831	1.99324	3.88297
gene:TRIAE_CS42_1DL_TGACv1_063924_AA0231770	0.0244245	0.15767	0.546657	0	0.537522	0.0276853	0.406096	1.50984	1.62312	12.4048	12.1582	28.139
gene:TRIAE_CS42_1DL_TGACv1_063964_AA0231980	0.26463	0.360649	0.2932	0.334352	0.153939	0.300321	0.298286	0.541092	0.45401	1.71386	3.03876	3.86501
gene:TRIAE_CS42_1DL_TGACv1_064029_AA0232190	1.40699	1.2102	0.445264	0.242272	0.0834722	0.207193	1.64346	1.16597	1.57626	0.32784	0.269431	0.398886
gene:TRIAE_CS42_1DL_TGACv1_064075_AA0232420	5.26926	4.63396	3.29962	1.17825	0.971699	0.168457	6.10894	5.02642	9.32462	1.42069	0.676967	0.228313
gene:TRIAE_CS42_1DL_TGACv1_064128_AA0232720	63.8055	73.88	84.3818	9.87654	2.9158	2.58181	87.7978	86.0074	115.508	11.363	6.26848	8.51517
gene:TRIAE_CS42_1DL_TGACv1_064188_AA0233130	0.0103212	0.0123445	0.0690573	0.0699239	0.0354621	0.139913	0.0552704	0.104954	0.0605191	0.478789	1.11825	1.13981
gene:TRIAE_CS42_1DL_TGACv1_064278_AA0233690	0	0.0352482	0.0943704	0.0364625	0	0.0315499	0	0.112553	0	1.14845	1.32464	2.22389
gene:TRIAE_CS42_1DL_TGACv1_064351_AA0234090	0.1385	0.136995	0.2632	0.229406	0.42128	0.219974	0.183619	0.236825	0.193389	1.26316	0.828923	2.27431
gene:TRIAE_CS42_1DL_TGACv1_064351_AA0234100	1.56392	1.70038	0.798505	0.340403	0.093472	0.0559678	0.74951	1.02968	0.847256	0.149989	0.100944	0
gene:TRIAE_CS42_1DL_TGACv1_064642_AA0235230	1.31765	1.15794	4.07023	1.15454	0.74505	2.43369	1.4195	1.21842	3.55258	5.88103	5.0889	9.51656
gene:TRIAE_CS42_1DL_TGACv1_064760_AA0235620	2.21189	3.75692	2.09921	10.0709	8.09389	5.46197	1.25995	2.82428	3.89613	11.2272	9.9209	15.6576
gene:TRIAE_CS42_1DL_TGACv1_064909_AA0236110	0.15576	0.263531	0.0740585	0	0.275898	0	0.467266	0.471969	0.525775	5.61846	5.81288	12.5986
gene:TRIAE_CS42_1DL_TGACv1_065331_AA0236920	2.22482	3.5782	1.59712	0.708584	0.1561	0.224457	2.01011	2.93484	3.31053	0.696629	0.437832	0.278134
gene:TRIAE_CS42_1DL_TGACv1_065677_AA0237300	0.672377	0.543506	0.786053	4.17197	3.7519	4.83694	0.182401	0.138992	0.202088	0.554902	0.998801	1.36692
gene:TRIAE_CS42_1DL_TGACv1_066004_AA0237620	0	0	0	0.0506832	0	0	0.0495043	0.761266	0.483962	4.8907	4.98292	6.23146
gene:TRIAE_CS42_1DL_TGACv1_068752_AA0238420	2.08115	1.4681	2.16514	0.587241	0.2567	0.299698	1.24706	3.5734	3.38494	0.795522	0.927795	0.460248
gene:TRIAE_CS42_1DL_TGACv1_072380_AA0238790	6.77274	6.15725	6.13533	25.1528	34.8962	32.6007	5.73956	3.15209	6.46852	9.66145	9.60101	12.682
gene:TRIAE_CS42_1DS_TGACv1_080107_AA0239360	0.0334427	0.0520104	0.0955292	0	0.0248882	0	0	0.0532952	0.10719	0.540438	0.908578	1.35608
gene:TRIAE_CS42_1DS_TGACv1_080147_AA0241360	4.69447	3.9098	5.89972	1.03647	0.530559	0.353788	7.26174	4.34753	10.8494	2.39362	1.67046	3.7404
gene:TRIAE_CS42_1DS_TGACv1_080148_AA0241410	1.41751	1.45173	0.948801	0.585693	0.554928	0.299985	3.42771	2.58058	4.57039	28.366	20.3044	54.6367
gene:TRIAE_CS42_1DS_TGACv1_080158_AA0241800	2.67713	2.96302	3.06398	1.00471	0.438291	0.573238	3.43113	2.59825	3.16756	1.51573	0.422715	0.892233
gene:TRIAE_CS42_1DS_TGACv1_080167_AA0242030	1.24868	0.886664	1.0964	0.156368	0.491385	0.111332	1.2138	1.06726	1.23661	0.278793	0.358251	0.409284
gene:TRIAE_CS42_1DS_TGACv1_080189_AA0242480	2.95559	2.73382	3.21328	0.63684	0.849222	0.835075	7.34861	3.57674	6.24844	3.5759	1.45695	2.40879
gene:TRIAE_CS42_1DS_TGACv1_080197_AA0242890	32.6105	31.2442	28.3436	3.66338	5.00835	0.767438	20.7292	23.1539	28.0815	2.16074	3.57559	1.91245
gene:TRIAE_CS42_1DS_TGACv1_080202_AA0243100	2.38895	2.0693	1.19506	0.428186	0.824162	0.1033	2.41187	2.03528	0.707366	1.70059	0.746697	0.450429
gene:TRIAE_CS42_1DS_TGACv1_080206_AA0243120	0.759684	0.683829	0.985499	0.935775	0.807978	0.841609	1.44248	2.28964	1.26845	4.17404	6.88425	7.6222
gene:TRIAE_CS42_1DS_TGACv1_080223_AA0243550	6.26689	7.59074	5.81505	1.78168	1.05818	0.689465	14.7104	8.6173	16.2593	5.42427	2.28465	2.71798
gene:TRIAE_CS42_1DS_TGACv1_080364_AA0246750	2.11394	1.85946	2.19032	0.312812	0.695871	0.513884	2.62026	2.63739	2.90034	0.699488	0.414269	0.333718
gene:TRIAE_CS42_1DS_TGACv1_080417_AA0247580	0.0887406	0.402698	0.88919	0.24099	0.153541	0.456273	8.58858	12.55	9.75351	34.295	54.5154	68.0804
gene:TRIAE_CS42_1DS_TGACv1_080446_AA0248180	0	0.0292591	0	0.413573	0.316946	0.39097	0.184177	0.408481	0.142817	1.71953	1.50433	2.48563
gene:TRIAE_CS42_1DS_TGACv1_080471_AA0248600	0.821541	2.09426	1.6783	0.190974	0.122204	0	2.48627	2.20697	4.44093	0.840372	0	0.253652
gene:TRIAE_CS42_1DS_TGACv1_080472_AA0248650	0.0752559	0.436697	0.294954	0.101146	0.304766	0.0431243	8.65136	14.8687	15.7318	27.7156	49.2713	65.6482
gene:TRIAE_CS42_1DS_TGACv1_080610_AA0250970	7.09796	9.56405	5.39686	1.67425	1.37823	1.9426	4.8605	9.66282	5.86451	0.724388	1.25012	0.898032
gene:TRIAE_CS42_1DS_TGACv1_080658_AA0251730	2.62739	3.72352	3.36591	2.65543	1.87707	1.63356	4.68789	3.5175	4.37007	0.886991	0.87952	1.15909
gene:TRIAE_CS42_1DS_TGACv1_080663_AA0251880	0.290472	0.250683	0.755952	4.17184	5.96885	5.40177	0.338879	1.03596	0.685536	0.566867	2.04636	2.04587
gene:TRIAE_CS42_1DS_TGACv1_080665_AA0251930	0.516968	0.279326	0.351476	0.253993	0.141935	0.188358	0.55341	0.630499	0.679321	3.80787	3.08439	3.88983
gene:TRIAE_CS42_1DS_TGACv1_080685_AA0252220	0.998233	1.05747	0.990345	0.305721	0.411794	0.255081	1.60625	1.15758	1.06738	1.53495	0.948918	1.42073
gene:TRIAE_CS42_1DS_TGACv1_080706_AA0252550	0	0	0	0	0	0	0.130114	0.163661	0.147974	2.3075	3.69791	6.0422
gene:TRIAE_CS42_1DS_TGACv1_080735_AA0252930	0.253129	0.453614	0.298672	0.867117	2.33784	2.95034	0.229748	0.396781	0.435229	0.96442	1.87329	2.31693
gene:TRIAE_CS42_1DS_TGACv1_080780_AA0253650	0.820034	0.513625	0.705991	0.142494	0.235832	0.135281	1.51473	0.710824	1.35962	0.689789	0.378272	0.476829
gene:TRIAE_CS42_1DS_TGACv1_080822_AA0254120	1.0716	1.00818	0.91568	7.27056	9.48598	10.8381	0.331627	0.208791	0.834196	0.964763	1.95852	2.4607
gene:TRIAE_CS42_1DS_TGACv1_080935_AA0255820	0.609909	0.853016	1.00714	0.460913	0.348905	0.443607	1.88149	1.43668	1.85624	2.67415	2.36516	3.38642
gene:TRIAE_CS42_1DS_TGACv1_080943_AA0255920	0	0.0274786	0.0570661	0.380628	0.614103	1.24732	0	0.167191	0.0709447	1.98304	1.85966	4.26692
gene:TRIAE_CS42_1DS_TGACv1_080965_AA0256150	0.130111	0	0.332209	0	0.146206	0.168931	0.604812	1.2444	1.11127	6.56932	8.8476	8.72776
gene:TRIAE_CS42_1DS_TGACv1_080968_AA0256180	42.0507	44.9575	39.4539	4.08195	3.40234	2.94041	56.1575	50.0641	68.9843	8.54035	8.23888	10.6343
gene:TRIAE_CS42_1DS_TGACv1_081076_AA0257460	4.11821	2.90398	3.26541	1.50518	0.156492	0.15282	4.32422	2.75731	2.50791	1.5218	1.38385	1.24741
gene:TRIAE_CS42_1DS_TGACv1_081183_AA0258440	0.32235	0.303137	0.295111	0.117795	0.37409	0.235349	0.314936	0.445712	0.320304	2.13502	1.48188	2.53062
gene:TRIAE_CS42_1DS_TGACv1_081188_AA0258510	36.854	53.2607	40.1628	11.9769	5.36302	2.79889	114.427	97.9642	138.23	92.6338	87.4399	130.519
gene:TRIAE_CS42_1DS_TGACv1_081215_AA0258850	1.66301	1.26869	1.62355	0.75083	0.909358	0.77502	1.83805	1.20496	1.98516	0.36921	0.277931	0.519347
gene:TRIAE_CS42_1DS_TGACv1_081229_AA0258940	2.60592	3.95674	8.71952	4.64321	8.8427	18.6203	1.72285	2.25474	6.12068	16.8922	21.9031	32.6051
gene:TRIAE_CS42_1DS_TGACv1_081312_AA0259740	4.46192	3.71276	8.6979	2.35529	4.71647	6.80606	5.46219	4.1839	8.7634	12.5005	16.2142	26.6825
gene:TRIAE_CS42_1DS_TGACv1_081382_AA0260380	0	0	0.134359	0	0.0919927	0	0.108049	0.205052	0.117295	2.63711	2.76087	7.23117
gene:TRIAE_CS42_1DS_TGACv1_081487_AA0261030	0.51581	0.733434	0.513969	0.24273	0.122795	0	1.19954	0.885134	1.16417	0.374305	0.178421	0.13039
gene:TRIAE_CS42_1DS_TGACv1_081561_AA0261460	0.133899	0.0894405	0.394085	0.311323	1.03575	1.45583	0.31296	0.37236	0.332038	1.19979	1.48728	1.69822
gene:TRIAE_CS42_1DS_TGACv1_081716_AA0262370	0.0303793	0.0773151	0.513434	7.17637	7.8496	12.4712	0	0	0.0477141	5.16962	6.0779	8.16555
gene:TRIAE_CS42_1DS_TGACv1_081936_AA0263360	0.694334	0.59599	0.571989	0.305445	1.32382	0.368977	0.47443	0.374085	0.695427	1.73948	2.17615	3.53518
gene:TRIAE_CS42_1DS_TGACv1_082022_AA0263610	0.560196	0.731781	0.487775	0.240578	0.287155	0.12398	1.18423	1.26124	1.86502	0.287995	0.19284	0.556475
gene:TRIAE_CS42_1DS_TGACv1_082083_AA0263760	1.78845	1.69619	1.72606	1.0055	1.76059	1.05666	1.83417	2.40371	2.05443	5.12424	3.83567	6.42915
gene:TRIAE_CS42_1DS_TGACv1_082184_AA0264060	1.08387	1.2211	1.03444	1.11693	0.777748	0.301904	2.24766	1.21577	2.97802	2.30643	2.393	3.93905
gene:TRIAE_CS42_1DS_TGACv1_082185_AA0264070	1.77796	1.72405	1.41993	0.305381	0.189755	0.147121	2.98483	1.42598	3.55296	0.587448	0.370719	0.29799
gene:TRIAE_CS42_1DS_TGACv1_082224_AA0264200	0.282655	0.303682	0.41234	0.487063	0.690939	0.656679	0.29767	0.290096	0.562703	1.53922	1.30044	2.24333
gene:TRIAE_CS42_1DS_TGACv1_082328_AA0264440	4.44599	7.48038	3.00128	2.14655	1.11977	0.614267	4.71935	5.33077	4.78355	1.93486	1.16452	1.11829
gene:TRIAE_CS42_1DS_TGACv1_082459_AA0264670	3.04772	2.68774	4.35034	0.775483	0.504717	0.448393	6.20121	5.33783	7.59605	2.0816	1.5608	1.23607
gene:TRIAE_CS42_2AL_TGACv1_092893_AA0266220	5.85103	9.50985	4.60544	0.466049	0.345732	0.219568	7.40573	6.11571	6.57885	0.791858	0.528879	0.186399
gene:TRIAE_CS42_2AL_TGACv1_092895_AA0266410	1.24769	1.40677	1.52521	2.0474	2.9905	2.24772	1.07523	0.491453	0.6177	2.65287	2.36741	4.37983
gene:TRIAE_CS42_2AL_TGACv1_092899_AA0266500	0.500452	0.290417	0.211281	0	0	0.0249093	1.0658	0.600328	0.817246	0.095627	0.184552	0.0350992
gene:TRIAE_CS42_2AL_TGACv1_092912_AA0266870	1.67731	3.30963	2.05268	3.71556	1.26838	3.66998	0.225803	1.44381	0.114336	0.460349	0.802826	0.137156
gene:TRIAE_CS42_2AL_TGACv1_092934_AA0267480	0.561031	0.247014	1.05155	3.66733	4.57231	5.71378	1.14175	1.1868	1.44454	3.23952	5.29394	5.53453
gene:TRIAE_CS42_2AL_TGACv1_092949_AA0267840	1.85759	3.21071	2.81523	1.04734	0.510704	0.742237	2.31493	2.06484	3.3616	0.424662	0.577941	0.848129
gene:TRIAE_CS42_2AL_TGACv1_092982_AA0268590	0.35682	0.410346	0.202543	0.0131359	0.0484783	0	1.06176	1.07658	1.69256	4.00597	2.82063	5.94388
gene:TRIAE_CS42_2AL_TGACv1_092986_AA0268690	0.440832	0.764324	1.6589	0.128743	0.549658	0.275306	1.05717	6.36507	4.31126	11.4273	15.3414	18.0628
gene:TRIAE_CS42_2AL_TGACv1_093049_AA0270420	0.726054	0.657306	0.683637	0.177697	0.0950704	0.0691767	0.788492	0.65193	1.23066	0.585219	0.283975	0.250876
gene:TRIAE_CS42_2AL_TGACv1_093079_AA0271350	23.4772	20.0505	17.7567	3.13485	5.25377	2.09576	39.8302	18.8569	42.2947	12.3	3.69029	6.57947
gene:TRIAE_CS42_2AL_TGACv1_093081_AA0271360	1.18933	1.40527	0.866356	0.123618	0.105976	0.463984	0.995697	0.908046	1.37937	0.21044	0.0192351	0.124596
gene:TRIAE_CS42_2AL_TGACv1_093107_AA0272100	0.719181	0.751081	0.699791	0.0947795	0.323802	0.0352577	1.29414	0.976856	1.32564	0.367221	0.229003	0
gene:TRIAE_CS42_2AL_TGACv1_093107_AA0272130	1.15232	1.44515	1.4987	1.29759	1.50084	3.18901	0.11748	0.676012	0.0769236	0.170108	1.15384	0.146768
gene:TRIAE_CS42_2AL_TGACv1_093126_AA0272780	0.0949018	0.264502	0.292414	0.401507	1.6319	12.1718	0.14381	0.190893	0.219042	2.15161	4.55028	6.69857
gene:TRIAE_CS42_2AL_TGACv1_093138_AA0273030	0	0.0390587	0.141227	0.0200707	0.0594782	0.100696	0.106079	0.223625	0.274257	1.67028	2.15517	1.75629
gene:TRIAE_CS42_2AL_TGACv1_093206_AA0275060	0	0.0495098	0.0476826	0.0459046	0.201508	0.0799181	0	0.123543	0.235281	0.622348	0.939164	1.91879
gene:TRIAE_CS42_2AL_TGACv1_093224_AA0275410	0.248696	0.231739	0.385955	0.110286	0.245823	0.131391	0.508144	0.271021	0.587542	1.86002	0.970951	1.85275
gene:TRIAE_CS42_2AL_TGACv1_093227_AA0275470	0.72377	0.11232	2.62656	0.253186	0.522073	1.34726	0.345228	0.629752	5.43495	7.7724	12.5354	15.3403
gene:TRIAE_CS42_2AL_TGACv1_093227_AA0275500	53.5265	45.4189	53.9392	9.79279	24.2075	9.24239	112.557	62.9709	98.2166	111.258	60.8461	126.967
gene:TRIAE_CS42_2AL_TGACv1_093231_AA0275600	0.0855778	0.0547554	0.048507	0	0	0.0485736	0.178758	0.415562	0.400753	2.75096	3.45123	6.31027
gene:TRIAE_CS42_2AL_TGACv1_093231_AA0275620	21.0979	22.3366	13.8403	1.06449	1.31345	0.378479	32.0304	15.6386	44.5623	2.58755	1.80427	1.47544
gene:TRIAE_CS42_2AL_TGACv1_093267_AA0276130	20.125	15.9009	23.183	12.3304	23.4443	20.6723	28.805	21.401	32.5665	80.9284	67.0334	130.741
gene:TRIAE_CS42_2AL_TGACv1_093272_AA0276380	0.181848	0.12492	0.173844	0.0599803	0.267358	0.0877899	4.11834	5.14867	4.7293	73.1863	100.392	136.86
gene:TRIAE_CS42_2AL_TGACv1_093273_AA0276470	0.84054	1.07587	0.57996	0.353167	0.11247	0.167821	1.96051	0.83423	2.43989	0.406465	0.515877	0.0373436
gene:TRIAE_CS42_2AL_TGACv1_093323_AA0277600	13.3391	16.7195	12.6969	5.31296	1.04975	0.509113	25.6965	18.5372	28.4419	6.3582	4.49441	5.15473
gene:TRIAE_CS42_2AL_TGACv1_093323_AA0277630	12.949	16.7288	11.1786	4.10284	1.04275	0.753302	38.1972	18.7766	43.6329	9.75843	1.52253	6.80484
gene:TRIAE_CS42_2AL_TGACv1_093330_AA0277780	0.151797	0.121953	0.247916	0.107065	0.0991122	0.0480305	0.226389	0.127151	0.566637	1.46172	1.77564	2.68979
gene:TRIAE_CS42_2AL_TGACv1_093330_AA0277810	0.465996	0.555634	0.801222	0.0138078	0.0467962	0.031419	0.612692	0.699031	1.72236	1.2449	1.58274	2.61115
gene:TRIAE_CS42_2AL_TGACv1_093333_AA0277860	8.02761	6.32258	5.91223	14.6134	17.8484	14.2106	5.11892	2.81132	3.04887	12.2687	15.2021	20.3949
gene:TRIAE_CS42_2AL_TGACv1_093349_AA0278180	2.28878	2.12723	2.67974	0.412686	0.764774	0.559655	3.89885	2.05913	3.88395	1.84903	1.31311	1.7743
gene:TRIAE_CS42_2AL_TGACv1_093366_AA0278600	0.903163	1.20363	1.10967	0.285594	0.17478	0.0982332	0.995901	0.700199	1.37121	0.293109	0.218158	0.164819
gene:TRIAE_CS42_2AL_TGACv1_093370_AA0278710	0.0360489	0.0408932	0.0402905	0	0.102319	0.0808447	0.092137	0.113664	0.18066	1.10626	0.995234	0.947254
gene:TRIAE_CS42_2AL_TGACv1_093387_AA0279010	0.613035	0.565692	1.32046	5.62196	4.79117	4.6252	0.779559	1.07992	0.610718	2.97325	3.15811	2.89331
gene:TRIAE_CS42_2AL_TGACv1_093421_AA0279870	0.762741	0.590214	0.673352	0.469509	0.702161	0.289457	1.23899	0.953994	1.47685	3.07155	3.31883	4.09996
gene:TRIAE_CS42_2AL_TGACv1_093447_AA0280260	0.0390869	0.0232135	0.279488	0.30643	0.852222	0.547706	0.129104	0.549048	0.486426	3.96793	5.45341	5.64875
gene:TRIAE_CS42_2AL_TGACv1_093460_AA0280570	4.51131	4.27344	3.03613	3.9925	6.43506	4.34411	6.10354	7.05677	5.89619	41.5972	40.2991	55.4798
gene:TRIAE_CS42_2AL_TGACv1_093534_AA0282010	0.620038	0.534826	0.625055	0.453463	0.357524	0.37979	0.456243	0.700709	0.443542	2.40934	3.36866	2.82112
gene:TRIAE_CS42_2AL_TGACv1_093541_AA0282220	3.22936	3.07274	2.93148	3.8234	3.55038	2.68611	5.37248	4.60626	4.65504	22.7482	15.1884	38.3138
gene:TRIAE_CS42_2AL_TGACv1_093570_AA0282740	0.0244954	0.0295595	0.150378	0.875784	1.916	1.63592	0.11317	0.0461026	0	0.621842	0.884469	0.687486
gene:TRIAE_CS42_2AL_TGACv1_093585_AA0283180	2.39959	1.74631	3.0268	1.52578	1.94632	3.07194	2.3257	2.1752	4.56908	12.9535	15.2923	25.5964
gene:TRIAE_CS42_2AL_TGACv1_093600_AA0283500	0.528038	0.632316	0.697858	1.18114	1.25794	1.11594	1.97862	1.81779	1.75614	5.04997	7.27765	8.09197
gene:TRIAE_CS42_2AL_TGACv1_093617_AA0283690	0.748043	1.29808	0.930976	1.45485	1.66541	1.48468	1.03729	0.324635	0.969965	4.012	1.75971	4.3613
gene:TRIAE_CS42_2AL_TGACv1_093624_AA0283890	0.550928	0.780304	0.632892	0.225144	0.205136	0.0226729	0.96892	0.865977	1.19158	1.51465	1.45349	1.26084
gene:TRIAE_CS42_2AL_TGACv1_093640_AA0284230	2.444	4.93259	2.24351	0.858043	0.357706	0.070254	6.06942	4.08988	5.03514	0.947425	0.840778	1.30301
gene:TRIAE_CS42_2AL_TGACv1_093656_AA0284640	0.0387815	0.182778	0.262009	0.127111	0.177358	0.172993	0.31637	0.631021	0.947093	3.88218	3.92838	3.71096
gene:TRIAE_CS42_2AL_TGACv1_093664_AA0284830	0	0.0223265	0.0596617	0.022436	0.143739	0	0.239657	0.259109	0.270074	2.92584	1.89133	3.32832
gene:TRIAE_CS42_2AL_TGACv1_093665_AA0284870	35.2514	43.5962	22.9471	17.7717	11.0398	6.58258	38.5714	31.7122	54.7319	13.6273	5.48976	9.9418
gene:TRIAE_CS42_2AL_TGACv1_093714_AA0285580	4.87656	8.95942	2.70303	1.88475	0.216308	0.158404	6.08285	6.46188	12.8734	2.2427	0.771386	1.20908
gene:TRIAE_CS42_2AL_TGACv1_093717_AA0285630	1.04544	1.25025	0.94581	0.660243	0.183243	0.401948	1.15666	1.11347	0.649873	0.274381	0.137234	0.131351
gene:TRIAE_CS42_2AL_TGACv1_093732_AA0285750	1.123	1.07517	0.693951	0.329399	0.119967	0.135635	1.14923	1.17392	1.79314	0.178275	0.45261	0.384802
gene:TRIAE_CS42_2AL_TGACv1_093745_AA0285890	1.53635	1.74345	1.49132	0.303829	0.375765	0.211367	1.91717	1.56754	1.16703	1.45489	1.65442	1.01048
gene:TRIAE_CS42_2AL_TGACv1_093757_AA0286150	0.473629	0.561633	0.613241	2.03394	1.83983	2.20509	0.250615	0.623307	0.17729	1.77911	2.72635	2.84401
gene:TRIAE_CS42_2AL_TGACv1_093800_AA0286980	3.78201	3.18203	4.64708	22.795	20.1118	17.9188	4.91863	5.1092	3.78403	17.5901	11.566	14.4693
gene:TRIAE_CS42_2AL_TGACv1_093808_AA0287220	2.2306	2.07023	1.99091	0.666106	0.325043	0.486638	1.96703	3.09269	3.18164	1.14189	0.758955	0.707436
gene:TRIAE_CS42_2AL_TGACv1_093823_AA0287510	0.870656	0.655933	1.23856	2.03565	4.54425	4.41381	1.05511	0.67238	1.37776	3.97851	2.70696	4.89476
gene:TRIAE_CS42_2AL_TGACv1_093880_AA0288670	4.74158	5.86823	4.78482	1.12989	0.910819	1.0035	2.26838	10.997	5.20139	0.401179	0.667135	0.0793165
gene:TRIAE_CS42_2AL_TGACv1_093891_AA0288820	3.03072	2.65737	1.9528	1.5069	0.952618	0.37864	3.69766	4.00775	4.13538	3.03315	4.02182	7.05608
gene:TRIAE_CS42_2AL_TGACv1_093911_AA0289230	0.183006	0.546242	0.406829	0.0903631	0.042312	0	0.341575	2.95601	1.52553	5.74967	8.38971	6.81183
gene:TRIAE_CS42_2AL_TGACv1_093911_AA0289240	0.027086	0.330716	0.620788	0	0.0982779	0.062342	0.425249	0.947099	1.10119	4.13669	7.90875	6.24037
gene:TRIAE_CS42_2AL_TGACv1_093918_AA0289330	1.10863	1.6094	1.14442	0.788279	0.563062	0.0547539	3.45957	1.73588	4.3392	0.503399	0.675393	0.494913
gene:TRIAE_CS42_2AL_TGACv1_093928_AA0289570	1.39619	0.865944	0.884188	0.313851	0.605857	0.537437	1.67168	1.29793	1.99605	2.29447	2.08691	3.16328
gene:TRIAE_CS42_2AL_TGACv1_093961_AA0290230	0.880115	0.834051	0.520242	0.0673591	0.0706994	0.122153	1.18196	1.13968	1.36415	0.614829	0.377472	0.546443
gene:TRIAE_CS42_2AL_TGACv1_093994_AA0290870	12.293	9.7044	13.0392	0.617746	1.64773	1.53416	14.9174	10.6755	23.1954	5.10896	5.53931	15.6375
gene:TRIAE_CS42_2AL_TGACv1_093994_AA0290890	0.408267	0.445385	0.29398	0.176962	0.111219	0.0740452	0.651702	0.756876	0.757448	1.21118	1.04159	2.03797
gene:TRIAE_CS42_2AL_TGACv1_094039_AA0291530	2.1334	3.3693	3.04305	1.02198	1.00875	0.290369	2.74126	3.55797	4.41417	1.54904	1.52026	1.72781
gene:TRIAE_CS42_2AL_TGACv1_094054_AA0291700	4.83324	4.07537	5.35397	9.254	8.45898	5.85691	7.83811	11.5048	12.2548	30.6435	34.2806	33.4277
gene:TRIAE_CS42_2AL_TGACv1_094067_AA0292040	1.80123	1.34467	2.11621	12.5588	14.934	12.1398	1.30119	1.23079	0.909388	7.38275	6.23545	11.3334
gene:TRIAE_CS42_2AL_TGACv1_094073_AA0292160	7.45217	8.27824	3.81406	0.878757	0.468387	0.0943297	12.6543	8.02596	13.9884	1.50946	0.744591	0.881203
gene:TRIAE_CS42_2AL_TGACv1_094098_AA0292570	1.87983	2.17412	2.77654	1.15736	0.81751	0.440313	3.96408	1.78482	3.36748	0.447719	0.643601	0.718965
gene:TRIAE_CS42_2AL_TGACv1_094123_AA0292860	1.38858	1.56526	2.49882	2.38488	1.91188	1.77948	3.12022	6.06967	3.70361	22.044	26.8524	28.3999
gene:TRIAE_CS42_2AL_TGACv1_094147_AA0293320	0.728566	0.80041	0.626031	0.261361	1.7656	0.203105	1.89798	4.07787	3.58178	20.1694	24.2969	24.0348
gene:TRIAE_CS42_2AL_TGACv1_094156_AA0293460	1.34474	1.98636	5.31081	0.49008	0.740255	0.593462	3.64109	5.23615	4.31846	2.85095	5.74385	4.67951
gene:TRIAE_CS42_2AL_TGACv1_094181_AA0293940	0.109203	0.198508	0.304173	7.92775	6.09897	8.82996	0	0.279785	0.0809956	0.325301	1.94693	3.0078
gene:TRIAE_CS42_2AL_TGACv1_094196_AA0294120	0.0218787	0.167181	0.0961698	0.0181713	0.166477	0.119251	0.255415	0.219223	0.270758	1.41703	2.268	2.11582
gene:TRIAE_CS42_2AL_TGACv1_094214_AA0294520	1.13006	0.64212	0.861024	0.210391	0.243859	0.210435	2.29352	1.24891	1.41462	0.393348	0.330879	0.353837
gene:TRIAE_CS42_2AL_TGACv1_094218_AA0294680	0.849776	0.177751	2.57956	0.752136	1.8708	4.48315	1.43463	2.41522	2.40654	7.69362	11.6608	12.4076
gene:TRIAE_CS42_2AL_TGACv1_094218_AA0294720	0.907672	0.561105	1.94512	0.61957	0.490167	1.39644	1.54075	1.32561	1.6976	2.75772	2.8079	2.90513
gene:TRIAE_CS42_2AL_TGACv1_094228_AA0294840	2.88705	2.59504	2.96641	6.68595	5.42333	4.62906	1.48016	2.03524	1.74139	1.35598	0.958924	1.06939
gene:TRIAE_CS42_2AL_TGACv1_094352_AA0296320	0.0593029	0.0383568	0	0.039432	0.0689855	0	0.204876	0.121819	0.0943403	1.26949	1.24219	2.00865
gene:TRIAE_CS42_2AL_TGACv1_094374_AA0296690	3.57739	5.24482	13.5277	4.54212	3.57654	6.23746	4.88576	5.53236	9.12845	19.6512	19.3497	31.9397
gene:TRIAE_CS42_2AL_TGACv1_094436_AA0297550	0.636568	0.984948	1.03063	0.220381	0.347741	0.526098	0.672221	0.972352	2.2822	1.40401	3.0585	2.7833
gene:TRIAE_CS42_2AL_TGACv1_094444_AA0297600	0.414597	1.48347	3.15213	0.802687	1.88923	0.889653	2.91384	6.17813	7.23135	40.7098	67.5794	92.5837
gene:TRIAE_CS42_2AL_TGACv1_094472_AA0298310	0.0885419	0.17166	0.290566	0.257704	0.340824	0.0732743	0.201332	0.228798	0.212883	1.1694	0.830502	1.3192
gene:TRIAE_CS42_2AL_TGACv1_094480_AA0298540	1.06111	0.878584	1.31713	9.4113	9.14981	8.99771	0.793842	1.58271	1.06594	5.30176	8.15573	8.90309
gene:TRIAE_CS42_2AL_TGACv1_094481_AA0298560	7.42542	6.89416	6.93804	1.13711	1.49331	0.648143	21.0508	11.8071	20.8062	3.50381	1.07658	3.56636
gene:TRIAE_CS42_2AL_TGACv1_094526_AA0299210	1.12612	1.14514	1.71251	1.06467	1.74234	1.44759	3.33211	2.91063	4.37476	6.54207	7.58452	12.9457
gene:TRIAE_CS42_2AL_TGACv1_094526_AA0299230	0.47473	0.508538	0.0950293	0	0	0	0.457763	0.707145	0.602695	9.16358	3.15331	14.6386
gene:TRIAE_CS42_2AL_TGACv1_094530_AA0299270	0.403392	0.258329	0.198399	0.185789	0.343522	0.270782	0.375514	0.118567	0.221368	0.927523	0.840212	1.41824
gene:TRIAE_CS42_2AL_TGACv1_094530_AA0299310	2.05645	1.87064	2.45236	0.389711	0.511868	0.189492	3.07744	2.93358	5.02217	0.718825	0.607799	0.967946
gene:TRIAE_CS42_2AL_TGACv1_094542_AA0299440	6.07754	8.56676	3.91132	1.50275	1.00882	0.353847	5.1954	4.64482	2.99304	1.67997	1.36036	0.956527
gene:TRIAE_CS42_2AL_TGACv1_094549_AA0299530	1.16018	1.2031	4.02976	0.467269	0.969884	1.00113	4.55877	9.83771	12.9553	8.7222	16.91	19.8431
gene:TRIAE_CS42_2AL_TGACv1_094588_AA0299990	0.469595	0.727902	1.11632	2.53111	4.62135	5.71309	1.93742	1.03744	1.03504	6.81582	6.57683	4.43163
gene:TRIAE_CS42_2AL_TGACv1_094593_AA0300050	4.02925	3.72389	4.42776	2.30521	2.80042	2.33135	6.93962	6.60981	8.26696	13.3084	11.4027	22.0315
gene:TRIAE_CS42_2AL_TGACv1_094593_AA0300090	2.53493	3.84844	1.49853	3.03327	2.36448	2.55454	0.256626	2.76051	0.371802	0.212805	1.46694	0.130656
gene:TRIAE_CS42_2AL_TGACv1_094614_AA0300490	1.0598	0.777416	0.814756	0.187072	0.207494	0	0.331413	0.913761	1.16064	0.316213	0.218647	0.37044
gene:TRIAE_CS42_2AL_TGACv1_094615_AA0300540	1.19325	1.92512	0.858891	1.42996	0.834143	1.22713	0.332099	1.12764	0.0592876	0.189946	0.607908	0.149328
gene:TRIAE_CS42_2AL_TGACv1_094620_AA0300680	0.373409	0.575657	1.95629	0.127784	1.19753	1.51951	1.33148	0.764268	3.67419	8.78333	11.0567	19.095
gene:TRIAE_CS42_2AL_TGACv1_094655_AA0301180	0.381601	0.406274	0.631525	1.54427	2.87206	3.0533	0.476679	0.277256	0.348547	1.44413	1.47478	1.89258
gene:TRIAE_CS42_2AL_TGACv1_094675_AA0301300	2.00626	2.68345	1.07669	0.332855	0.199829	0.166601	1.91129	1.9407	2.51333	0.477611	0.1442	0.265192
gene:TRIAE_CS42_2AL_TGACv1_094683_AA0301390	0	0	0	0.0828345	0.256278	0.0505319	0.0300108	0.0887581	0.101459	1.46724	1.69984	1.52115
gene:TRIAE_CS42_2AL_TGACv1_094684_AA0301450	2.85968	2.78829	1.94478	0.585327	0.633176	0.230264	5.20589	2.33705	4.15731	1.78676	0.744116	1.33764
gene:TRIAE_CS42_2AL_TGACv1_094688_AA0301540	3.09024	4.1296	3.50783	2.94975	3.00555	2.164	4.59994	5.03114	5.35341	12.9856	10.8553	20.1439
gene:TRIAE_CS42_2AL_TGACv1_094713_AA0301950	2.59263	2.97112	2.43924	0.541451	0.68557	0.854337	2.93486	2.19555	3.75754	1.41413	0.891253	1.19288
gene:TRIAE_CS42_2AL_TGACv1_094802_AA0303350	1.63513	2.35529	0.971637	0.488818	0.442245	0.165424	0.628288	1.23162	1.03654	0.383301	0.306306	0.418569
gene:TRIAE_CS42_2AL_TGACv1_094802_AA0303360	5.41645	3.24325	3.58755	1.05728	1.35762	0.428341	5.69522	3.70947	4.85567	2.30614	1.34314	2.14893
gene:TRIAE_CS42_2AL_TGACv1_094828_AA0303750	0.134578	0.353971	0.235293	0.327136	0.224753	0.341967	0.24157	0.322675	0.308087	1.8063	2.64553	3.62791
gene:TRIAE_CS42_2AL_TGACv1_094921_AA0304880	1.14909	1.71986	1.57606	0.084975	0.259744	0.122734	1.85372	2.93151	5.15748	1.66577	4.54347	5.88252
gene:TRIAE_CS42_2AL_TGACv1_094963_AA0305290	0	0	0	0	0.0125919	0.0128222	0.0206924	0.0403075	0.0738281	1.00449	1.44636	1.85576
gene:TRIAE_CS42_2AL_TGACv1_094976_AA0305470	0.68687	0.866243	0.743271	0.394958	0.242684	0.147885	1.26744	3.73977	2.52896	1.7196	3.59027	4.56083
gene:TRIAE_CS42_2AL_TGACv1_095002_AA0305810	0.80047	1.08282	0.900332	0.110575	0.151902	0.0706553	0.966383	0.507107	0.876433	0.319144	0.364092	0.312832
gene:TRIAE_CS42_2AL_TGACv1_095042_AA0306340	0.0191488	0.0455758	0.181932	5.00145	5.21615	7.1732	0.138061	0.166207	0.0711465	3.35194	3.77543	4.07342
gene:TRIAE_CS42_2AL_TGACv1_095087_AA0306720	1.69314	2.0142	1.82199	0.508994	0.5341	0.324967	1.45034	4.02309	3.27728	0.903763	0.713623	0.81296
gene:TRIAE_CS42_2AL_TGACv1_095099_AA0306910	0.92223	1.42654	0.646567	0.648862	0.925432	0.175825	1.6606	1.09647	1.41532	0.366766	0.305561	0.238774
gene:TRIAE_CS42_2AL_TGACv1_095119_AA0307150	2.49807	2.51244	1.97488	0.378317	0.121994	0.141952	0.975321	2.84539	1.71424	0.507165	0.611399	0.197145
gene:TRIAE_CS42_2AL_TGACv1_095130_AA0307250	7.02497	7.35825	5.41055	1.51884	1.8264	0.746656	8.2668	7.39424	9.04298	2.94095	1.89219	1.32064
gene:TRIAE_CS42_2AL_TGACv1_095145_AA0307420	0.81302	1.04416	0.587939	0.916777	0.99225	0.675473	0.561981	1.43422	1.25251	5.84818	7.15178	7.62293
gene:TRIAE_CS42_2AL_TGACv1_095185_AA0307880	0.348341	0.0611004	0.110985	0	0.0579038	0	0.425959	0.134737	0.811501	3.04013	3.76079	5.03503
gene:TRIAE_CS42_2AL_TGACv1_095186_AA0307940	0.851987	1.03473	1.0578	0.0713937	0.103226	0.185544	1.4971	0.562823	2.63607	0.136191	0.074306	0.115803
gene:TRIAE_CS42_2AL_TGACv1_095294_AA0309160	11.2664	25.1743	8.65283	2.32091	1.30936	0.300947	19.2729	7.05891	23.6947	3.12788	0.741599	3.20486
gene:TRIAE_CS42_2AL_TGACv1_095322_AA0309610	0.903642	1.28388	1.19736	0.394987	0.237929	0.168442	1.96557	1.4263	1.37433	1.04095	0.564842	0.77486
gene:TRIAE_CS42_2AL_TGACv1_095386_AA0310290	0.0345773	0.0647793	0	0	0.18389	0.07746	0.332584	0.0699795	0.379103	4.5977	4.83141	5.85063
gene:TRIAE_CS42_2AL_TGACv1_095475_AA0311290	2.31972	2.35222	5.20784	3.58835	3.34485	6.37482	0.0238133	0	0	0	0	0
gene:TRIAE_CS42_2AL_TGACv1_095480_AA0311330	0.124124	0.0766958	0.156668	0.310867	0.622824	1.0376	0.0858124	0.04335	0.0815535	1.30992	1.01189	1.40301
gene:TRIAE_CS42_2AL_TGACv1_095483_AA0311400	0.994486	0.82084	0.837499	0.274085	0.254734	0.0964986	0.639229	1.12812	1.93078	0.997464	0.948065	1.82994
gene:TRIAE_CS42_2AL_TGACv1_095500_AA0311610	0	0	0.0111602	0	0.0219256	0	0.0532406	0.160124	0.260647	0.711953	1.43496	1.35018
gene:TRIAE_CS42_2AL_TGACv1_095536_AA0311910	0.983213	1.19172	1.28265	3.14177	4.13966	4.16714	1.26347	1.51544	0.892005	5.63095	5.53304	6.61017
gene:TRIAE_CS42_2AL_TGACv1_095557_AA0312110	0.787066	0.521747	0.374944	1.29559	1.83529	1.67252	0.177007	0.322438	0.146488	0.380892	0.448789	0.134334
gene:TRIAE_CS42_2AL_TGACv1_095601_AA0312720	6.26465	7.10294	5.1016	1.63008	1.4851	1.15657	6.08389	4.04415	5.96435	1.49759	0.924023	1.08609
gene:TRIAE_CS42_2AL_TGACv1_095685_AA0313720	0.970681	0.837041	1.93535	0.846004	2.64695	2.07015	2.47898	4.77605	5.52594	29.3945	23.9502	49.5197
gene:TRIAE_CS42_2AL_TGACv1_095685_AA0313740	0.621693	0.589681	0.834175	0.479585	1.55043	0.9287	1.39256	0.862783	2.33981	6.69634	4.89749	10.1522
gene:TRIAE_CS42_2AL_TGACv1_095754_AA0314270	0.674064	0.5977	0.407957	0.0253408	0	0	1.08223	0.652805	1.47053	0.145003	0.0400453	0.0334231
gene:TRIAE_CS42_2AL_TGACv1_095767_AA0314310	0.853007	2.1598	1.53768	0.30422	0.177436	0.321762	1.20324	1.354	1.53951	0.330603	0.382363	0.13305
gene:TRIAE_CS42_2AL_TGACv1_095790_AA0314570	7.01124	7.54542	6.32826	0.744343	1.16882	0.687822	8.44215	8.76305	11.5427	3.39207	3.64024	3.72406
gene:TRIAE_CS42_2AL_TGACv1_095806_AA0314700	2.65022	2.35416	3.98427	10.2571	13.8878	13.8938	2.60392	1.99568	1.58648	7.62431	7.15821	8.28958
gene:TRIAE_CS42_2AL_TGACv1_095824_AA0314940	0.133509	0.270876	0.0825774	0.120837	0.254496	0.138987	0.19754	0.887178	0.774435	3.35949	5.66361	6.45849
gene:TRIAE_CS42_2AL_TGACv1_095848_AA0315130	2.41319	2.88395	1.78112	1.45219	2.10442	1.29098	2.1387	2.32896	2.39858	0.944699	0.399439	0.36676
gene:TRIAE_CS42_2AL_TGACv1_095876_AA0315450	0.538129	0.885397	0.322286	0.400528	0.32973	0.187209	0.581337	0.993745	0.478824	1.1676	1.24334	1.36105
gene:TRIAE_CS42_2AL_TGACv1_095877_AA0315490	0.454528	0.358533	0.229683	0.73058	1.29978	1.50354	0.322648	0.45085	0.389048	2.16004	1.87565	2.58191
gene:TRIAE_CS42_2AL_TGACv1_095887_AA0315620	1.09471	1.36421	0.63332	0.82372	0.613478	0.384084	0.537408	1.17986	0.695074	0.210348	0.191476	0.215382
gene:TRIAE_CS42_2AL_TGACv1_095949_AA0315990	2.65632	2.92053	2.91836	2.68253	2.99017	1.73138	2.10139	3.20116	2.72058	7.29056	12.9002	7.73544
gene:TRIAE_CS42_2AL_TGACv1_095974_AA0316300	0.933973	0.892923	0.634154	0.227011	0.0958559	0.0579869	0.97812	0.868191	1.24286	0.12886	0.0715474	0.0679566
gene:TRIAE_CS42_2AL_TGACv1_095993_AA0316480	0.0312888	0	0.597388	0	0	0.0357191	0	0.170659	0	5.83193	1.60123	8.69921
gene:TRIAE_CS42_2AL_TGACv1_096146_AA0317430	0	0	0.0183244	0	0.171402	0	0.0224814	0.0876061	0.126432	1.56803	0.88466	2.8661
gene:TRIAE_CS42_2AL_TGACv1_096220_AA0317910	0.111064	0.0668744	0.0220421	0.0171019	0.0110133	0.0110497	0.19466	0.0453488	0.111828	0.576657	0.374426	1.15037
gene:TRIAE_CS42_2AL_TGACv1_096318_AA0318600	1.20136	1.17029	1.47227	2.22871	1.4682	1.57502	1.1257	1.14683	0.7205	0.693722	0.313024	0.0923932
gene:TRIAE_CS42_2AL_TGACv1_096348_AA0318750	5.55794	7.98943	6.5125	1.12082	0.659263	0.438287	7.03467	9.99391	11.7995	1.04542	1.07745	1.33835
gene:TRIAE_CS42_2AL_TGACv1_096356_AA0318800	1.64229	0.357219	6.34478	0.739798	0.362473	1.37921	4.07212	2.31152	5.49031	6.24642	13.2949	22.7335
gene:TRIAE_CS42_2AL_TGACv1_096383_AA0318980	0.560974	0.406734	0.363917	0.0547615	0.080807	0.0675956	0.141261	1.08382	0.526503	0.136372	0.0965141	0.114315
gene:TRIAE_CS42_2AL_TGACv1_096429_AA0319110	0.414014	0.844786	0.283847	1.00667	0.419946	0.507546	0.0647869	0.60207	0.087079	0.0731699	0.203545	0.0752915
gene:TRIAE_CS42_2AL_TGACv1_096504_AA0319480	0.113948	0.0476471	0.293928	0	0.431196	0.213678	0.502305	0.250086	0.402707	5.1224	8.44493	10.2847
gene:TRIAE_CS42_2AL_TGACv1_096521_AA0319660	1.09928	0.796888	0.933546	0.434269	0.186601	0.0606972	0.946404	1.30526	1.62098	0.569266	0.309791	0.275695
gene:TRIAE_CS42_2AL_TGACv1_096559_AA0319850	0.372402	0.438117	0.51112	0.229432	0.523357	0.590055	0.79433	0.876411	0.476503	2.18459	2.01079	4.04265
gene:TRIAE_CS42_2AL_TGACv1_096605_AA0320170	5.0838	4.35196	4.54321	0.95581	1.75674	0.725112	6.47031	5.20208	9.70712	8.62069	7.46256	10.2652
gene:TRIAE_CS42_2AL_TGACv1_096615_AA0320240	3.53402	4.19173	4.09255	4.62941	4.38547	7.25838	0.951805	1.80006	0.637803	0.945541	1.33071	0.99839
gene:TRIAE_CS42_2AL_TGACv1_096750_AA0321140	76.6223	81.332	84.1013	19.1364	21.6369	5.34693	88.0077	133.427	155.689	164.309	292.449	332.141
gene:TRIAE_CS42_2AL_TGACv1_096847_AA0321750	0.945243	1.30908	1.48483	0.558288	0.201592	0.0496885	1.51721	1.08606	1.01913	0.867728	0.325196	0.492808
gene:TRIAE_CS42_2AL_TGACv1_096977_AA0322420	2.52728	3.14648	3.71354	1.34687	1.05195	1.22697	4.23882	2.94286	4.86929	0.874127	0.730611	0.747559
gene:TRIAE_CS42_2AL_TGACv1_096983_AA0322440	2.24304	2.24969	1.53239	0.311372	0.3584	0.299157	2.84336	2.25888	5.72332	0.947927	0.426298	0.127161
gene:TRIAE_CS42_2AL_TGACv1_097044_AA0322780	5.4476	4.85448	10.292	37.6163	39.0265	38.2	5.08271	3.15718	4.48354	12.3497	9.75141	15.228
gene:TRIAE_CS42_2AL_TGACv1_097448_AA0324210	1.35144	2.85249	0.64148	2.39381	1.21676	0.772217	0.274433	1.58994	0.401148	3.083	5.16397	5.27527
gene:TRIAE_CS42_2AL_TGACv1_097687_AA0324930	111.842	112.212	91.3748	30.4149	19.5183	4.5063	162.587	93.296	158.531	40.7067	13.6789	24.8916
gene:TRIAE_CS42_2AL_TGACv1_098281_AA0325880	0.552257	0.585535	1.67161	0.50987	0.296954	0.374302	0.590214	3.33206	3.21299	2.20239	7.50359	7.39423
gene:TRIAE_CS42_2AL_TGACv1_098377_AA0326130	0.88086	0.84755	1.15059	0.12429	0.190437	0.181527	1.544	1.49927	0.910926	0.403519	0.48762	0.130373
gene:TRIAE_CS42_2AL_TGACv1_098926_AA0326780	4.71283	5.26743	2.9772	1.65744	0.997189	0.678399	3.12776	2.75512	4.49468	0.306684	1.14042	0.360309
gene:TRIAE_CS42_2AL_TGACv1_099884_AA0327360	0.0313395	0.0369687	0.10534	0	0.391976	0	0.419291	0.957655	1.07529	33.7974	24.8642	60.9469
gene:TRIAE_CS42_2AS_TGACv1_112071_AA0329350	2.2841	2.3435	2.82383	2.2411	2.56504	1.68563	2.0301	2.82415	1.7475	9.18134	9.74775	9.29052
gene:TRIAE_CS42_2AS_TGACv1_112071_AA0329540	0.940734	1.15763	0.784541	0.970771	0.512826	0.880706	0.308321	0.866852	0.190184	0.107607	0.290388	0.0313659
gene:TRIAE_CS42_2AS_TGACv1_112113_AA0330780	1.2552	1.52164	1.04864	0.0485035	0	0.0348067	2.29673	1.92458	3.65093	0.183254	0	0.278985
gene:TRIAE_CS42_2AS_TGACv1_112139_AA0331210	1.00426	0.639222	0.863448	3.45533	4.57635	4.43507	1.96313	0.986252	1.10697	2.61298	1.50108	2.06793
gene:TRIAE_CS42_2AS_TGACv1_112164_AA0331960	3.08089	2.96762	1.69528	1.54648	1.38155	0.788089	1.70118	3.23964	2.33973	3.90605	3.67797	4.56563
gene:TRIAE_CS42_2AS_TGACv1_112164_AA0332060	0.151064	0.316428	0.59755	0.166745	0.712581	0.417071	2.2687	8.14866	5.18257	9.4189	17.0351	21.6593
gene:TRIAE_CS42_2AS_TGACv1_112269_AA0334540	1.02058	1.0926	0.87153	0.846678	0.705496	0.528762	1.30631	1.69555	2.4616	2.9051	3.25778	4.66208
gene:TRIAE_CS42_2AS_TGACv1_112296_AA0335110	0.0171661	0	0.018877	0.220011	0.735055	0.592482	0.190692	0.269196	0.430127	3.76331	3.1259	5.06475
gene:TRIAE_CS42_2AS_TGACv1_112320_AA0335240	0.657296	0.624117	1.29387	3.7788	5.85286	6.73729	0.484908	0.533902	0.342056	2.33911	1.93753	2.39882
gene:TRIAE_CS42_2AS_TGACv1_112333_AA0335720	3.42289	3.7654	1.48997	0.330247	0.25158	0.0932547	4.10865	2.78031	4.88494	0.449565	0.310031	0.165973
gene:TRIAE_CS42_2AS_TGACv1_112333_AA0335730	3.33572	4.55892	2.49663	1.34938	0.390226	0.207592	4.3029	3.40142	6.29594	0.950432	1.21569	1.48575
gene:TRIAE_CS42_2AS_TGACv1_112389_AA0337070	0.0237425	0.0474325	0.0963252	0.00874089	0	0	0.0633201	0.0391498	0.196135	0.494371	1.69354	1.46032
gene:TRIAE_CS42_2AS_TGACv1_112398_AA0337320	0.795434	1.09895	1.9591	0.414292	0.194641	0.337596	2.32863	2.31709	5.90647	9.73988	14.6523	26.1473
gene:TRIAE_CS42_2AS_TGACv1_112439_AA0338020	2.80412	2.26866	3.05532	0.671807	0.439173	0.752967	4.21199	3.20246	3.81522	2.14024	1.12568	1.57595
gene:TRIAE_CS42_2AS_TGACv1_112443_AA0338070	0.380003	0.590785	0.551743	3.18505	2.12052	3.06227	0.731161	0.0779911	0.270041	0.488336	1.06307	0.699694
gene:TRIAE_CS42_2AS_TGACv1_112465_AA0338580	0.61827	0.221254	1.08454	1.1763	1.92949	2.06948	0.653163	0.711479	0.577758	2.24629	2.02835	3.2553
gene:TRIAE_CS42_2AS_TGACv1_112466_AA0338600	0	0.0147284	0.0667378	0.436034	1.31702	0.960387	0.0629801	0	0	0.761776	0.710047	2.06131
gene:TRIAE_CS42_2AS_TGACv1_112491_AA0339140	3.34568	3.87837	3.11292	0.361725	0.548237	0.148057	3.85742	2.38277	4.00443	0.439264	0.418936	1.17755
gene:TRIAE_CS42_2AS_TGACv1_112492_AA0339270	0.180178	0.0758593	0.244637	1.06166	1.80332	1.78872	0.301605	0.0978653	0.0945466	0.789797	0.934586	1.12437
gene:TRIAE_CS42_2AS_TGACv1_112498_AA0339320	1.19373	1.33124	1.11271	1.91323	3.28947	3.59203	1.11146	2.17585	2.65333	9.12331	9.02253	15.1464
gene:TRIAE_CS42_2AS_TGACv1_112504_AA0339490	1.50546	0.234405	1.05028	0.382415	1.07927	0.80881	1.45058	2.88915	3.09124	5.50909	18.1482	23.1535
gene:TRIAE_CS42_2AS_TGACv1_112519_AA0339800	3.08219	2.81385	1.83276	0.75707	1.47323	0.768918	2.33993	2.38318	2.32472	5.73724	4.64672	6.74493
gene:TRIAE_CS42_2AS_TGACv1_112531_AA0340050	0.715027	0.960808	0.762142	0.196897	0.0501823	0.0248438	1.01632	0.885613	1.14094	0.199546	0.132377	0
gene:TRIAE_CS42_2AS_TGACv1_112596_AA0341860	1.40512	0.963825	1.53516	0.217584	0.324248	0.138357	1.52035	1.34707	2.193	1.03356	0.875781	2.39178
gene:TRIAE_CS42_2AS_TGACv1_112596_AA0341870	3.67516	3.84594	3.67447	1.15748	0.863759	0.516949	5.58326	3.59905	7.81512	3.83891	4.41818	4.79818
gene:TRIAE_CS42_2AS_TGACv1_112602_AA0342060	0.201281	0.310541	0.612565	0.447542	0.662597	0.514153	0.0788149	0.294967	0.850964	1.30067	1.58997	2.70711
gene:TRIAE_CS42_2AS_TGACv1_112635_AA0342680	1.40044	1.72543	1.30322	0.447715	0.518267	0.328018	2.16392	3.93689	5.36113	23.8859	20.9782	36.9546
gene:TRIAE_CS42_2AS_TGACv1_112646_AA0342860	0.607074	0.559187	0.507739	0.528135	0.79689	0.449177	0.514704	1.0542	0.976651	4.93619	5.57245	6.80974
gene:TRIAE_CS42_2AS_TGACv1_112654_AA0342930	0.0221225	0.113041	0.199476	0.438204	0.691274	0.302914	0.150662	0.0298089	0.0679479	1.36849	0.974016	0.992455
gene:TRIAE_CS42_2AS_TGACv1_112699_AA0343670	0.536635	0.779624	0.596848	1.47707	1.45812	0.653085	5.97835	7.98452	6.03313	186.065	146.291	353.414
gene:TRIAE_CS42_2AS_TGACv1_112723_AA0344050	0.0680323	0	0	0.22909	0.155551	0.150738	0.842265	0.434747	0.19996	3.4774	6.52881	9.46108
gene:TRIAE_CS42_2AS_TGACv1_112723_AA0344060	0	0	0	0	0.20454	0	0	0	0.448386	2.96955	4.22485	3.98965
gene:TRIAE_CS42_2AS_TGACv1_112755_AA0344810	4.9655	4.9449	5.90854	2.59354	2.88091	2.25067	11.4239	10.9782	11.6983	12.1059	10.9119	11.6814
gene:TRIAE_CS42_2AS_TGACv1_112832_AA0345940	0	0	0	0	0	0	0.0386109	0.152443	0.0424631	2.98136	3.62895	6.95425
gene:TRIAE_CS42_2AS_TGACv1_112834_AA0346010	0.642478	0.349808	0.807838	2.19543	4.07185	4.01519	1.34655	0.628741	0.940642	2.94705	1.70553	3.27687
gene:TRIAE_CS42_2AS_TGACv1_112844_AA0346100	0.164063	0.223261	0.143282	0.0176579	0	0	0.147756	0.238599	0.399199	0.999892	1.51846	2.42474
gene:TRIAE_CS42_2AS_TGACv1_112859_AA0346230	19.0994	20.9635	24.1063	17.2174	18.1176	9.48079	78.6965	52.1401	76.9398	115.956	88.2956	179.382
gene:TRIAE_CS42_2AS_TGACv1_112882_AA0346500	0.144657	0.0590503	0.370378	0.0337453	0.107681	0	3.29891	4.42524	4.90118	7.33577	10.0233	10.9528
gene:TRIAE_CS42_2AS_TGACv1_112912_AA0347530	4.01041	4.96766	3.61258	0.503794	0.559216	0.511521	8.47958	5.18401	8.19887	1.78236	0.801988	0.995709
gene:TRIAE_CS42_2AS_TGACv1_112955_AA0348580	0.96337	0.760882	1.56879	0	0.0958718	0.385239	3.81387	3.63699	4.32381	0.476107	0.573726	1.15473
gene:TRIAE_CS42_2AS_TGACv1_112965_AA0348840	0.139269	0.129614	0.213332	0.0749221	0.164398	0.196645	0.214549	0.491277	0.409398	1.25343	3.10057	2.70334
gene:TRIAE_CS42_2AS_TGACv1_112974_AA0348940	2.33801	2.7207	2.22264	1.34324	0.970172	0.685294	4.07903	3.01318	5.06989	0.982705	0.381474	1.27741
gene:TRIAE_CS42_2AS_TGACv1_112990_AA0349300	0.51483	0.961562	0.352659	0.0973995	0.207498	0.0742451	0.765304	1.02781	0.967255	5.00637	5.03678	7.10326
gene:TRIAE_CS42_2AS_TGACv1_112995_AA0349380	2.4862	1.93158	2.79403	0.467054	1.3455	0.331946	4.25947	3.55981	6.04454	10.6374	9.03319	16.7724
gene:TRIAE_CS42_2AS_TGACv1_113049_AA0350450	0.136674	0.163474	0.344812	1.97258	2.2082	1.42401	0.632073	0.815463	0.454365	7.59247	7.28952	12.4626
gene:TRIAE_CS42_2AS_TGACv1_113088_AA0351060	2.61234	3.60994	1.05743	0.0732903	0.0352811	0.0681903	1.78639	1.11983	1.33776	0.0458964	0.0374509	0.0462898
gene:TRIAE_CS42_2AS_TGACv1_113119_AA0351500	1.53624	1.66975	2.13952	1.76432	1.88428	2.19349	2.30374	3.92217	3.41432	7.12667	17.6869	18.3157
gene:TRIAE_CS42_2AS_TGACv1_113123_AA0351630	0.0196669	0.047872	0.0216624	0.0213931	0.0223052	0	0.12813	0.0247229	0.115646	2.17607	2.05506	4.0096
gene:TRIAE_CS42_2AS_TGACv1_113144_AA0352030	3.44847	3.65983	1.98177	2.11596	1.65641	1.59229	0.860484	2.14671	1.0888	0.578329	0.620135	0.104387
gene:TRIAE_CS42_2AS_TGACv1_113175_AA0352590	6.9873	7.40314	10.1837	5.17238	9.25277	7.89971	18.1601	16.6004	25.5467	52.9956	59.4646	101.392
gene:TRIAE_CS42_2AS_TGACv1_113182_AA0352670	0.210013	0.112941	0.16507	0	0	0.0726507	0.406643	0.356482	0.29951	1.62739	2.04663	4.69055
gene:TRIAE_CS42_2AS_TGACv1_113352_AA0354860	2.44428	4.6589	2.9379	0.46345	0.0949201	0.14158	3.63844	2.11245	5.9381	0.0932996	0.255947	0.129862
gene:TRIAE_CS42_2AS_TGACv1_113382_AA0355240	18.3734	16.554	11.5048	2.46645	2.08674	0.396777	23.3418	14.284	28.4739	8.96793	4.50921	9.25665
gene:TRIAE_CS42_2AS_TGACv1_113480_AA0356670	0.0215876	0.0273875	0	0	0	0.0734537	0	0.0279336	0.163026	4.75764	1.36654	5.56646
gene:TRIAE_CS42_2AS_TGACv1_113480_AA0356680	0.0421203	0.0256153	0	0.0241811	0	0	0.0284286	0	0.186105	2.21464	1.43159	4.41125
gene:TRIAE_CS42_2AS_TGACv1_113503_AA0357000	0.849075	0.505502	0.875962	0.699139	1.21978	1.45029	0.40649	0.113315	0.295883	1.04536	1.21885	1.21232
gene:TRIAE_CS42_2AS_TGACv1_113562_AA0357780	0.793898	0.247033	0.938285	2.88757	3.19343	3.66386	0.685449	0.655889	0.348588	3.23955	3.45753	2.75282
gene:TRIAE_CS42_2AS_TGACv1_113562_AA0357810	1.18123	0.199276	0.742066	2.94811	4.71825	5.06683	0.483351	0.412793	0.782804	4.4356	2.8283	5.39506
gene:TRIAE_CS42_2AS_TGACv1_113582_AA0358200	0.0124276	0	0	0	0	0	0	0.0420574	0	0.5814	1.26062	2.07356
gene:TRIAE_CS42_2AS_TGACv1_113589_AA0358260	0.059761	0.086218	0.0328274	0.157629	0.231705	0.0166044	0.019354	0.228211	0.25691	0.786741	1.37997	1.10483
gene:TRIAE_CS42_2AS_TGACv1_113598_AA0358370	0.0834019	0.0425835	0.108307	0.0487889	0.0439182	0.044009	0.324335	1.04353	0.58673	4.83429	7.65283	5.8698
gene:TRIAE_CS42_2AS_TGACv1_113627_AA0358610	0.320638	0.0989996	0.481151	1.0368	1.39623	1.4341	0.171716	0.319497	0.420691	0.0631405	0.30577	0.241475
gene:TRIAE_CS42_2AS_TGACv1_113655_AA0359000	0.314707	0.299913	0.288038	1.01595	1.09677	1.35728	0.219367	0.210798	0.235544	0.340202	0.496857	0.672104
gene:TRIAE_CS42_2AS_TGACv1_113787_AA0360420	0	0	0.0350751	4.17195	4.36425	4.53332	0	0	0	0.862172	1.65666	6.12899
gene:TRIAE_CS42_2AS_TGACv1_113801_AA0360770	0.707292	1.2441	2.21652	0.578115	0.145423	2.05659	0.570345	1.05855	1.34084	4.02006	12.1696	7.37722
gene:TRIAE_CS42_2AS_TGACv1_113871_AA0361750	0.0512516	0.0186774	0.0193456	0	0.0190991	0	0.0466365	0.417974	0.303396	2.36054	5.99456	5.06416
gene:TRIAE_CS42_2AS_TGACv1_113871_AA0361760	0.224333	0.253471	0.373477	0.0559705	0.14256	0.203003	0.335444	0.77024	1.18947	2.68571	4.57136	3.09924
gene:TRIAE_CS42_2AS_TGACv1_113915_AA0362400	1.08858	1.21776	0.806458	1.92709	1.55252	1.1901	0.104974	1.13115	0.349601	0.181243	0.962461	0.06559
gene:TRIAE_CS42_2AS_TGACv1_113931_AA0362580	0.0248646	0	0	0.0357823	0.058732	0	0.103793	0.0710116	0.235408	1.85505	0.863575	2.77297
gene:TRIAE_CS42_2AS_TGACv1_113958_AA0362750	1.78003	2.49644	1.53913	0.708626	0.387543	0.225976	2.54428	1.71192	2.41222	0.873328	0.70445	0.68191
gene:TRIAE_CS42_2AS_TGACv1_113978_AA0363000	2.71551	4.23338	4.4107	0.80487	0.731741	0.159788	8.24037	6.11052	6.63306	2.22183	2.01154	2.43212
gene:TRIAE_CS42_2AS_TGACv1_113983_AA0363030	0.533543	0.346676	0.587672	0.138007	0.338505	0.734757	0.938724	0.368623	0.47933	1.74896	1.29054	1.87786
gene:TRIAE_CS42_2AS_TGACv1_114092_AA0363960	1.25979	1.70091	0.927113	0.2384	0.113286	0.138605	0.189488	1.12526	0.533874	0.178535	0.256358	0.0882899
gene:TRIAE_CS42_2AS_TGACv1_114102_AA0364100	0.753062	0.612079	0.283164	0.0315728	0.0457872	0.0305239	1.09252	0.480942	0.87502	0.140409	0.15147	0.102495
gene:TRIAE_CS42_2AS_TGACv1_114127_AA0364310	3.95447	5.62093	4.58599	0.777992	0.647045	0.601555	0.824191	3.81904	3.72876	0.204859	0.803062	0.490798
gene:TRIAE_CS42_2AS_TGACv1_114156_AA0364480	0.0226219	0.160097	0.299439	0.193359	0.10305	0	0.683489	1.02536	0.586053	7.28077	8.48505	12.5548
gene:TRIAE_CS42_2AS_TGACv1_114197_AA0364940	0.763539	0.663132	0.690179	0.111869	0.256852	0.0633828	2.20933	1.44675	1.76573	0.531827	0.208584	0.510867
gene:TRIAE_CS42_2AS_TGACv1_114366_AA0366390	6.41644	7.77938	5.51383	0.323419	0.246357	0.0343382	15.712	7.46906	17.9259	0.857087	0.769458	0.944763
gene:TRIAE_CS42_2AS_TGACv1_114583_AA0368170	0.0683172	0	0.0760657	0	0.0264647	0	0.0939558	0.534384	0.316506	6.06988	5.41865	9.10767
gene:TRIAE_CS42_2AS_TGACv1_114678_AA0368830	0.364577	0.127323	0.400258	0.0168191	0.0165107	0.29803	0.254072	0.166312	1.23446	0.589805	0.905772	1.02658
gene:TRIAE_CS42_2AS_TGACv1_114823_AA0369500	1.0686	1.47694	0.55403	0.157988	0.35618	0.155466	1.35048	1.27951	2.03822	0.252347	0.100823	0.229649
gene:TRIAE_CS42_2AS_TGACv1_114832_AA0369660	1.05527	1.36004	1.10342	0.250665	0.28099	0.16758	1.73966	1.89719	1.87488	1.41243	2.86467	3.92734
gene:TRIAE_CS42_2AS_TGACv1_114963_AA0370220	0.383185	0.382382	0.506173	0.143185	0.472269	0.424295	0.533513	1.24448	1.67079	7.57774	10.6375	10.0041
gene:TRIAE_CS42_2AS_TGACv1_115069_AA0370760	3.12531	3.1628	1.87034	0.999487	1.57022	1.34564	4.05415	3.90168	6.04241	5.48512	5.77176	6.69941
gene:TRIAE_CS42_2AS_TGACv1_115144_AA0371130	0.627075	1.04537	2.37964	1.45236	2.87516	1.82313	1.13732	1.67229	2.00267	10.2516	8.71865	18.2389
gene:TRIAE_CS42_2AS_TGACv1_115171_AA0371320	0	0	0	0	0	0	0	0	0	13.4583	7.6647	16.7917
gene:TRIAE_CS42_2AS_TGACv1_115226_AA0371590	2.90524	4.3182	2.65433	1.78141	0.679361	0.764618	7.33046	3.67062	9.36269	5.43129	3.25807	4.95733
gene:TRIAE_CS42_2AS_TGACv1_115304_AA0371910	0.244964	0.168416	0.136077	0.793231	2.75861	1.63722	0.354499	0	0.140986	3.05002	1.69587	2.58679
gene:TRIAE_CS42_2AS_TGACv1_116165_AA0373650	0.0951358	0.14277	0.143464	0.283073	0.597462	0.160248	0.103608	0.0329492	0.193336	1.516	1.55937	2.38047
gene:TRIAE_CS42_2AS_TGACv1_127148_AA0376070	9.26223	13.0218	9.22358	1.43182	0.85382	1.30288	12.2695	7.25478	14.6773	3.12778	2.91581	1.20737
gene:TRIAE_CS42_2BL_TGACv1_129281_AA0376350	36.9306	42.684	19.6409	15.7867	11.7868	4.19035	44.2228	26.5974	49.3262	10.5705	6.23609	7.95929
gene:TRIAE_CS42_2BL_TGACv1_129284_AA0376520	1.65235	2.26017	2.43775	2.63989	3.64185	2.64394	4.07437	3.43272	4.7487	11.3522	9.21372	17.0119
gene:TRIAE_CS42_2BL_TGACv1_129315_AA0378140	1.1285	1.66758	1.27801	0.337935	0.17079	0.133347	0.809609	0.865148	1.45517	0.397464	0.298	0.500182
gene:TRIAE_CS42_2BL_TGACv1_129319_AA0378380	0.909477	0.921821	0.768052	0.573181	0.747339	0.421619	0.553201	1.18298	0.907416	2.99001	1.94304	3.93672
gene:TRIAE_CS42_2BL_TGACv1_129321_AA0378600	0.944559	0.662349	0.8841	0.0911223	0.0880981	0.106255	1.5584	1.21869	1.62725	0.583258	0.348304	0.766667
gene:TRIAE_CS42_2BL_TGACv1_129358_AA0380100	9.8449	7.27567	10.9965	2.15323	5.16198	3.82814	23.4675	9.25679	15.3071	21.0592	9.79205	21.1523
gene:TRIAE_CS42_2BL_TGACv1_129365_AA0380510	0.184133	0.211412	0.243759	0.775227	0.614836	1.20872	0.266313	0.196552	0.29021	0.575563	0.331601	0.374027
gene:TRIAE_CS42_2BL_TGACv1_129378_AA0380880	0.243534	0.163078	0.274995	0.767711	0.656935	0.450492	0.269871	0.241418	0.387208	6.89657	4.56803	9.40724
gene:TRIAE_CS42_2BL_TGACv1_129388_AA0381260	1.06294	1.14901	1.25906	0.1053	0	0	0.964908	0.323907	0.512176	0	0.138458	0.121534
gene:TRIAE_CS42_2BL_TGACv1_129393_AA0381480	2.58632	2.8071	3.60632	0.205676	0.0437204	0.167708	3.08757	3.11206	5.32333	2.66224	2.62051	4.53731
gene:TRIAE_CS42_2BL_TGACv1_129393_AA0381490	15.8522	15.4026	19.5276	4.53138	4.54918	4.21859	32.8717	27.4575	35.4839	28.5806	33.8376	49.7339
gene:TRIAE_CS42_2BL_TGACv1_129397_AA0381780	0.90111	1.38648	0.847916	0.213726	0.161533	0.244515	0.556318	0.930716	1.68333	0.109088	0.243599	0.134214
gene:TRIAE_CS42_2BL_TGACv1_129404_AA0382210	0.0123069	0	0.0276532	0	0	0.0279209	0.0830646	0.191903	0.333616	1.83991	1.71672	4.06569
gene:TRIAE_CS42_2BL_TGACv1_129404_AA0382250	0.354617	0.382401	0.291957	1.62304	2.09559	0.920473	0.645117	0.700876	1.37738	7.45127	6.59258	12.0589
gene:TRIAE_CS42_2BL_TGACv1_129420_AA0382910	0.0530348	0.0433815	0.0858937	0.0164232	0.0761077	0.0637987	0.16721	0.225037	0.356392	1.54084	2.46392	1.95384
gene:TRIAE_CS42_2BL_TGACv1_129422_AA0382980	0.781034	1.36185	0.698173	0.274354	0.138332	0.174232	1.3685	1.1363	1.25523	0.774017	1.05851	0.641488
gene:TRIAE_CS42_2BL_TGACv1_129425_AA0383150	0.964415	1.19603	0.244588	2.50278	3.08726	4.66842	0.730907	0.821284	0.795465	3.47852	3.67356	6.86411
gene:TRIAE_CS42_2BL_TGACv1_129429_AA0383300	0.162052	0.0926865	0.932112	11.6222	19.4391	24.2342	0.0562291	0.106344	0	6.55455	8.06129	8.30533
gene:TRIAE_CS42_2BL_TGACv1_129454_AA0384580	1.5246	1.49417	1.48174	0.142585	0.192107	0.107892	4.58621	2.00232	2.02514	0.608693	0.992872	0.401421
gene:TRIAE_CS42_2BL_TGACv1_129468_AA0385020	0.251899	0.0979222	0.417766	0.69209	0.636144	1.07369	0.334287	0.421199	0.54083	1.40023	1.82989	2.07504
gene:TRIAE_CS42_2BL_TGACv1_129472_AA0385230	0.0653837	0.0633451	0.186321	0	0.0985903	0.0615961	0.0141367	0.335035	0.190688	0.820296	1.2101	1.70237
gene:TRIAE_CS42_2BL_TGACv1_129484_AA0385640	0.379934	0.71383	2.146	0.547601	0.389697	1.20895	0.441371	0.825795	1.21617	2.57172	2.57612	3.54349
gene:TRIAE_CS42_2BL_TGACv1_129498_AA0386200	2.71836	2.94906	2.21291	1.86382	2.17081	1.94308	2.67233	3.38881	3.29328	8.36122	8.68332	14.4812
gene:TRIAE_CS42_2BL_TGACv1_129508_AA0386490	1.49838	1.21301	1.48247	0.614323	0.763491	0.79736	1.3703	1.8478	2.57021	2.51567	3.05308	4.1075
gene:TRIAE_CS42_2BL_TGACv1_129511_AA0386500	0.408109	0.246439	0.499638	0.799977	1.2829	1.32962	0.375036	0.457015	0.551201	1.56485	1.62752	2.77073
gene:TRIAE_CS42_2BL_TGACv1_129519_AA0386880	0.227261	0.457998	0.23694	0.0578421	0.0492385	0.0807587	0.505369	0.654836	0.77393	0.939596	0.627844	1.05588
gene:TRIAE_CS42_2BL_TGACv1_129523_AA0387160	4.24181	6.04102	3.42387	1.37952	0.863835	0.47789	3.64299	3.09951	4.08357	0.596788	0.521624	0.136007
gene:TRIAE_CS42_2BL_TGACv1_129523_AA0387170	0.717107	0.817343	0.830482	0.145618	0.0773972	0.06946	0.504156	1.51045	0.8508	0.104581	0.145348	0.466714
gene:TRIAE_CS42_2BL_TGACv1_129531_AA0387400	3.42816	4.13776	2.51989	0.681532	0.561236	0.436931	3.02685	4.1696	6.21305	1.85466	1.94831	2.76167
gene:TRIAE_CS42_2BL_TGACv1_129541_AA0387810	1.43476	1.6266	1.02225	0.235475	0.0933254	0.0916232	2.80826	1.80836	2.6283	0.489186	0.197468	0.17345
gene:TRIAE_CS42_2BL_TGACv1_129551_AA0388240	2.30584	3.62096	2.88802	1.23748	0.560569	0.197751	4.60181	3.48428	9.32824	1.16411	0.763445	2.05165
gene:TRIAE_CS42_2BL_TGACv1_129561_AA0388630	66.9651	84.6489	51.9453	4.84596	4.09283	2.88762	55.8948	57.4682	108.151	9.08723	11.0658	9.19305
gene:TRIAE_CS42_2BL_TGACv1_129563_AA0388680	0.902616	1.07766	0.589126	0.178804	0.0798443	0.0201148	0.947067	0.845365	1.38993	0.0940231	0.138211	0.0709545
gene:TRIAE_CS42_2BL_TGACv1_129573_AA0389190	1.69869	1.69674	1.18592	0.114188	0.47948	0.300925	2.64961	1.73925	2.59623	0.531645	0.517149	0.688958
gene:TRIAE_CS42_2BL_TGACv1_129586_AA0389520	2.37448	2.77207	1.65679	0.542252	0.316372	0.105535	2.82336	2.21368	2.62011	0.0457916	0.190995	0.14001
gene:TRIAE_CS42_2BL_TGACv1_129611_AA0390480	0.0869459	0.14476	0.0965017	0	0.0662565	0.132048	0.0774829	0.17948	0.248139	1.70778	2.39575	1.81473
gene:TRIAE_CS42_2BL_TGACv1_129613_AA0390550	1.41235	1.72128	1.98277	0.702146	0.891093	0.891678	4.24896	1.96625	2.35771	2.71766	2.71113	4.63073
gene:TRIAE_CS42_2BL_TGACv1_129624_AA0390940	0	0.182889	0	0	0	0	0.204712	0.253445	0.724033	1.79145	3.52506	4.46544
gene:TRIAE_CS42_2BL_TGACv1_129633_AA0391120	0.133942	0.122172	0.259556	0.0430131	0.279839	0.0690309	0.436477	1.9783	1.43415	15.1602	14.7968	25.8292
gene:TRIAE_CS42_2BL_TGACv1_129634_AA0391150	0	0.0592007	0.0692874	0.242181	0.0902291	0.241682	0.14893	0.300676	0.261654	0.940527	3.38189	3.73112
gene:TRIAE_CS42_2BL_TGACv1_129641_AA0391340	0.436308	0.72173	0.655905	2.91979	3.63022	2.84681	0.399091	0.82595	0.236918	4.15365	2.84692	3.99643
gene:TRIAE_CS42_2BL_TGACv1_129649_AA0391710	0.269919	0.286872	0.749759	0.701733	0.751251	1.0346	0.578054	0.283466	0.573849	2.53027	1.96754	2.62001
gene:TRIAE_CS42_2BL_TGACv1_129656_AA0391880	1.95811	3.7637	2.29026	0.722733	0.823996	0.527272	2.97304	3.51598	3.55192	1.9636	2.87807	1.63602
gene:TRIAE_CS42_2BL_TGACv1_129685_AA0392650	1.5784	1.91735	1.80719	0.347574	0.3536	0.341283	1.6507	2.30507	2.22298	0.872288	0.913276	0.81613
gene:TRIAE_CS42_2BL_TGACv1_129726_AA0393910	0.230344	0.0552341	0.293745	0.535138	1.16579	1.14569	0.257006	0.272483	0.38838	2.2348	3.03337	3.47899
gene:TRIAE_CS42_2BL_TGACv1_129730_AA0393980	0.803785	0.684756	0.710728	0.0784927	0.0734044	0	1.96683	0.983299	1.99263	0.540423	0.238835	0.130731
gene:TRIAE_CS42_2BL_TGACv1_129747_AA0394540	1.39478	1.10826	3.979	0.604135	1.88486	2.38403	5.73244	4.35553	4.51473	12.1209	17.8677	26.4629
gene:TRIAE_CS42_2BL_TGACv1_129755_AA0394780	3.41699	1.43986	4.91934	9.73708	9.80282	8.56166	1.00501	1.84665	0.999531	5.95069	3.23147	6.09836
gene:TRIAE_CS42_2BL_TGACv1_129759_AA0394990	1.07819	0.281536	0.939785	0.85647	0.881624	1.44442	0.994542	0.801196	1.84427	7.9007	8.34186	16.6182
gene:TRIAE_CS42_2BL_TGACv1_129780_AA0395620	6.74866	5.96029	8.96596	14.3511	21.8539	19.309	7.9714	6.68829	6.55751	27.8968	25.9761	39.7068
gene:TRIAE_CS42_2BL_TGACv1_129785_AA0395850	0.629874	0.44449	0.660888	2.06492	2.70945	2.55354	0.263824	0.550223	0.485137	0.849066	1.48382	1.56554
gene:TRIAE_CS42_2BL_TGACv1_129793_AA0396210	1.18556	1.84697	1.15838	0.560713	0.850892	0.400279	4.79787	1.91287	4.15208	8.87373	7.05323	17.0805
gene:TRIAE_CS42_2BL_TGACv1_129800_AA0396470	0	0.124316	0.0529521	0.726032	2.54874	7.26777	0.0970736	0.0633485	0.111103	2.81773	5.00831	8.365
gene:TRIAE_CS42_2BL_TGACv1_129810_AA0396920	0.0431125	0.101113	0.060119	0.0242236	0.0858807	0.0605069	0.235766	0.265735	0.153123	0.766374	1.04622	1.14807
gene:TRIAE_CS42_2BL_TGACv1_129819_AA0397180	1.74778	1.22052	1.86053	0.180464	0.272831	0.270368	1.71185	1.64895	4.26828	5.71622	6.83067	11.7035
gene:TRIAE_CS42_2BL_TGACv1_129933_AA0399850	0.402686	0.206859	0.149733	0.651655	0.619352	0.763296	0.363374	0.36564	0.122434	1.33323	1.34889	1.70086
gene:TRIAE_CS42_2BL_TGACv1_129936_AA0399870	0.102413	0.271118	1.33366	0.189479	0.17937	0.383621	0.490788	0.645922	3.84348	4.1854	7.83774	5.89034
gene:TRIAE_CS42_2BL_TGACv1_129959_AA0400460	1.82716	2.05243	1.63223	4.72865	2.53671	2.9643	0.98775	1.18223	1.30182	0.527141	1.23353	0.753557
gene:TRIAE_CS42_2BL_TGACv1_129961_AA0400500	21.9989	24.0133	16.3172	2.31207	2.59709	0.610183	30.8058	13.0047	33.0952	3.70901	1.98289	3.43253
gene:TRIAE_CS42_2BL_TGACv1_129970_AA0400680	0.613138	0.802072	0.339307	2.43088	0.95909	1.17276	0.0522188	0.172451	0.112236	0.0990954	0.317283	0.0792243
gene:TRIAE_CS42_2BL_TGACv1_129977_AA0400870	0.043916	0	0	0.0623857	0.0767046	0	0	0.0604297	0.102741	1.4099	1.43007	2.74879
gene:TRIAE_CS42_2BL_TGACv1_129979_AA0400900	3.3108	3.42277	3.13122	12.331	15.5595	13.1541	2.10455	2.51782	2.33654	5.3672	6.90005	6.23881
gene:TRIAE_CS42_2BL_TGACv1_129980_AA0400970	1.71513	0.826875	7.36867	1.0908	2.39352	7.74373	3.13913	3.03503	4.57677	17.8434	26.8102	29.6524
gene:TRIAE_CS42_2BL_TGACv1_129980_AA0400980	0.925807	0.227393	6.57223	0.512145	0.575384	1.88197	2.96089	3.14691	3.12242	8.10914	15.3624	19.0326
gene:TRIAE_CS42_2BL_TGACv1_130009_AA0401530	0.129015	0.213459	0.119443	0.763934	1.47467	1.53647	0.249252	0.179882	0.19149	0.633698	0.837151	1.43106
gene:TRIAE_CS42_2BL_TGACv1_130015_AA0401630	1.56572	1.29911	1.42707	0.327837	0.265485	0.193194	0.533408	2.07684	1.31927	0.188941	0.268296	0.191222
gene:TRIAE_CS42_2BL_TGACv1_130047_AA0402320	0.0489151	0.0198424	0.320545	0.0352286	0.571426	0.110146	0.500867	1.30925	0.98005	12.9185	11.4222	18.308
gene:TRIAE_CS42_2BL_TGACv1_130067_AA0402730	9.36322	7.90584	7.63258	0.617453	0.633393	0.825668	5.41859	7.84413	16.4181	1.07385	1.30483	2.12611
gene:TRIAE_CS42_2BL_TGACv1_130071_AA0402770	0.997825	1.40082	1.42302	10.7725	13.171	16.3843	1.52253	1.33249	2.13754	5.2494	8.96771	12.5507
gene:TRIAE_CS42_2BL_TGACv1_130082_AA0403240	0.151468	0.323557	0.333917	0.0446624	0.647029	0.463372	0.409068	0.729935	0.970265	1.96263	2.48708	2.82997
gene:TRIAE_CS42_2BL_TGACv1_130094_AA0403640	0.0151812	0.00566581	0.0328899	0	0.0109905	0	0.284578	0.657613	0.898624	6.36596	7.58903	13.1604
gene:TRIAE_CS42_2BL_TGACv1_130136_AA0404770	3.34835	2.37238	2.87766	1.18417	0.79165	0.323154	3.52479	3.41608	3.35019	1.59074	0.826741	1.60206
gene:TRIAE_CS42_2BL_TGACv1_130142_AA0404890	0.250996	0.302585	0.261013	0.424213	0.373537	0.226307	0.121644	0.195221	0.306575	2.20688	1.13814	1.83703
gene:TRIAE_CS42_2BL_TGACv1_130147_AA0405000	1.17645	1.03431	1.44227	2.91619	3.88459	3.78021	1.15032	1.49718	0.859881	4.77727	5.49864	6.75374
gene:TRIAE_CS42_2BL_TGACv1_130153_AA0405060	0.393698	0.176021	0.344986	1.3781	1.15284	1.23534	0.417888	0.210097	0.288039	1.54359	1.52476	1.25053
gene:TRIAE_CS42_2BL_TGACv1_130167_AA0405470	0.834141	1.57081	0.701149	0.434665	0.247095	0.215061	0.308842	0.795573	1.30107	0.518916	0.729963	0.516208
gene:TRIAE_CS42_2BL_TGACv1_130182_AA0405740	0.925751	0.747457	0.512258	0.141171	0.0729359	0	1.0296	1.28279	1.31763	0.238503	0.639285	0.268898
gene:TRIAE_CS42_2BL_TGACv1_130183_AA0405750	0.129476	0.214843	0.364382	0.677807	0.743154	0.72392	0.163464	0.350017	0.274388	1.50841	1.05533	1.57993
gene:TRIAE_CS42_2BL_TGACv1_130188_AA0405830	1.01868	0.424627	1.90613	6.36015	8.39222	8.70073	2.67867	3.54334	3.77099	6.78168	8.21602	10.269
gene:TRIAE_CS42_2BL_TGACv1_130218_AA0406480	0.27862	0	1.81276	0.459181	1.78127	2.58666	0.434794	1.10887	0.228519	26.2006	16.7752	55.8272
gene:TRIAE_CS42_2BL_TGACv1_130256_AA0407420	0.878941	1.03384	0.796492	0.403265	0.295639	0.063226	1.04012	0.70545	0.797528	0.871447	0.206649	0.446205
gene:TRIAE_CS42_2BL_TGACv1_130336_AA0409040	0.160547	0.0865116	0.164366	0.0489105	0.0651853	0.0352174	0	0.16169	0.135092	0.912154	1.0069	1.87325
gene:TRIAE_CS42_2BL_TGACv1_130339_AA0409090	0.344116	0.420276	0.361659	0.246801	0.495171	0.610865	0.283493	0.737947	0.547461	1.59337	1.87317	1.90646
gene:TRIAE_CS42_2BL_TGACv1_130346_AA0409340	0.864335	1.53913	0.708459	1.64003	0.740378	1.59104	0.202553	1.28115	0.0357114	0.20697	0.378217	0.148484
gene:TRIAE_CS42_2BL_TGACv1_130355_AA0409430	0.503475	0.4835	1.15897	0.104808	0.331729	0.172585	1.29871	0.532443	1.72636	0.698032	0.968595	1.00789
gene:TRIAE_CS42_2BL_TGACv1_130384_AA0410080	104.556	170.783	53.2651	11.1526	6.88806	3.38246	73.9541	85.1681	93.9184	12.7089	10.8627	21.4602
gene:TRIAE_CS42_2BL_TGACv1_130419_AA0411000	1.24598	0.429894	4.31044	29.5936	49.6168	45.6842	1.281	0.658021	0.488154	30.7307	23.1981	34.4378
gene:TRIAE_CS42_2BL_TGACv1_130480_AA0412190	3.70865	2.96035	4.94388	0.770702	1.56038	1.99886	4.6969	3.43166	6.57521	8.67106	9.9611	13.3227
gene:TRIAE_CS42_2BL_TGACv1_130483_AA0412250	0.386248	0.78032	0.353405	0.0494196	0.0729862	0	0.638818	0.751522	1.3989	0.0456719	0.110513	0.0924869
gene:TRIAE_CS42_2BL_TGACv1_130485_AA0412320	0.0625313	0.163444	0.358734	1.80857	2.67799	3.24012	0.0639005	0.079004	0.0949126	1.00611	0.912657	1.38397
gene:TRIAE_CS42_2BL_TGACv1_130566_AA0413660	3.59485	2.27926	7.45049	0.906561	0.875042	1.75178	7.36476	3.46386	5.81973	5.95161	4.36311	3.97684
gene:TRIAE_CS42_2BL_TGACv1_130572_AA0413860	1.14357	2.07278	1.24955	0.916812	0.844027	0.692603	1.5222	4.25714	6.27694	14.3938	16.1328	18.5106
gene:TRIAE_CS42_2BL_TGACv1_130585_AA0414210	23.1619	22.5429	29.1762	5.37993	7.85665	5.93522	41.8195	30.9582	45.4458	13.8819	7.9852	11.6532
gene:TRIAE_CS42_2BL_TGACv1_130597_AA0414470	0.0683066	0.0175388	0.110637	0.0708047	0.0543099	0.110026	0.0436427	0.0702226	0.0896504	0.648974	1.07085	1.22691
gene:TRIAE_CS42_2BL_TGACv1_130601_AA0414580	0.884475	1.45787	0.689005	0.224381	0.368514	0.558926	5.15876	3.29783	12.6554	0.272083	0.351373	0.468284
gene:TRIAE_CS42_2BL_TGACv1_130639_AA0415180	0.0366888	0.129392	0.0480854	0.0778413	0.0489484	0.097004	1.2219	2.28977	2.40301	1.83293	3.25825	3.02624
gene:TRIAE_CS42_2BL_TGACv1_130658_AA0415490	1.27776	2.3984	5.75873	1.07063	2.66325	1.51655	6.12106	12.4445	13.184	48.8062	75.6722	103.412
gene:TRIAE_CS42_2BL_TGACv1_130682_AA0416020	77.6522	59.0173	90.9214	100.249	188.472	372.354	99.4717	60.3271	91.9233	278.489	368.102	586.873
gene:TRIAE_CS42_2BL_TGACv1_130687_AA0416130	1.17123	1.14567	0.904007	0.137082	0.159715	0.0498233	0.382955	1.17958	0.710753	0.201719	0.183379	0.216186
gene:TRIAE_CS42_2BL_TGACv1_130700_AA0416210	0.66801	0.717269	2.47771	1.54689	1.50435	3.8646	0.846042	0.543225	0.777381	4.31192	2.75842	2.97476
gene:TRIAE_CS42_2BL_TGACv1_130716_AA0416550	1.40496	1.53004	1.32813	0.37038	0.305587	0	4.37696	2.16893	2.4318	0.729062	0.523246	0.643091
gene:TRIAE_CS42_2BL_TGACv1_130737_AA0417070	0.956439	0.872926	1.43569	0.433696	1.07534	0.698179	2.6019	1.95199	2.9291	13.8991	11.9047	24.5595
gene:TRIAE_CS42_2BL_TGACv1_130737_AA0417080	0.458391	0.479767	0.45289	0.210571	0.322581	0.17533	1.01465	0.869661	0.770864	5.7151	4.32585	10.8074
gene:TRIAE_CS42_2BL_TGACv1_130783_AA0417970	4.43714	2.9834	9.34597	1.74321	1.23822	1.51411	8.47462	8.72569	9.79014	5.11828	11.1479	9.08935
gene:TRIAE_CS42_2BL_TGACv1_130856_AA0418930	12.5196	15.063	13.1231	4.71572	1.34381	0.101592	35.833	18.5863	39.9776	9.0757	3.9788	3.15568
gene:TRIAE_CS42_2BL_TGACv1_130868_AA0419180	0.0102993	0	0	0	0	0.0115733	0.243503	0.0628541	0	1.46982	0.839815	2.61393
gene:TRIAE_CS42_2BL_TGACv1_130908_AA0419810	2.46471	3.3748	1.86849	0.574617	0.417693	0.14698	2.17346	2.39216	2.71201	0.922672	0.513592	0.736325
gene:TRIAE_CS42_2BL_TGACv1_130924_AA0420040	0.39439	0.391192	0.183482	2.91177e-05	0.12887	1.28955e-05	2.52861	1.35448	1.82246	9.79401	8.99685	15.1079
gene:TRIAE_CS42_2BL_TGACv1_130953_AA0420530	0.361103	0.714246	0.257802	1.12089	0.599368	0.942882	0.173638	0.440193	0.121979	0.152702	0.0398353	0.211857
gene:TRIAE_CS42_2BL_TGACv1_130965_AA0420670	0.887354	1.02293	1.40948	2.84375	4.32491	4.8052	0.719732	0.390411	0.309288	2.80451	2.63769	4.28215
gene:TRIAE_CS42_2BL_TGACv1_130980_AA0420860	0.702786	0.581493	0.646686	5.30009	6.29738	4.1899	0.218567	0.345298	0.718036	1.7966	1.745	2.00128
gene:TRIAE_CS42_2BL_TGACv1_131086_AA0422270	1.28635	1.05185	2.97383	0.262567	0.863223	0.571496	1.38899	1.9105	3.82784	3.808	6.62178	9.03417
gene:TRIAE_CS42_2BL_TGACv1_131116_AA0422780	0.679508	0.442441	3.33264	0.50994	0.623042	2.70481	0.752534	0.884704	0.908725	2.29959	7.12669	5.51348
gene:TRIAE_CS42_2BL_TGACv1_131155_AA0423370	0.42748	0.283198	0.392328	0.344896	0.436102	0.153755	1.19469	0.483804	0.926636	1.64585	1.20367	2.658
gene:TRIAE_CS42_2BL_TGACv1_131164_AA0423530	6.01721	6.52509	4.98111	1.38671	1.84391	0.970523	9.68863	6.83185	10.7607	2.70845	1.89031	1.36747
gene:TRIAE_CS42_2BL_TGACv1_131186_AA0424110	1.90457	2.30913	3.21671	0.812924	0.343811	0.224535	0.85662	5.16831	2.54774	0.988085	2.41136	1.85277
gene:TRIAE_CS42_2BL_TGACv1_131213_AA0424480	0.453584	0.776428	0.711891	0.456119	0.578989	0.628708	0.234567	0.346731	0.528559	1.6933	2.21698	1.79122
gene:TRIAE_CS42_2BL_TGACv1_131263_AA0425140	0.0207353	0.0130152	0.0460114	0	0.0117398	0.0116958	0.0417398	0.17299	0.0472413	0.682657	0.852513	1.63612
gene:TRIAE_CS42_2BL_TGACv1_131265_AA0425190	1.29159	1.88038	0.853921	0.216637	0.0878315	0.108987	2.32409	1.2747	2.51431	0	0.0474537	0.0885088
gene:TRIAE_CS42_2BL_TGACv1_131277_AA0425370	0.0999749	0.242773	0.321785	6.4392	6.05415	7.45471	0.105692	0.363928	0.373289	3.941	4.86069	5.51409
gene:TRIAE_CS42_2BL_TGACv1_131277_AA0425400	0.183416	0.28269	0.355363	0.784903	0.753382	0.620316	0.586694	0.499469	0.785748	4.41889	6.81731	12.3685
gene:TRIAE_CS42_2BL_TGACv1_131298_AA0425600	1.75142	1.22699	1.98699	6.00082	8.1735	9.22252	1.74604	1.81547	2.0032	7.50057	8.63997	10.0076
gene:TRIAE_CS42_2BL_TGACv1_131310_AA0425770	67.163	52.1008	62.7067	13.2459	37.7645	20.6659	113.555	56.4433	102.629	126.612	70.8159	172.083
gene:TRIAE_CS42_2BL_TGACv1_131312_AA0425860	0.0335724	0	0.168308	0.0853886	0.984434	0.598924	0.244448	0.178187	0.436069	5.81248	4.72833	9.40885
gene:TRIAE_CS42_2BL_TGACv1_131356_AA0426630	1.01628	0.971382	1.12101	0.0880527	0.23258	0.148482	1.64903	0.970318	1.85881	0.496661	0.226856	0.196858
gene:TRIAE_CS42_2BL_TGACv1_131397_AA0427140	2.23798	1.5246	10.8706	0.909471	0.854252	2.81829	4.18633	4.06764	8.73448	17.1112	33.1172	44.404
gene:TRIAE_CS42_2BL_TGACv1_131408_AA0427280	0.15896	0.223305	0.484016	0.0256927	0.0922299	0.0222143	0.866669	0.875465	1.01768	3.62531	4.09014	7.41554
gene:TRIAE_CS42_2BL_TGACv1_131412_AA0427340	1.39848	1.51072	1.40076	0.382037	0.124686	0	2.08282	1.65322	3.23176	11.5555	10.0212	20.9164
gene:TRIAE_CS42_2BL_TGACv1_131434_AA0427630	0.454439	0.0340522	0.38193	0.0339055	0.26112	0	5.58185	7.63251	4.53285	97.4381	109.628	153.064
gene:TRIAE_CS42_2BL_TGACv1_131487_AA0428380	0.758036	0.947156	0.813429	0.240473	0.175655	0.296193	1.023	0.660988	1.36859	1.19844	2.14894	2.5605
gene:TRIAE_CS42_2BL_TGACv1_131524_AA0428820	1.1959	1.34289	0.877107	1.50024	0.859975	1.32017	0.348948	0.896803	0.132443	0.141661	0.574666	0.270635
gene:TRIAE_CS42_2BL_TGACv1_131524_AA0428830	1.06359	1.209	1.05038	0.165625	0.0349947	0.0520161	1.22227	1.45108	1.65172	0.345828	0.263174	0
gene:TRIAE_CS42_2BL_TGACv1_131533_AA0428910	16.2924	20.7114	21.9706	2.59755	7.97467	1.09824	17.1337	57.7917	47.1115	94.7353	212.507	215.204
gene:TRIAE_CS42_2BL_TGACv1_131551_AA0429110	0.320057	0.591495	0.169462	1.40697	1.71985	2.24941	0.315606	0.204834	0.156176	0.222025	0.371654	1.12803
gene:TRIAE_CS42_2BL_TGACv1_131565_AA0429230	0.613947	0.64966	0.658848	0.20272	0.0801443	0.0265236	1.19416	1.10506	1.56864	0.140995	0.143449	0.107856
gene:TRIAE_CS42_2BL_TGACv1_131655_AA0430270	0.179718	0.124596	0.309959	0.097777	0.0499207	0.157684	0.155425	0.422306	0.530632	1.19331	0.996298	2.29629
gene:TRIAE_CS42_2BL_TGACv1_131715_AA0431080	0.0435973	0.249215	0.353703	0.289251	0.576745	0.378063	0.0580911	0.549228	0.630762	2.42541	2.5712	3.26766
gene:TRIAE_CS42_2BL_TGACv1_131719_AA0431100	3.70895	2.99778	3.23352	0.532305	0.508471	0.152878	5.05434	3.02495	5.55675	0.714949	0.698249	0.845309
gene:TRIAE_CS42_2BL_TGACv1_131725_AA0431210	6.23118	9.68364	3.96526	2.62589	1.23637	0.332006	11.7623	6.80158	12.4235	3.87326	0.720167	2.52345
gene:TRIAE_CS42_2BL_TGACv1_131726_AA0431260	0.141299	0.0655835	0.117406	0.048692	0.164294	0.0925374	0.188289	0.22171	0.193854	1.07583	1.04384	2.1849
gene:TRIAE_CS42_2BL_TGACv1_131738_AA0431450	0.182223	0.09967	0.157501	0.134272	0.256972	0.272364	0.37842	0.101315	0.242658	0.907483	0.761823	1.21746
gene:TRIAE_CS42_2BL_TGACv1_131797_AA0432290	0.708693	1.08218	0.48168	0.0950812	0.15897	0	1.22693	2.35924	1.16409	1.79731	1.64162	1.84116
gene:TRIAE_CS42_2BL_TGACv1_131821_AA0432560	1.55317	1.66121	0.836206	1.59905	2.29514	1.63033	1.36326	2.53024	1.33276	13.8289	9.37257	17.0332
gene:TRIAE_CS42_2BL_TGACv1_131856_AA0432950	23.0589	24.7165	22.3442	3.52536	1.35122	0.557888	52.3865	32.1603	39.9552	5.66044	4.54739	6.73041
gene:TRIAE_CS42_2BL_TGACv1_131964_AA0434020	0.594343	0.693551	1.04326	3.03702	3.42735	3.72659	0	0.216583	0.246467	1.25654	2.39887	3.16763
gene:TRIAE_CS42_2BL_TGACv1_131995_AA0434260	0.569549	0.659905	0.674672	1.75357	2.63183	2.44925	0.676815	0.599476	0.607551	1.70779	2.83012	3.79137
gene:TRIAE_CS42_2BL_TGACv1_132019_AA0434560	1.6699	1.87577	1.21384	0.334457	0.0501266	0	2.62069	1.92776	3.39912	0.460141	0.430449	0.135379
gene:TRIAE_CS42_2BL_TGACv1_132087_AA0435150	16.0541	12.0008	10.2178	1.17244	1.56524	0.787846	29.1118	16.6134	19.0255	5.05169	1.86456	2.00389
gene:TRIAE_CS42_2BL_TGACv1_132088_AA0435170	4.8929	4.00431	5.26649	2.73442	7.1869	5.81406	8.76811	5.50281	7.3279	21.0161	15.2639	32.8474
gene:TRIAE_CS42_2BL_TGACv1_132283_AA0436490	0.501731	0.392542	0.363829	1.05554	2.04846	1.78469	0.859889	0.328012	0.556922	3.06222	2.70144	3.20965
gene:TRIAE_CS42_2BL_TGACv1_132324_AA0436760	0.270978	0.358264	0.314585	0.239367	0.0611107	0.0910088	0.458819	0.476168	0.421994	1.12111	1.2438	2.45592
gene:TRIAE_CS42_2BL_TGACv1_132535_AA0438220	0.604728	0.510823	0.550959	0.0756068	0.109035	0.0364718	1.21219	0.645058	1.65487	1.37319	2.21061	2.32138
gene:TRIAE_CS42_2BL_TGACv1_132575_AA0438480	0.173307	0.0450477	0.195969	0.0484604	0.0808051	0.119049	0.945333	2.10343	1.66704	2.6867	4.87285	6.49628
gene:TRIAE_CS42_2BL_TGACv1_132673_AA0439030	22.0906	23.3403	16.042	29.7368	33.3704	44.7216	8.20062	17.1989	10.9172	5.61912	13.4874	6.74952
gene:TRIAE_CS42_2BL_TGACv1_132767_AA0439670	0.614588	0.648987	0.639366	0.326455	0.133491	0.0526579	1.07818	1.38774	1.06128	0.244091	0	0
gene:TRIAE_CS42_2BL_TGACv1_132820_AA0439900	3.47921	2.28723	2.39848	0.470774	0.306557	0.150822	6.5384	3.99629	6.53675	1.89452	0.668364	0.968284
gene:TRIAE_CS42_2BL_TGACv1_132929_AA0440510	12.2389	14.9475	9.64626	0.568952	0.43538	0.590024	11.1565	9.45634	18.6121	1.40846	1.77201	1.70196
gene:TRIAE_CS42_2BL_TGACv1_132985_AA0440800	0.796136	1.20021	1.27317	1.91562	1.72303	1.36298	1.79285	2.29396	2.07036	5.29781	8.27769	8.09563
gene:TRIAE_CS42_2BL_TGACv1_133085_AA0441290	1.68785	0.740295	3.28894	13.4834	15.0883	16.4115	1.70704	3.20178	2.72053	9.82498	10.2579	12.7746
gene:TRIAE_CS42_2BL_TGACv1_133144_AA0441560	1.58131	1.27377	2.32781	13.996	14.5946	12.5841	1.40518	1.20895	1.34138	5.18305	6.84865	7.87014
gene:TRIAE_CS42_2BL_TGACv1_133205_AA0441820	5.33416	5.71683	3.34087	0.549586	0.382023	0.236368	7.87044	6.48625	9.18071	2.60593	1.57135	2.54085
gene:TRIAE_CS42_2BL_TGACv1_133295_AA0442130	3.51948	2.54659	4.05253	2.41978	4.28576	3.45492	5.75967	4.27195	5.37498	16.4582	13.1445	31.1182
gene:TRIAE_CS42_2BL_TGACv1_133391_AA0442380	0.50491	0.536914	0.404698	0.25716	0.641118	0.313764	1.39396	0.508595	0.604084	2.78161	2.42158	4.11503
gene:TRIAE_CS42_2BL_TGACv1_133479_AA0442600	0.017104	0.0265234	0.0652991	0.150584	0.110698	0.185664	0.175892	0.0449426	0.0241822	0.950276	1.24623	1.22613
gene:TRIAE_CS42_2BL_TGACv1_133613_AA0442840	0.591079	0.654535	0.403723	0.0257627	0.242986	0.0216833	0.726648	0.825759	1.49377	2.62933	2.3207	3.77018
gene:TRIAE_CS42_2BL_TGACv1_133736_AA0443110	0.159061	0.313793	0.414526	2.4198	2.47828	3.03109	0.0202407	0.119542	0.064237	1.52313	1.73392	1.21746
gene:TRIAE_CS42_2BL_TGACv1_133752_AA0443120	0.277133	0.242194	0.313309	0.106849	0.225733	0.063053	0.339501	0.334905	0.172555	3.37635	4.3168	5.22045
gene:TRIAE_CS42_2BL_TGACv1_134666_AA0444410	2.80996	2.59697	2.20879	0.967138	0.566512	0.469765	1.02043	2.19915	2.32404	0.284394	0.30415	0.20986
gene:TRIAE_CS42_2BL_TGACv1_135031_AA0444600	3.54688	5.41434	2.26382	0.478079	0.104774	0.0873837	4.77163	5.68016	3.46479	1.33177	0.429238	0.389098
gene:TRIAE_CS42_2BS_TGACv1_145847_AA0447120	2.70863	2.58137	1.60802	0.582579	0.972576	0.648138	3.08942	3.2539	4.10678	8.25616	5.98076	14.3469
gene:TRIAE_CS42_2BS_TGACv1_145856_AA0447280	131.653	157.274	164.516	36.9976	43.0352	51.6583	105.028	127.079	213.945	16.2679	30.4672	30.384
gene:TRIAE_CS42_2BS_TGACv1_145888_AA0448200	0.314357	0.403453	0.456699	2.28499	3.59505	4.06908	0.855644	0.206619	0.935827	2.64088	1.4825	4.13844
gene:TRIAE_CS42_2BS_TGACv1_145909_AA0448990	0.346009	0.355075	0.690211	0.375272	1.23092	0.817189	1.85233	1.35978	3.29604	7.92498	8.08259	19.1403
gene:TRIAE_CS42_2BS_TGACv1_145920_AA0449320	0.212196	0.140853	0.297212	4.3305	2.70625	3.7388	0.424124	0.146172	0.689803	1.4314	0.947721	1.01186
gene:TRIAE_CS42_2BS_TGACv1_145920_AA0449360	0.759782	1.38938	0.712251	0.230983	0.214761	0.217075	0.641795	1.35811	0.634856	2.1192	5.53265	2.22457
gene:TRIAE_CS42_2BS_TGACv1_145925_AA0449690	0.412828	0.535015	0.280226	0	0.250667	0	0.253821	0.280255	0.662264	9.77852	9.05512	17.9261
gene:TRIAE_CS42_2BS_TGACv1_145940_AA0450140	0	0	0.0634281	3.30871	4.54989	2.89842	0	0.0796546	0	0.684184	2.22288	3.85563
gene:TRIAE_CS42_2BS_TGACv1_145944_AA0450290	0	0	0	0	0.0432183	0	0.232227	0	0.0644213	2.06101	2.07509	3.79522
gene:TRIAE_CS42_2BS_TGACv1_145973_AA0451400	37.8327	42.2159	32.8126	6.06415	4.13425	0.673351	56.8926	35.6485	59.7964	14.5709	5.90604	10.0197
gene:TRIAE_CS42_2BS_TGACv1_145980_AA0451740	10.9751	9.00943	8.40123	5.82471	10.4664	7.00988	30.3991	37.9986	53.5936	56.7539	64.9495	89.0425
gene:TRIAE_CS42_2BS_TGACv1_145992_AA0452120	1.81807	1.85061	2.85114	0.569177	0.715166	0.317934	2.46327	2.16435	3.01434	0.326841	0.428206	0.423499
gene:TRIAE_CS42_2BS_TGACv1_146019_AA0453320	0.308617	0.347135	0.4602	0.206219	0.42721	0.155344	1.51385	1.21233	2.85975	15.3258	10.4371	23.583
gene:TRIAE_CS42_2BS_TGACv1_146029_AA0453490	0.469778	0.274583	0.213014	1.42627	1.32864	0.576186	0.308335	0.157361	0.18408	1.41974	1.44147	3.21598
gene:TRIAE_CS42_2BS_TGACv1_146034_AA0453640	0.0263641	0.0207156	0.0487174	0	0.178115	0.00988137	0.184332	0.345041	0.543918	3.271	5.28593	7.52495
gene:TRIAE_CS42_2BS_TGACv1_146112_AA0455440	157.639	130.664	134.163	30.6787	42.5998	20.6161	265.926	164.682	246.105	95.4701	51.628	76.585
gene:TRIAE_CS42_2BS_TGACv1_146115_AA0455660	1.00736	0.779474	0.877707	0.29341	0.366065	0.147601	0.903475	0.624834	1.17858	0.606821	1.10307	1.37356
gene:TRIAE_CS42_2BS_TGACv1_146147_AA0456750	0.359362	0.318055	0.250095	0.718294	0.521312	0.042492	0	0.450769	0.0595499	2.73338	2.61382	6.00782
gene:TRIAE_CS42_2BS_TGACv1_146156_AA0457050	0.160774	0.197808	0.218634	0.536933	0.629496	0.804702	0.19665	0.186691	0.156969	0.800006	0.737528	1.42487
gene:TRIAE_CS42_2BS_TGACv1_146190_AA0457900	0.37839	0.269449	1.49505	0.79293	1.1146	1.18728	1.3359	1.14367	1.4144	3.29183	4.33007	7.60831
gene:TRIAE_CS42_2BS_TGACv1_146201_AA0458680	0.15406	0.0365074	0.242863	0	0.105077	0.0172686	3.673	3.1086	3.56563	5.56486	6.7817	10.1483
gene:TRIAE_CS42_2BS_TGACv1_146215_AA0459140	0.144795	0.281834	0.120822	2.51329	3.97394	5.44673	0.215867	0.148916	0.424086	0.44128	0.682529	1.38494
gene:TRIAE_CS42_2BS_TGACv1_146219_AA0459380	2.10325	1.88199	2.28952	1.13354	1.48809	0.997964	2.96382	4.09757	3.5706	9.45848	10.609	12.1587
gene:TRIAE_CS42_2BS_TGACv1_146219_AA0459390	1.47552	1.62488	1.40697	0.344445	0.603149	0.281088	3.84797	14.6845	7.11333	22.7301	40.8763	32.0826
gene:TRIAE_CS42_2BS_TGACv1_146223_AA0459510	1.30855	1.59754	0.817599	0.139213	0.0285664	0.0402807	1.48209	1.27491	1.16516	0.0383533	0.126878	0.141702
gene:TRIAE_CS42_2BS_TGACv1_146242_AA0460090	1.43034	1.99581	1.64761	0.878847	0.513314	0.151438	0.972144	2.30107	2.12412	0.670497	0.278812	0.207691
gene:TRIAE_CS42_2BS_TGACv1_146249_AA0460240	1.33022	2.25204	0.545893	0.191387	0.148246	0.02902	2.83235	1.36279	4.00947	0.536767	0.194465	0.340412
gene:TRIAE_CS42_2BS_TGACv1_146256_AA0460570	6.39797	2.81273	5.51457	0.867906	1.04605	0.641586	2.58123	4.00348	3.65348	0.473873	1.00884	0.846831
gene:TRIAE_CS42_2BS_TGACv1_146267_AA0460830	3.66474	3.32165	3.97322	0.912515	0.59581	0.320579	5.77094	4.56809	5.88194	1.18226	0.966853	1.59019
gene:TRIAE_CS42_2BS_TGACv1_146282_AA0461310	0.34301	0.147001	1.02326	0.10241	0.220173	0.173987	0.260276	2.30614	2.10003	5.8912	10.0424	17.5327
gene:TRIAE_CS42_2BS_TGACv1_146283_AA0461360	27.8132	26.0141	18.1058	3.0707	4.16218	1.34183	54.8721	24.2172	56.0038	8.84208	4.39631	7.39084
gene:TRIAE_CS42_2BS_TGACv1_146290_AA0461610	0.93097	0.681424	0.611317	0.174679	0.628677	0.404046	1.54614	1.35437	1.44241	1.81186	1.34521	1.90165
gene:TRIAE_CS42_2BS_TGACv1_146292_AA0461690	0.0151413	0	0	0	0	0	0.101427	0.0976944	0.250204	1.11163	1.51033	1.98694
gene:TRIAE_CS42_2BS_TGACv1_146319_AA0462520	0.578584	0.880137	1.13865	0.508646	1.5181	1.26918	0.995238	1.21137	1.27635	3.3628	5.60454	8.10871
gene:TRIAE_CS42_2BS_TGACv1_146341_AA0463010	0.331924	0.596413	0.245888	3.23724	6.95914	7.1161	0.73602	0.588264	0.682722	1.58553	2.86965	8.33454
gene:TRIAE_CS42_2BS_TGACv1_146460_AA0465690	0.0714534	0.0295245	0.217092	0.0347908	0.159454	0	0.0733418	0.680439	0.146071	2.83354	3.39573	3.52199
gene:TRIAE_CS42_2BS_TGACv1_146461_AA0465710	2.38463	2.07778	1.49143	1.00671	1.56579	1.08505	2.66723	3.25085	3.65705	5.14489	3.59648	6.24404
gene:TRIAE_CS42_2BS_TGACv1_146482_AA0466130	5.93634	6.11562	4.53375	0.765714	0.945098	0.0717705	8.75214	5.59399	6.65055	1.81111	0.820205	1.12835
gene:TRIAE_CS42_2BS_TGACv1_146500_AA0466660	0.172639	0.145147	0.284524	0.238621	0.259547	0.286412	0.161531	0.113484	0.520483	1.12218	1.48135	2.15088
gene:TRIAE_CS42_2BS_TGACv1_146514_AA0467230	0.247248	0.415126	0.855176	0.0977576	0.0769167	0.230827	0.272714	0.388306	0.523034	2.25724	3.08675	4.66394
gene:TRIAE_CS42_2BS_TGACv1_146519_AA0467350	4.06022	4.41744	4.78233	0.991218	1.2166	0.605028	4.48	4.40366	8.28872	1.81948	1.9065	3.23056
gene:TRIAE_CS42_2BS_TGACv1_146588_AA0468800	0.316322	0.0883004	0.143202	0.242283	0.343362	0.37526	0.191412	0.365731	0.299908	1.42989	1.86036	1.30857
gene:TRIAE_CS42_2BS_TGACv1_146599_AA0469140	1.23952	2.28922	1.95531	0.399302	0.655041	0.337677	4.89637	3.13513	5.31961	4.58421	2.84391	7.29249
gene:TRIAE_CS42_2BS_TGACv1_146599_AA0469150	0.912905	1.15091	1.02415	0.179263	0.199907	0.056659	0.68284	0.648209	1.50158	0.486327	0.315732	0.0766114
gene:TRIAE_CS42_2BS_TGACv1_146614_AA0469500	0.0908444	0.138787	0.100247	0.0536752	0.104722	0.0259177	0.0902224	0.296052	0.134228	4.1399	4.73933	8.53671
gene:TRIAE_CS42_2BS_TGACv1_146625_AA0469600	0.901893	0.790182	0.606318	0.344764	0.408715	0.308219	2.10268	1.26138	1.7648	0.531627	0.206285	0.449235
gene:TRIAE_CS42_2BS_TGACv1_146633_AA0469720	12.7656	9.81724	10.9556	2.41198	2.58443	2.25211	18.4105	11.2047	17.6037	4.67923	2.44307	5.99351
gene:TRIAE_CS42_2BS_TGACv1_146648_AA0470040	0.981993	0.980068	1.25957	0.710266	1.45075	1.00043	1.92879	3.35624	2.36171	8.17077	8.85801	12.2069
gene:TRIAE_CS42_2BS_TGACv1_146663_AA0470350	1.36146	1.78326	1.42204	0.440135	0.17208	0.0562971	2.28635	1.76804	1.93826	0.457673	0.21552	0.23679
gene:TRIAE_CS42_2BS_TGACv1_146693_AA0470930	0.24757	0.0620728	0.109931	0.183993	0.169239	0	0.535818	0.193628	0	4.66805	3.75522	3.81872
gene:TRIAE_CS42_2BS_TGACv1_146693_AA0470940	0.808411	1.04917	0.81776	0.173738	0.0363033	0.228546	1.42394	1.06424	1.0163	1.76506	1.88373	1.50508
gene:TRIAE_CS42_2BS_TGACv1_146703_AA0471190	1.08124	2.03564	1.11431	1.8189	0.899103	1.17755	0.530127	1.32716	0.431443	0.175389	0.250407	0.26595
gene:TRIAE_CS42_2BS_TGACv1_146822_AA0473460	0.144117	0.193841	0.0161688	0.887709	0.603736	0.791496	0.11565	0.236311	0.129598	0.674902	1.29465	0.523844
gene:TRIAE_CS42_2BS_TGACv1_146843_AA0473870	7.18709	5.44132	7.18783	0.649661	0.667712	0.507897	7.31645	4.81832	6.51503	1.91861	1.22159	1.31206
gene:TRIAE_CS42_2BS_TGACv1_146862_AA0474120	10.7968	9.93966	12.9011	3.54068	2.66309	1.61098	18.041	15.0564	15.4222	11.9592	6.90608	5.44756
gene:TRIAE_CS42_2BS_TGACv1_146876_AA0474580	0.157962	0.233605	0.333698	0.237068	0.308252	0.299733	0.510069	0.587373	0.501801	3.29502	3.24758	4.85414
gene:TRIAE_CS42_2BS_TGACv1_146892_AA0474960	0.933878	1.4869	1.14625	0.0323395	0.165262	0.0545129	0.44437	0.839739	0.511528	0.214037	0.180966	0
gene:TRIAE_CS42_2BS_TGACv1_146898_AA0475080	2.62952	2.62855	4.03469	1.57331	0.913064	0.676314	4.98605	2.36375	3.54231	7.1897	5.24607	7.53128
gene:TRIAE_CS42_2BS_TGACv1_147017_AA0476590	0.0303067	0.0357365	0.067234	0.0454159	0.204524	0.203954	0.117898	0.129658	0.156349	1.05206	0.894432	1.49455
gene:TRIAE_CS42_2BS_TGACv1_147020_AA0476620	0.594264	0.606703	1.41334	0.241355	0.974849	0.796109	0.451517	0.716387	1.36577	2.41359	4.12953	4.84081
gene:TRIAE_CS42_2BS_TGACv1_147021_AA0476640	31.7067	42.9747	37.8862	3.70768	1.78628	2.14255	36.3888	32.8893	61.351	6.02725	6.29285	6.04594
gene:TRIAE_CS42_2BS_TGACv1_147021_AA0476660	5.97632	10.5722	7.73193	3.40415	2.05874	1.0082	10.935	11.03	13.7546	5.62898	4.43726	4.55318
gene:TRIAE_CS42_2BS_TGACv1_147040_AA0477050	0.898642	0.606709	1.36933	3.14451	4.77899	4.32971	1.68322	1.96992	1.57027	11.7818	11.2427	17.2711
gene:TRIAE_CS42_2BS_TGACv1_147049_AA0477290	0.489936	0.469861	0.733859	0.662895	0.330653	0.3703	0.549324	1.61735	2.02684	3.79153	6.12714	5.49644
gene:TRIAE_CS42_2BS_TGACv1_147141_AA0478560	55.1396	79.987	66.1544	4.33287	1.78504	2.70919	46.9178	51.5895	101.313	2.75453	4.7884	5.75155
gene:TRIAE_CS42_2BS_TGACv1_147141_AA0478610	6.76971	6.83918	4.20766	1.40602	0.479257	0.513307	11.9324	4.87578	7.15032	5.66858	2.78501	2.27889
gene:TRIAE_CS42_2BS_TGACv1_147144_AA0478670	0.276499	0.532477	0.263773	2.47038	4.35326	4.50941	1.28906	0.492587	0.300201	4.17662	3.85865	5.88901
gene:TRIAE_CS42_2BS_TGACv1_147191_AA0479520	0.764312	0.828553	0.724318	0.149252	0.304194	0.386364	1.25723	1.00319	1.98367	0.217897	0.284828	0.41127
gene:TRIAE_CS42_2BS_TGACv1_147224_AA0480120	9.32621	12.0612	10.7243	0.884608	0.652917	0.390749	21.2443	11.8616	30.7949	1.93224	1.26799	1.43194
gene:TRIAE_CS42_2BS_TGACv1_147270_AA0480830	0	0.0241729	0.0318507	0	0	0.0108646	0.0640587	0.0637686	0.0588849	0.384251	1.10141	0.879255
gene:TRIAE_CS42_2BS_TGACv1_147278_AA0480940	0.161058	0.181278	0.0901532	0.0925729	0.296029	0.015176	0.596112	1.25591	1.04816	16.3096	20.6618	26.3848
gene:TRIAE_CS42_2BS_TGACv1_147310_AA0481580	0.256493	0.280888	0.277361	0.204753	0.353003	0.358737	0.404948	0.256728	0.425659	0.919001	1.70308	1.75079
gene:TRIAE_CS42_2BS_TGACv1_147327_AA0481820	6.15423	4.16917	5.18164	7.05967	6.6112	5.3904	7.79233	6.2843	6.73815	35.4852	25.3703	40.4376
gene:TRIAE_CS42_2BS_TGACv1_147450_AA0483280	3.4247	3.45924	3.7663	0.441795	1.18546	1.10759	6.70075	3.97813	4.89654	2.35961	1.45208	1.22236
gene:TRIAE_CS42_2BS_TGACv1_147485_AA0483740	1.91744	1.66225	1.70332	0.357616	0.714353	0.467878	2.50023	2.34048	2.31799	0.770812	0.553068	0.325321
gene:TRIAE_CS42_2BS_TGACv1_147544_AA0484720	0.0872908	0.0518942	0.0728089	0.0329226	0	0.0467881	0.228257	0.138585	0.325054	4.1035	4.07536	7.75698
gene:TRIAE_CS42_2BS_TGACv1_147552_AA0484810	1.47722	1.90619	1.26612	0.567481	0.46426	0.425436	1.47933	2.32469	2.00933	0.340069	0.26383	0.289193
gene:TRIAE_CS42_2BS_TGACv1_147651_AA0485950	0.990131	0.87816	0.605327	1.65163	1.11091	0.384056	11.3399	12.6753	12.0454	247.518	200.672	463.845
gene:TRIAE_CS42_2BS_TGACv1_147753_AA0487350	0.0306832	0.0696101	0.101174	1.17172	2.79278	1.92157	0	0.0697414	0.0432212	1.02589	1.7454	2.93035
gene:TRIAE_CS42_2BS_TGACv1_147753_AA0487360	0.930706	0.541496	1.02707	2.2992	4.11756	4.93197	2.57695	0.95033	1.16718	5.99248	2.71275	5.28426
gene:TRIAE_CS42_2BS_TGACv1_147775_AA0487560	4.11085	4.53131	7.37778	18.9151	13.032	19.0918	4.75157	5.18078	3.55239	16.1075	19.6574	20.3832
gene:TRIAE_CS42_2BS_TGACv1_147789_AA0487730	2.69678	1.93104	4.10938	7.90861	16.8112	16.7585	3.77436	1.77857	3.4761	16.4188	15.8563	27.8915
gene:TRIAE_CS42_2BS_TGACv1_147826_AA0488000	0	0	0	0	0.129254	0	0	0.145291	0	12.7442	6.89061	11.51
gene:TRIAE_CS42_2BS_TGACv1_147828_AA0488060	0.608069	1.02329	0.712146	0.448126	0.302871	0.232477	0.98002	1.11524	0.816179	1.27933	1.97905	1.95286
gene:TRIAE_CS42_2BS_TGACv1_147844_AA0488140	1.21898	1.2835	1.09538	0.0972413	0.0490282	4.88229e-07	1.91756	2.2459	3.678	0.582898	0.348812	8.83052e-07
gene:TRIAE_CS42_2BS_TGACv1_147976_AA0489520	5.97389	9.53664	4.09965	1.86638	1.42985	0.195437	9.55762	7.53668	7.88804	2.0143	2.04642	1.11303
gene:TRIAE_CS42_2BS_TGACv1_147976_AA0489530	4.92534	5.85337	3.25961	1.18729	0.687693	0.101241	5.16922	4.3096	6.36041	2.39398	1.51073	2.48468
gene:TRIAE_CS42_2BS_TGACv1_148000_AA0489740	6.33981	6.13235	5.16365	1.56867	0.740955	0.43384	10.8535	6.07979	16.089	2.72191	0.999268	0.943677
gene:TRIAE_CS42_2BS_TGACv1_148034_AA0490030	5.69004	8.16403	3.276	0.655601	0.320921	0.262217	6.26091	4.36504	4.30068	1.20631	0.128294	0.968627
gene:TRIAE_CS42_2BS_TGACv1_148087_AA0490500	0.66679	0.842743	0.306531	1.20555	0.690596	1.41067	0.039437	0.409911	0.0395204	0.159203	0.336467	0.128196
gene:TRIAE_CS42_2BS_TGACv1_148165_AA0491120	0.415121	0.050117	0.37007	0.305773	0.813937	0.752574	0.502475	1.55067	3.7012	3.86072	12.7384	14.7597
gene:TRIAE_CS42_2BS_TGACv1_148182_AA0491170	0.0834205	0	0.0183914	0	0.0184695	0	0.0216544	0.0586454	0.023915	1.06957	0.866241	0.7989
gene:TRIAE_CS42_2BS_TGACv1_148264_AA0491750	0.0744666	0.029642	0.124005	0.0838274	0.0704273	0.125369	0.249927	0.519252	0.164901	1.0995	1.47448	1.58358
gene:TRIAE_CS42_2BS_TGACv1_148328_AA0492290	0.699408	0.499667	0.830076	0.772989	2.17285	1.46114	0.732435	0.15441	0.30458	2.02769	1.68021	2.99573
gene:TRIAE_CS42_2BS_TGACv1_148334_AA0492330	3.66074	2.62959	3.71201	0.918003	0.437077	0.557805	6.70823	2.44363	6.05567	2.34116	1.14169	2.24044
gene:TRIAE_CS42_2BS_TGACv1_148382_AA0492570	0.513216	0.435164	1.29924	0.526494	0.367333	0.577424	0.482261	0.930062	0.511223	2.66475	3.7177	3.67086
gene:TRIAE_CS42_2BS_TGACv1_148491_AA0493200	1.71186	4.67632	1.77519	0.250676	0.110644	0.108074	6.19505	2.74689	4.73126	0.577495	0.394349	0.714721
gene:TRIAE_CS42_2BS_TGACv1_148491_AA0493210	21.9368	31.0379	13.4324	5.95448	3.62542	1.11731	22.6142	17.2127	15.7851	6.1627	1.68873	4.28034
gene:TRIAE_CS42_2BS_TGACv1_148532_AA0493510	0.175864	0.5565	0.319438	1.84546	1.65119	1.82329	0.382066	0.614504	0.539488	0.531331	0.875098	0.901246
gene:TRIAE_CS42_2BS_TGACv1_148543_AA0493630	0.821742	0.615391	1.02705	0.413322	0.883814	0.173224	2.11602	4.13569	5.73407	15.025	19.7258	32.3304
gene:TRIAE_CS42_2BS_TGACv1_148709_AA0494780	9.13327	13.5067	14.0516	12.9357	6.15931	3.68495	39.7357	28.4633	32.2925	34.8091	39.1048	54.8847
gene:TRIAE_CS42_2BS_TGACv1_149171_AA0496490	0.13537	0.22457	0.199393	0.696968	0.913435	1.01928	0.275701	0.229315	0.138718	0.742127	0.931873	0.987481
gene:TRIAE_CS42_2BS_TGACv1_149664_AA0497460	3.69412	5.78044	4.6966	1.08428	0.757611	0.28553	16.7908	12.874	22.2944	14.4235	13.0917	20.233
gene:TRIAE_CS42_2BS_TGACv1_149972_AA0497860	0.0887836	0.0854218	0.123038	0	0.0258044	0	0.060858	0.452161	0.336701	3.82477	4.15812	7.23249
gene:TRIAE_CS42_2BS_TGACv1_153577_AA0499150	3.06156	4.12474	2.16586	1.01922	0.313492	0.43772	1.45419	1.97093	1.70728	0.920798	1.3161	1.03196
gene:TRIAE_CS42_2DL_TGACv1_157887_AA0500410	0.0164242	0.0174435	0.0877445	0.650251	0.782924	1.03382	0	0	0	0.143636	0.262641	0.231909
gene:TRIAE_CS42_2DL_TGACv1_157894_AA0500750	1.78228	1.44801	2.67831	9.24957	10.6955	9.46172	2.1575	1.56337	2.30731	8.71318	8.80477	11.2278
gene:TRIAE_CS42_2DL_TGACv1_157922_AA0501820	3.79471	4.75469	3.87977	1.7979	1.64709	0.672377	3.97317	7.25005	3.78375	2.04192	0.814576	0.728392
gene:TRIAE_CS42_2DL_TGACv1_157925_AA0502000	26.8193	47.0977	22.3631	13.3944	10.6941	6.81787	29.7493	36.0885	29.7995	79.8525	67.6867	106.833
gene:TRIAE_CS42_2DL_TGACv1_157936_AA0502560	0.135353	0.450182	0.555671	0.462948	0.50191	0.127839	2.10962	3.90888	3.72045	11.1316	23.3675	30.6033
gene:TRIAE_CS42_2DL_TGACv1_157936_AA0502570	0.30038	0.23783	0.415157	0.0287114	0.311727	0	7.13949	10.2937	10.2423	97.5111	102.996	142.359
gene:TRIAE_CS42_2DL_TGACv1_157957_AA0503430	0.93075	0.829168	0.508053	0.258522	0.0686413	0.0452045	2.41554	1.56645	1.49443	0.50261	0.320059	0.488166
gene:TRIAE_CS42_2DL_TGACv1_157984_AA0504770	1.14266	1.3019	0.848565	0.133146	0.184569	0.0408412	1.46244	2.05125	2.38038	0.489015	0.291267	0.750578
gene:TRIAE_CS42_2DL_TGACv1_158017_AA0506140	1.5146	0.865964	1.11952	0.186604	0.328621	0	2.26026	1.49666	1.91108	1.03429	0.433624	0.245009
gene:TRIAE_CS42_2DL_TGACv1_158019_AA0506180	1.03354	0.392528	1.65511	5.50215	6.9139	7.56039	1.4252	1.49597	1.82039	3.05291	6.51995	6.62066
gene:TRIAE_CS42_2DL_TGACv1_158025_AA0506280	67.7913	56.7692	61.17	13.0958	33.0868	13.2479	132.126	69.5981	102.101	104.114	43.5285	108.737
gene:TRIAE_CS42_2DL_TGACv1_158042_AA0507140	0.0491757	0	0.109411	0.0619471	0.0566425	0.111113	0.350325	0.131544	0.437356	5.265	5.04232	8.87516
gene:TRIAE_CS42_2DL_TGACv1_158051_AA0507370	0.0748988	0.0331207	0.340361	0.564459	1.27077	6.21288	0.0344495	0.0342867	0.313778	3.61558	7.17643	6.81541
gene:TRIAE_CS42_2DL_TGACv1_158056_AA0507510	3.18143	2.55081	6.01007	24.9516	24.1962	21.8615	6.79959	3.44736	5.47881	7.99651	8.82555	15.5176
gene:TRIAE_CS42_2DL_TGACv1_158066_AA0507790	0.0933984	0.330622	0.321606	0.808965	1.5721	1.73553	0.0235532	0.245879	0.204939	1.21718	1.58357	1.39634
gene:TRIAE_CS42_2DL_TGACv1_158074_AA0508000	0.155827	0.698724	1.21772	0.194366	0.354985	0.435101	0.104445	0	0.993927	3.9462	6.40396	7.32957
gene:TRIAE_CS42_2DL_TGACv1_158074_AA0508050	0.013115	0.0259437	0.012941	0.0196596	0.0838904	0.114442	0.11607	0.128282	0.106791	0.563072	1.08216	0.600873
gene:TRIAE_CS42_2DL_TGACv1_158075_AA0508060	33.6503	41.8397	52.3817	12.6804	18.6717	5.56489	37.0017	118.189	105.518	163.937	309.563	343.084
gene:TRIAE_CS42_2DL_TGACv1_158087_AA0508650	0.894099	0.630281	1.31031	1.93863	3.66124	4.29762	0.92078	0.5813	0.719602	4.98802	5.05677	7.25555
gene:TRIAE_CS42_2DL_TGACv1_158102_AA0509170	0.269367	0.290903	0.323247	0.191158	0.166106	0.0408836	0.169855	0.63283	0.466875	0.946843	1.33852	1.59472
gene:TRIAE_CS42_2DL_TGACv1_158105_AA0509350	0.776463	1.48984	0.691617	0.0497373	0.117859	0.167232	5.511	5.89178	24.0999	0.183661	0.182859	0.38909
gene:TRIAE_CS42_2DL_TGACv1_158113_AA0509590	60.2124	41.6879	73.9899	60.2088	129.597	271.029	75.5374	59.6322	68.8084	289.926	364.478	587.229
gene:TRIAE_CS42_2DL_TGACv1_158146_AA0510430	1.33328	1.98285	1.2709	0.265521	0.041689	0.122345	2.05295	2.36968	3.19108	0.652279	0.266421	0.928018
gene:TRIAE_CS42_2DL_TGACv1_158166_AA0511020	0.581894	0.219183	1.07489	3.00673	2.22401	2.00422	0.657614	0.305288	0.609686	4.1456	2.99759	2.99044
gene:TRIAE_CS42_2DL_TGACv1_158198_AA0512160	0.197057	0.786514	1.81467	0.217535	0.202005	0.534146	2.75986	7.14357	7.43196	3.2774	5.41979	6.18061
gene:TRIAE_CS42_2DL_TGACv1_158220_AA0512890	0.725818	0.739659	0.863598	0.629779	0.764191	0.603972	1.21747	1.45211	1.54103	4.04208	6.79458	5.30015
gene:TRIAE_CS42_2DL_TGACv1_158223_AA0512960	0.978921	0.655113	1.15636	4.94761	5.61437	6.92633	0.850443	0.339939	0.93865	6.42294	9.99837	12.6394
gene:TRIAE_CS42_2DL_TGACv1_158295_AA0515010	0.185324	0.12307	0.27258	0.115603	0.195828	0.301183	0.391515	0.419606	0.303149	1.12985	1.5453	2.13196
gene:TRIAE_CS42_2DL_TGACv1_158319_AA0515520	0	0.023854	0.0110434	0	0.0562237	0	0.18322	0.470812	0.562378	1.18397	2.8208	3.05137
gene:TRIAE_CS42_2DL_TGACv1_158325_AA0515650	2.55355	3.35812	1.71057	0.734228	0.349602	0.236512	2.88431	2.41077	2.92232	0.855743	0.879272	0.348945
gene:TRIAE_CS42_2DL_TGACv1_158333_AA0515860	0.0790198	0.226662	0.259536	0.014892	0.0587858	0.0627798	0.121203	0.236585	0.830948	1.86701	2.23527	3.17424
gene:TRIAE_CS42_2DL_TGACv1_158333_AA0515890	0.0705589	0.0945068	0.143242	0.0103026	0.146145	0.0562522	0.0399299	0.230141	0.446272	1.26138	1.64346	2.39433
gene:TRIAE_CS42_2DL_TGACv1_158338_AA0515970	0.210347	0.205039	0.276131	0.330562	0.56291	0.623488	0.268317	0.314884	0.209352	2.00565	2.61561	3.09183
gene:TRIAE_CS42_2DL_TGACv1_158343_AA0516110	0.126908	0.25767	0.284342	0.203177	0	0.0484838	0.954847	2.83406	0.807578	5.49218	9.45908	5.80462
gene:TRIAE_CS42_2DL_TGACv1_158343_AA0516140	0.166385	0.135546	0.45529	0.0321296	0.285282	0	0.219735	1.53233	1.49373	1.10374	1.85602	1.64598
gene:TRIAE_CS42_2DL_TGACv1_158343_AA0516160	0.164157	0.395634	0.475859	0.264829	0.184917	0.185947	1.02559	1.63672	2.1649	9.0935	12.0899	12.0847
gene:TRIAE_CS42_2DL_TGACv1_158352_AA0516430	0	0	0.11787	0.0106021	0.0834696	0.0476356	0.0408024	0.550696	0.0153469	2.14685	3.03736	5.17043
gene:TRIAE_CS42_2DL_TGACv1_158363_AA0516660	0.954607	0.829198	0.624113	0.625758	0.721103	0.300724	0.852167	0.533909	0.668437	2.21601	2.82995	2.0999
gene:TRIAE_CS42_2DL_TGACv1_158389_AA0517290	0.450517	0.418115	0.772938	0.288998	0.162728	0.154557	0.874517	0.823545	1.47532	1.813	2.00687	3.54462
gene:TRIAE_CS42_2DL_TGACv1_158402_AA0517700	0	0	0.0697987	1.08785	0.984605	1.26447	0	0	0	0.092883	0.591769	0.378444
gene:TRIAE_CS42_2DL_TGACv1_158404_AA0517770	0	0	2.47132	4.06382	3.57591	6.62612	0.221189	0.215077	0.0828654	0.915586	1.03513	0.831359
gene:TRIAE_CS42_2DL_TGACv1_158413_AA0518100	4.35235	3.87646	3.17649	1.83244	0.531679	0.599189	3.7713	4.16301	5.14029	1.80302	1.22968	0.910939
gene:TRIAE_CS42_2DL_TGACv1_158422_AA0518410	0.327674	1.10999	1.65761	7.21605	4.78816	7.15615	0.325355	0.107256	0.12561	2.06593	1.92012	3.03979
gene:TRIAE_CS42_2DL_TGACv1_158447_AA0518960	0.97247	1.34878	0.746966	0.252586	0.0904682	0.10529	1.66402	1.1982	1.77346	0.440503	0.210576	0.14177
gene:TRIAE_CS42_2DL_TGACv1_158450_AA0518990	9.77121	9.17733	12.0501	25.524	31.7777	29.5686	17.765	11.2995	13.8675	76.8196	70.0011	111.777
gene:TRIAE_CS42_2DL_TGACv1_158473_AA0519600	0.034605	0.0485808	0.0486581	0.0476571	0.0405668	0.0936846	0.0308792	0.0513771	0.0938754	0.529092	0.635078	1.3978
gene:TRIAE_CS42_2DL_TGACv1_158483_AA0519860	0.465592	0.365827	0.112433	0.259854	0.447651	0.53286	1.13884	0.677263	0.629496	2.92872	4.12298	3.47201
gene:TRIAE_CS42_2DL_TGACv1_158491_AA0520060	0.196015	0.056986	0.147305	0.946779	1.65822	1.89938	0.0890869	0.146296	0	0.396472	0.496328	0.489471
gene:TRIAE_CS42_2DL_TGACv1_158538_AA0521310	4.96069	8.3126	3.63592	1.31264	0.437357	0.182317	5.08149	4.79704	8.05415	0.922228	0.315823	0.351385
gene:TRIAE_CS42_2DL_TGACv1_158563_AA0521900	0.595113	0.750123	0.674293	0.0436344	0.109724	0.0675734	1.38194	0.935197	2.1425	0.265366	0.251115	0.0731688
gene:TRIAE_CS42_2DL_TGACv1_158576_AA0522220	0.414761	0.423476	0.346553	0.324048	0.615357	0.701488	0.385747	0.347116	0.77965	2.63944	1.42167	3.20966
gene:TRIAE_CS42_2DL_TGACv1_158588_AA0522620	0.182659	0.081003	0.202607	0.0738728	0.416646	0.307459	0.367957	0.346928	0.366544	2.23658	1.63092	2.94279
gene:TRIAE_CS42_2DL_TGACv1_158599_AA0522900	5.69735	5.43633	4.3255	1.20747	1.35551	1.44145	7.11855	5.64259	8.85064	2.25202	1.65537	2.01276
gene:TRIAE_CS42_2DL_TGACv1_158624_AA0523540	0.902781	1.06355	0.710473	0.198401	0.140606	0.0554516	2.25521	1.71243	2.21824	0.655544	0.302738	0.109394
gene:TRIAE_CS42_2DL_TGACv1_158663_AA0524140	0.746856	0.735724	1.03643	0.44788	0.704878	0.291155	1.45683	1.39418	1.51355	2.60608	2.53824	2.24998
gene:TRIAE_CS42_2DL_TGACv1_158699_AA0524570	1.29392	1.12011	0.803352	0.523298	0.314538	0.174981	0.888787	2.08422	1.79425	1.54026	2.20862	1.90329
gene:TRIAE_CS42_2DL_TGACv1_158730_AA0525120	2.12595	3.78027	2.13691	1.78332	2.47151	1.04206	5.87479	2.97603	5.58909	12.8179	9.13954	21.6455
gene:TRIAE_CS42_2DL_TGACv1_158758_AA0525590	0.21213	0.275112	0.404258	1.83663	2.47958	3.21085	0.213335	0.116765	0.0445419	2.44928	2.05302	2.756
gene:TRIAE_CS42_2DL_TGACv1_158781_AA0526060	0.0435314	0.281899	0.511853	0.0535536	0.197185	0.294331	0.234224	0.125063	0.833537	0.780731	1.19528	1.16009
gene:TRIAE_CS42_2DL_TGACv1_158790_AA0526150	0.0510006	0.0842909	0.477694	6.26922	7.76017	10.5515	0.026665	0.100163	0.12086	1.64989	2.42698	1.90839
gene:TRIAE_CS42_2DL_TGACv1_158819_AA0526620	0.205448	0.575734	1.47024	0.410958	1.3959	0.26356	2.31754	3.04442	3.18878	23.341	37.0741	48.0549
gene:TRIAE_CS42_2DL_TGACv1_158862_AA0527380	0	0.125821	0.0749762	0.0870522	0.0769372	0.0755344	0.355409	0.357399	0.312512	2.73904	3.23625	3.42922
gene:TRIAE_CS42_2DL_TGACv1_158887_AA0527880	2.07148	0.787316	7.59402	3.24015	4.01401	14.1164	4.68182	3.74312	5.45514	26.4729	29.5847	39.4438
gene:TRIAE_CS42_2DL_TGACv1_158891_AA0527980	5.58541	4.47835	6.85388	2.87711	7.28113	5.68899	10.3781	6.89317	9.99372	26.7245	17.8144	36.2244
gene:TRIAE_CS42_2DL_TGACv1_158924_AA0528830	0.97016	0.976342	1.11438	0.701341	0.37313	0.391501	0.728809	0.958922	0.948922	0.369801	0.19953	0
gene:TRIAE_CS42_2DL_TGACv1_158958_AA0529530	1.73902	1.07996	1.2729	3.42634	9.09366	7.22983	1.8348	0.470648	1.19791	6.7826	3.90041	9.40064
gene:TRIAE_CS42_2DL_TGACv1_158996_AA0530220	0.388897	0.24005	0.313034	0.989647	1.3196	1.28195	0.285926	0.17272	0.0219012	0.0930242	0.501451	0.501018
gene:TRIAE_CS42_2DL_TGACv1_158998_AA0530270	0	0	0	0	0	0	0.0356054	0.0172262	0	0.854717	0.858434	1.52828
gene:TRIAE_CS42_2DL_TGACv1_159020_AA0530780	1.3255	1.60999	0.488587	1.70213	0.846247	1.67603	0.210183	1.14329	0.153844	0.199491	0.529045	0.194096
gene:TRIAE_CS42_2DL_TGACv1_159050_AA0531380	0.0560944	0.269342	0.0604025	0.220986	0.336012	0.243233	0.0326672	0.18024	0.126669	3.8569	3.45297	5.74345
gene:TRIAE_CS42_2DL_TGACv1_159072_AA0531800	0.146896	0.43996	0.44688	0.234154	0.721253	0.151799	0.645357	1.36719	1.97167	12.6619	9.58655	19.863
gene:TRIAE_CS42_2DL_TGACv1_159072_AA0531810	0.783534	0.62399	2.35474	0.593165	0.755217	0.433905	4.97677	2.73468	2.69039	18.8279	14.9329	36.6096
gene:TRIAE_CS42_2DL_TGACv1_159072_AA0531820	0.206162	0.193273	0.467172	0.231452	0.450905	0.378548	0.562067	0.989991	0.958554	6.22776	5.80295	12.3595
gene:TRIAE_CS42_2DL_TGACv1_159075_AA0531860	3.73792	6.14609	15.9132	4.11134	2.22424	6.82326	5.99008	6.54261	11.8518	21.6474	23.1305	39.5533
gene:TRIAE_CS42_2DL_TGACv1_159102_AA0532370	2.03618	2.04127	0.813949	0.270884	0.0403841	0.0800617	1.49895	1.93199	1.7458	0.425024	0.662585	0.111263
gene:TRIAE_CS42_2DL_TGACv1_159122_AA0532960	1.60226	2.31268	2.12122	0.129238	0.0237647	0.023518	3.67073	3.03338	7.31621	0.185086	0.204221	0.2239
gene:TRIAE_CS42_2DL_TGACv1_159127_AA0533030	0.219615	0.183406	0.0784971	0.237047	0.0971976	0.138352	0.0590087	0.354694	0.319771	0.631241	1.46105	1.01967
gene:TRIAE_CS42_2DL_TGACv1_159145_AA0533310	3.48548	4.44199	2.58235	0.403861	0.358328	0.319791	3.77295	2.92501	5.01926	0.617238	0.543961	0.15752
gene:TRIAE_CS42_2DL_TGACv1_159152_AA0533450	0.168204	0.28874	0.31352	0.39771	0.595267	0.337275	0.264536	0.285008	0.21299	2.47465	0.997666	1.49198
gene:TRIAE_CS42_2DL_TGACv1_159185_AA0534080	1.03968	1.0819	1.10755	0.154539	0.0697149	0.0342995	1.31206	1.21221	2.20699	0.568888	0.268831	0.161969
gene:TRIAE_CS42_2DL_TGACv1_159185_AA0534090	0.213588	0.484519	0.731972	2.42799	2.01077	2.57577	0.17305	0.294854	0.263637	0.90117	1.63646	0.954798
gene:TRIAE_CS42_2DL_TGACv1_159193_AA0534190	0.0626165	0.537299	0.245911	0.283749	0.443335	0.216332	1.02693	0.585106	0.396543	1.59954	1.35737	2.05962
gene:TRIAE_CS42_2DL_TGACv1_159202_AA0534290	0.854218	1.23998	0.88667	0.273986	0.144126	0.213441	1.53712	1.47324	1.14473	0.834511	0.498037	0.226768
gene:TRIAE_CS42_2DL_TGACv1_159203_AA0534310	0.169864	0.475474	0.32152	0.049836	0.878477	0.0445313	1.50191	3.14186	3.13589	23.0615	22.7957	31.1345
gene:TRIAE_CS42_2DL_TGACv1_159203_AA0534320	0.0634921	0.557063	0.179339	0.0842509	0.441406	0	0.732928	1.76756	1.32986	11.9241	13.4283	15.458
gene:TRIAE_CS42_2DL_TGACv1_159218_AA0534700	1.74295	2.07765	1.26744	0.759265	0.406509	0.253127	2.24238	1.93724	1.82325	1.2249	0.66427	0.501652
gene:TRIAE_CS42_2DL_TGACv1_159268_AA0535680	0.0758414	0	0.0279577	0	0	0	0.0343503	0.135833	0.344691	1.54899	2.26351	4.15251
gene:TRIAE_CS42_2DL_TGACv1_159303_AA0536140	0.169006	0.180506	0.153626	0	0.0398526	0.0195959	0.394079	0.217705	0.460476	1.3587	1.37507	2.4775
gene:TRIAE_CS42_2DL_TGACv1_159321_AA0536540	6.45934	6.33237	12.7991	42.4485	42.8163	37.5024	9.30824	4.52435	8.17496	29.5005	20.3635	28.2
gene:TRIAE_CS42_2DL_TGACv1_159322_AA0536580	0.236494	0.245492	0.245089	0.0955023	0.183763	0.300324	0.421999	0.426361	0.5914	1.5522	1.77698	2.55911
gene:TRIAE_CS42_2DL_TGACv1_159352_AA0536920	3.21661	2.84075	4.26979	0.824744	0.22831	0.557837	0.947963	5.96737	3.28688	1.05065	3.0392	1.92565
gene:TRIAE_CS42_2DL_TGACv1_159359_AA0537050	0.111504	0.215401	0.32265	0.889036	0.997025	0.908094	0.179444	0.318494	0.529551	0.631856	1.42334	1.70587
gene:TRIAE_CS42_2DL_TGACv1_159392_AA0537640	0.72225	0.7512	0.890201	1.79991	2.25037	2.22092	1.82494	1.87977	1.51273	6.78342	7.77626	8.87645
gene:TRIAE_CS42_2DL_TGACv1_159403_AA0537810	0	0	0	0	0	0	0	0	0.0258643	0.798174	1.10297	1.26037
gene:TRIAE_CS42_2DL_TGACv1_159431_AA0538230	16.8318	21.5272	18.4121	2.77341	1.51092	1.54824	22.4271	22.8182	25.7119	5.44771	5.17137	6.06402
gene:TRIAE_CS42_2DL_TGACv1_159432_AA0538240	0.147976	0.492363	3.67347	1.68963	0.749867	5.11832	0.203431	0.197051	0.666534	2.58024	2.93705	2.90908
gene:TRIAE_CS42_2DL_TGACv1_159433_AA0538260	0	0.0507743	0.0459333	0.128706	0.199999	0.185262	0.145612	0.0815051	0.0931181	1.48341	1.20704	1.87793
gene:TRIAE_CS42_2DL_TGACv1_159461_AA0538610	3.75217	5.34014	4.63998	3.86724	5.98331	4.36924	4.21052	4.93882	6.28318	16.6076	15.8112	22.3549
gene:TRIAE_CS42_2DL_TGACv1_159467_AA0538710	0.497573	0.556008	3.50971	1.18032	1.04722	2.63987	0.874743	0.670757	6.27163	6.9317	8.8061	12.6749
gene:TRIAE_CS42_2DL_TGACv1_159531_AA0539410	1.82175	2.54157	3.58572	1.897	1.21873	0.738328	4.10613	4.1986	6.98715	8.21342	9.60418	11.2413
gene:TRIAE_CS42_2DL_TGACv1_159542_AA0539550	4.13295	4.60191	3.49696	0.865825	0.299668	0.319152	10.5984	6.31508	11.5673	4.33302	1.67712	2.4418
gene:TRIAE_CS42_2DL_TGACv1_159551_AA0539660	0.113496	0.0497495	0.168313	0.199039	0.132072	0.0580598	0.0510447	0.331321	0.181487	0.781891	1.11393	1.18888
gene:TRIAE_CS42_2DL_TGACv1_159602_AA0540460	1.0525	1.58546	2.04784	9.73322	10.4601	8.51568	1.09984	1.39561	1.35571	4.29667	5.04306	7.5064
gene:TRIAE_CS42_2DL_TGACv1_159609_AA0540570	1.57743	0.908274	1.30705	0.0522398	0.0853608	0.0359626	0.0859469	0.82266	2.49601	0.0799252	0.158662	0.114238
gene:TRIAE_CS42_2DL_TGACv1_159615_AA0540650	0.621486	0.341216	0.593297	0.827201	1.05999	0.299401	0.944201	0.812017	2.15886	2.53641	1.87015	3.46018
gene:TRIAE_CS42_2DL_TGACv1_159649_AA0541020	90.027	105.322	91.63	56.7972	46.9167	53.129	77.2943	68.0414	95.963	21.2319	19.6602	20.0614
gene:TRIAE_CS42_2DL_TGACv1_159690_AA0541560	2.66246	2.73935	2.12737	0.662856	0.494857	0.268358	3.1697	2.60697	4.32115	1.34605	0.988866	0.387684
gene:TRIAE_CS42_2DL_TGACv1_159703_AA0541730	0.937221	1.12303	0.600409	0.139777	0.159816	0.028377	0.580172	0.864726	1.41944	0.20227	0.229615	0.093747
gene:TRIAE_CS42_2DL_TGACv1_159742_AA0542160	1.34914	1.94266	1.13318	0.242828	0.261974	0.131752	2.06488	1.77571	2.72779	0.449471	0.828681	0.60712
gene:TRIAE_CS42_2DL_TGACv1_159762_AA0542410	0.47372	0.571472	0.454187	0.021678	0.0778029	0.0960394	1.12064	1.24446	1.4797	0.0507766	0.0634187	0.104018
gene:TRIAE_CS42_2DL_TGACv1_159763_AA0542430	0.487021	1.04483	0.697258	1.26851	2.05695	1.62357	0.495939	0.810331	0.865876	2.37981	2.81058	5.22475
gene:TRIAE_CS42_2DL_TGACv1_159778_AA0542590	0.976802	1.41927	1.58902	0.137556	0.450471	0.586119	2.01663	2.24353	2.27807	8.67224	8.9427	15.483
gene:TRIAE_CS42_2DL_TGACv1_159789_AA0542800	0.0891868	0.220729	0.17935	0.106525	0.0626395	0.120489	0.635601	1.5963	0.906658	8.54749	10.6615	13.9128
gene:TRIAE_CS42_2DL_TGACv1_159833_AA0543370	0.133515	0.223449	0.27295	0.439253	0.513958	0.62056	0.156586	0.336411	0.436035	1.19098	2.17111	2.29157
gene:TRIAE_CS42_2DL_TGACv1_159848_AA0543520	0.291014	0.625818	0.522245	1.22698	0.80114	0.333318	1.02247	0.877415	1.16648	2.36269	3.16338	5.23737
gene:TRIAE_CS42_2DL_TGACv1_159890_AA0543960	0.0685249	0.083324	0.158771	0.205763	0.0434322	0.409731	0.126393	0.193468	0.376464	1.15582	2.50038	2.23061
gene:TRIAE_CS42_2DL_TGACv1_159916_AA0544370	0	0	0.232262	0.0336116	0.168962	0.171073	0	0.0871402	0	1.10308	1.97611	1.65847
gene:TRIAE_CS42_2DL_TGACv1_159927_AA0544530	2.14298	1.75854	2.18114	0.313025	0.477007	0.283189	4.46076	2.50606	4.33117	2.86015	0.793929	1.11247
gene:TRIAE_CS42_2DL_TGACv1_159938_AA0544660	0.522731	0.399657	0.84451	0.566445	0.408607	0.398286	0.000166324	0.000125467	2.63499e-05	0.922711	2.04807	2.33958
gene:TRIAE_CS42_2DL_TGACv1_159940_AA0544690	0.118288	0.0642331	0.0893968	0.862594	0.923686	1.16427	0.0530632	0.240597	0.0803464	0.498206	0.571546	0.581883
gene:TRIAE_CS42_2DL_TGACv1_159941_AA0544720	1.57254	1.47079	1.48241	3.80861	5.46485	6.23718	1.87126	1.72454	1.19737	5.95591	7.65395	9.51052
gene:TRIAE_CS42_2DL_TGACv1_159945_AA0544800	0.164932	0.217107	0.0788633	0.264095	0.284068	0.0797778	0.220969	0.203483	0.0750243	0.548294	0.893588	1.31784
gene:TRIAE_CS42_2DL_TGACv1_159978_AA0545140	5.23525	6.46554	5.19287	0.576122	0.754124	0.892791	6.87258	6.75099	9.12374	2.01722	1.45498	1.71215
gene:TRIAE_CS42_2DL_TGACv1_159999_AA0545390	0.323996	0.230107	0.180347	0.264154	0.446626	0.422967	0.169974	0.41424	0.255775	1.80392	1.74182	3.68184
gene:TRIAE_CS42_2DL_TGACv1_160027_AA0545720	0.347011	0.296838	0.263262	0.963745	2.53048	2.65849	0.630134	0.243535	0.209596	2.31231	1.54666	3.05558
gene:TRIAE_CS42_2DL_TGACv1_160070_AA0546330	0.0999823	0.124657	0	0	0.347009	0.0755043	0.409747	0.663796	0.506493	6.93856	5.72089	7.16089
gene:TRIAE_CS42_2DL_TGACv1_160080_AA0546500	8.0047	7.66178	9.40146	2.14428	1.19546	0.861082	15.04	8.74212	16.625	5.04026	2.88339	2.52138
gene:TRIAE_CS42_2DL_TGACv1_160100_AA0546770	0.127227	0.250443	0	1.87546	1.52675	1.83457	0	0	0.071122	0.300588	0.444984	0.584644
gene:TRIAE_CS42_2DL_TGACv1_160109_AA0546910	1.20812	1.31485	1.4825	0.29403	0.242581	0.221894	1.24203	1.74974	2.53871	1.01066	1.4103	1.08739
gene:TRIAE_CS42_2DL_TGACv1_160112_AA0546950	0.407358	0.196461	4.25216	0.451639	1.1306	2.2769	2.43135	1.05233	3.61902	5.16744	10.5923	9.84835
gene:TRIAE_CS42_2DL_TGACv1_160112_AA0546970	2.36578	1.09334	5.99535	0.994947	1.08865	3.62606	5.67539	5.72767	5.27766	14.4652	26.0995	35.5376
gene:TRIAE_CS42_2DL_TGACv1_160145_AA0547470	1.45497	0.870032	1.2707	1.59399	1.41832	1.20332	0.129711	0.887598	1.1431	0.258106	0.20301	0
gene:TRIAE_CS42_2DL_TGACv1_160147_AA0547510	3.02505	3.06156	3.11803	1.23297	0.728995	0.62261	6.28436	3.68967	5.25354	4.76883	1.69614	3.12126
gene:TRIAE_CS42_2DL_TGACv1_160148_AA0547530	0.514733	0.627701	0.40522	0.193616	0.0421516	0	1.01882	1.08611	1.74214	13.4233	13.0485	30.1997
gene:TRIAE_CS42_2DL_TGACv1_160205_AA0548120	0.0675456	0.278803	0.176748	0.359762	0.775794	0.331511	0.796509	1.63318	1.37772	7.63369	9.21351	12.7132
gene:TRIAE_CS42_2DL_TGACv1_160265_AA0548840	1.44235	0.364528	1.03158	0.256172	0.683753	0.551347	1.36793	1.28923	1.79966	4.675	3.22835	4.99042
gene:TRIAE_CS42_2DL_TGACv1_160336_AA0549410	2.39148	3.568	2.0485	2.68069	4.55101	3.78244	5.54134	4.95845	4.91808	23.748	25.527	42.052
gene:TRIAE_CS42_2DL_TGACv1_160354_AA0549710	0.0698122	0.04491	0.414256	0.0238798	0.733551	0.220403	1.20321	1.45852	1.89755	21.2167	16.0891	26.2396
gene:TRIAE_CS42_2DL_TGACv1_160439_AA0550490	0.236913	0.314354	0.257149	0.379783	0.713434	0.721714	0.559289	0.462408	0.486754	2.17264	1.63903	2.66889
gene:TRIAE_CS42_2DL_TGACv1_160627_AA0552400	13.2122	14.1524	6.4973	1.30681	1.13804	0.204958	22.3786	14.0543	23.6389	3.17997	1.95384	2.08074
gene:TRIAE_CS42_2DL_TGACv1_160715_AA0553330	0.324005	0.432311	0.658189	0.0237677	0.530156	0.0533809	1.12155	1.37546	2.33845	12.727	14.1516	19.7976
gene:TRIAE_CS42_2DL_TGACv1_160771_AA0554020	0.608154	0.184226	0.503683	0.699113	1.08527	0.22721	1.69168	0.724815	0.519387	2.86867	1.57449	2.69164
gene:TRIAE_CS42_2DL_TGACv1_160846_AA0554620	0.119135	0.220326	0.22976	0.305809	0.614464	0.936129	0.350663	0.210279	0.341533	1.7538	0.73349	1.85418
gene:TRIAE_CS42_2DL_TGACv1_160864_AA0554780	2.50792	3.02232	2.70352	1.09121	0.253652	0.147152	4.21125	2.31811	4.90264	1.06552	0.872926	0.405471
gene:TRIAE_CS42_2DL_TGACv1_160875_AA0554850	40.7888	47.2104	34.9233	16.5787	7.47264	2.16043	84.1513	39.0151	82.7348	18.2469	7.50092	10.1917
gene:TRIAE_CS42_2DL_TGACv1_160875_AA0554880	1.89454	2.37445	2.17454	0.193769	0.0793068	0.077384	5.48809	3.47142	6.3161	0.420042	0.0828087	0.548089
gene:TRIAE_CS42_2DL_TGACv1_160930_AA0555320	1.65725	1.82905	1.67243	4.13491	3.75575	5.05482	5.37904	5.09899	5.05555	25.3713	27.9777	32.2015
gene:TRIAE_CS42_2DL_TGACv1_160950_AA0555540	0.585716	1.03245	0.730188	1.54742	0.74394	1.74562	0.403625	0.455635	0.112506	0.0168508	0.210364	0.153532
gene:TRIAE_CS42_2DL_TGACv1_160953_AA0555580	5.76552	5.41027	4.15367	1.16357	1.74612	1.7568	4.09354	4.0184	4.00562	0.765019	1.11152	0.759368
gene:TRIAE_CS42_2DL_TGACv1_160970_AA0555660	129.243	150.771	122.468	37.8167	29.2479	9.45918	171.96	106.77	217.533	49.5713	29.303	50.7294
gene:TRIAE_CS42_2DL_TGACv1_161075_AA0556480	23.2006	18.4221	28.0277	15.715	28.6518	22.5725	36.044	26.5323	35.736	92.1098	82.7494	149.139
gene:TRIAE_CS42_2DL_TGACv1_161199_AA0557370	0.349096	0.102272	0.346424	0.0791859	0.381336	0.0933272	0.899525	0.500134	0.311118	1.45464	0.843514	0.929314
gene:TRIAE_CS42_2DL_TGACv1_161273_AA0557620	0	0	0	0	0	0	0.0403227	0.0172095	0.0216474	0.918428	1.19344	1.24014
gene:TRIAE_CS42_2DL_TGACv1_161283_AA0557700	0.48834	0.322845	0.413323	1.39	1.41333	2.06393	0.296979	0.527629	0.619415	1.88673	1.90811	2.21523
gene:TRIAE_CS42_2DL_TGACv1_161315_AA0557930	0.347944	0.384813	1.20869	0.0331978	0.086501	0.14254	2.27476	1.34597	1.87281	0.8589	0.251275	0.148798
gene:TRIAE_CS42_2DL_TGACv1_161503_AA0558900	6.98284	7.84783	7.01125	2.51121	1.74326	1.53463	6.62326	9.97966	12.8291	8.3782	8.68388	13.7854
gene:TRIAE_CS42_2DL_TGACv1_161587_AA0559410	0.332596	0.523927	0.848932	0.22935	0.2152	0.350401	1.05553	0.436308	0.382527	1.19628	1.26827	1.76366
gene:TRIAE_CS42_2DL_TGACv1_161713_AA0560220	7.71298	7.69278	6.14141	1.41318	1.8861	1.24257	9.55966	8.00253	10.1997	4.22958	3.53012	3.44822
gene:TRIAE_CS42_2DL_TGACv1_161751_AA0560450	0.78916	0.527985	0.165547	0.87792	1.6282	1.10491	1.23017	1.57987	2.41981	7.31454	8.02318	13.2045
gene:TRIAE_CS42_2DL_TGACv1_161872_AA0560960	1.24967	1.24147	1.8139	1.1044	0.914929	1.21571	3.67385	4.65029	3.71744	11.7726	11.8451	22.0845
gene:TRIAE_CS42_2DL_TGACv1_161896_AA0561020	0.781387	1.83673	0.724664	0.248572	0.0902033	0.177396	0.863367	0.997263	1.22104	0.146729	0.193831	0.209385
gene:TRIAE_CS42_2DL_TGACv1_161940_AA0561170	0.776297	0.217335	3.21662	0.216917	0.0690222	0.467931	1.54441	1.47994	2.919	2.41766	7.069	10.9738
gene:TRIAE_CS42_2DL_TGACv1_162006_AA0561440	0.0891831	0.256317	0.127074	0.991885	0.811594	1.14176	0.254559	0.0617357	0.0414743	0.615091	0.861839	1.06269
gene:TRIAE_CS42_2DL_TGACv1_162012_AA0561480	0.255117	0.185774	0.223032	0.718334	0.964803	1.12724	0.266016	0.15285	0.305886	0.498732	0.862381	0.666501
gene:TRIAE_CS42_2DL_TGACv1_162097_AA0561770	0.219811	0.314545	0.356718	0.402113	0.750375	0.625601	0.313117	0.68582	0.39462	1.54007	2.3068	2.62869
gene:TRIAE_CS42_2DL_TGACv1_162100_AA0561810	0.52822	0.309081	0.702376	0.566663	0.92733	1.05879	0.708553	0.43748	0.390213	2.60615	2.87692	3.85706
gene:TRIAE_CS42_2DL_TGACv1_162352_AA0562550	0.13943	0.0277194	0.051655	0.15847	0.449634	0.311672	0.243935	0.0878147	0.169703	2.90324	2.89346	5.05649
gene:TRIAE_CS42_2DL_TGACv1_162463_AA0562850	4.54	3.85943	5.26806	15.76	13.435	12.5741	3.3052	2.40632	2.56951	4.43943	2.90237	1.56244
gene:TRIAE_CS42_2DL_TGACv1_162482_AA0562920	0.0732454	0	0	0	0.0417839	0	0	0.134773	0	3.04574	5.39708	2.67489
gene:TRIAE_CS42_2DL_TGACv1_162486_AA0562950	0.0961765	0.0225121	0.02109	0.329009	0.448153	0.341879	0.100588	0.20838	0.168379	1.13473	1.24129	2.41557
gene:TRIAE_CS42_2DL_TGACv1_162738_AA0563460	0.130662	0.258934	0.375272	0.802192	2.40384	1.75557	1.94915	2.02287	2.33719	44.7496	34.3086	65.5167
gene:TRIAE_CS42_2DL_TGACv1_163194_AA0564180	2.66084	3.5132	4.47764	15.2373	20.7321	19.0422	3.41218	0.89743	1.26414	27.8974	17.7916	25.8285
gene:TRIAE_CS42_2DS_TGACv1_177156_AA0567010	5.37772	6.63584	9.1895	55.3296	137.239	166.599	16.8458	8.04804	7.15855	24.2603	61.0323	112.192
gene:TRIAE_CS42_2DS_TGACv1_177171_AA0567640	0.333964	0.48081	0.295736	0.260463	0.225621	0.0748327	0.764339	0.975571	1.14708	6.82509	9.3644	17.0701
gene:TRIAE_CS42_2DS_TGACv1_177171_AA0567710	0.854848	0.955454	1.7887	0.44968	0.950853	1.01324	2.78449	2.30551	3.09977	10.6516	7.61639	18.0715
gene:TRIAE_CS42_2DS_TGACv1_177189_AA0568310	2.30824	3.18467	1.75597	0.649989	0.508305	0.312782	1.10662	1.7175	1.24793	0.676468	0.600819	0.436724
gene:TRIAE_CS42_2DS_TGACv1_177198_AA0568680	0.039085	0.07245	0.0207604	0.0268572	0.103023	0.0635204	0	0.408667	0.209016	0.627348	1.64564	1.46171
gene:TRIAE_CS42_2DS_TGACv1_177206_AA0568950	7.93413	6.45065	10.8492	10.641	10.6902	19.123	11.1037	9.01385	7.86366	31.1502	40.9586	42.0636
gene:TRIAE_CS42_2DS_TGACv1_177218_AA0569400	0.0884218	0.0230403	0.0992731	0.15155	0.144283	0.0609916	0.289125	0.430618	0.331856	1.47407	2.07139	3.17637
gene:TRIAE_CS42_2DS_TGACv1_177233_AA0569770	5.74243	9.20888	4.26254	0.679937	0.494381	0.145442	5.09569	8.0368	5.10123	0.977645	0.621134	0.365877
gene:TRIAE_CS42_2DS_TGACv1_177260_AA0571010	0.458787	0.538567	2.87054	0.668809	0.576291	0.481193	2.18086	3.67527	6.23972	12.4426	18.9897	31.6281
gene:TRIAE_CS42_2DS_TGACv1_177279_AA0572140	14.4549	17.6762	14.3859	3.5885	2.04714	1.01067	17.6353	10.689	19.5352	13.4508	10.9695	21.2857
gene:TRIAE_CS42_2DS_TGACv1_177279_AA0572150	1.01165	1.32512	1.09315	0.366381	0.48723	0.121808	1.00876	1.60828	2.06833	2.28725	1.96506	4.07737
gene:TRIAE_CS42_2DS_TGACv1_177289_AA0572410	0.0756792	0.243999	0.353136	0.0269515	0.0837124	0.11316	0.427643	0.706357	1.12287	1.94534	2.47631	4.40962
gene:TRIAE_CS42_2DS_TGACv1_177294_AA0572540	0.125356	0.101594	0.16177	0.071462	0.119311	0.0237384	0.739537	0.293928	0.18295	4.66003	5.46192	8.25615
gene:TRIAE_CS42_2DS_TGACv1_177319_AA0573260	1.82898	1.80805	1.37482	1.19956	2.77352	1.62049	0	0	0	0.538019	0.319798	0.719635
gene:TRIAE_CS42_2DS_TGACv1_177333_AA0573890	0.699867	0.667782	1.01145	0.385798	0.114843	0.0569834	1.97698	1.06204	1.47024	0.494856	0.213548	0.365144
gene:TRIAE_CS42_2DS_TGACv1_177361_AA0574540	0.0142801	0	0	0	0.0955348	0	0.0758354	0.0687599	0.143523	1.87583	2.22063	4.53682
gene:TRIAE_CS42_2DS_TGACv1_177368_AA0574710	9.17383	9.46411	11.0702	4.32523	5.75696	4.21565	17.3993	17.2137	23.358	20.5925	19.5755	26.0306
gene:TRIAE_CS42_2DS_TGACv1_177369_AA0574750	0.109657	0.137222	0.226132	1.40714	2.15517	1.41843	0.298327	0.219448	0.19426	4.04343	2.9127	5.64967
gene:TRIAE_CS42_2DS_TGACv1_177373_AA0574990	0	0.0245533	0	0	0	0	0.0139184	0	0.0457542	0.443231	0.394466	1.2569
gene:TRIAE_CS42_2DS_TGACv1_177415_AA0576310	0.983631	0.945745	0.924551	0.44759	0.27735	0.625766	4.53536	4.28897	4.52308	3.86516	2.89614	2.81971
gene:TRIAE_CS42_2DS_TGACv1_177437_AA0577110	0.128449	0.0984598	0.326159	0.0328512	0.0921074	0.0599639	0.568097	2.32683	1.57194	2.9803	5.65862	7.24024
gene:TRIAE_CS42_2DS_TGACv1_177444_AA0577250	9.45717	8.03642	4.6991	2.63186	1.56012	0.527627	8.70597	5.19759	9.89224	2.68076	1.55296	0.978826
gene:TRIAE_CS42_2DS_TGACv1_177468_AA0577980	0.114254	0.310861	0.242939	0.0296446	0.0542839	0.0764871	1.69793	2.17547	1.95025	0.946791	0.461152	0.752414
gene:TRIAE_CS42_2DS_TGACv1_177479_AA0578220	0.762122	1.01494	0.818983	0.0701365	0.0193275	0.0310339	1.85249	0.787901	2.57057	0.186584	0.0634493	0.218433
gene:TRIAE_CS42_2DS_TGACv1_177488_AA0578530	6.26196	6.36173	5.62484	1.71193	0.626585	0.451188	12.1985	6.83668	14.2716	2.24377	0.64586	1.03594
gene:TRIAE_CS42_2DS_TGACv1_177502_AA0578910	0	0.0806344	0.0718165	0	0	0	0.396312	0.428916	0.290257	2.68532	2.14031	7.48919
gene:TRIAE_CS42_2DS_TGACv1_177503_AA0578950	114.045	123.156	117.352	66.6324	63.808	34.678	286.219	199.855	302.995	270.62	200.955	396.536
gene:TRIAE_CS42_2DS_TGACv1_177556_AA0580010	0	0	0	1.60608	2.16189	1.68868	0.0405122	0.0359981	0.0886093	1.81631	1.79525	1.7757
gene:TRIAE_CS42_2DS_TGACv1_177556_AA0580020	0.0531111	0	0.0586506	1.19242	1.18104	1.83334	0	0.0616699	0	2.34139	1.71635	3.01763
gene:TRIAE_CS42_2DS_TGACv1_177558_AA0580070	1.13467	0.944085	1.163	0.116351	0.359285	0.115362	1.41103	1.02581	1.94462	2.62199	3.45768	4.06222
gene:TRIAE_CS42_2DS_TGACv1_177563_AA0580140	0	0	0	0	0	0	0.114566	0.0764848	0.0931462	1.88412	1.91269	4.49338
gene:TRIAE_CS42_2DS_TGACv1_177577_AA0580340	6.31981	6.99892	10.3765	1.87779	4.3401	2.34595	21.7739	19.2979	29.6724	82.2007	75.1238	143.378
gene:TRIAE_CS42_2DS_TGACv1_177625_AA0581350	6.13236	5.53829	7.43742	20.4527	16.4791	7.38283	7.87992	7.04587	8.57033	3.61493	3.11419	3.71285
gene:TRIAE_CS42_2DS_TGACv1_177631_AA0581540	2.19846	1.75391	3.16987	1.59176	3.49408	2.88437	4.07606	4.00458	4.63229	10.5444	11.7452	18.4789
gene:TRIAE_CS42_2DS_TGACv1_177636_AA0581660	20.2565	20.489	19.3393	1.8487	2.93622	1.57099	38.5819	22.6644	45.6175	11.8592	6.94715	13.6034
gene:TRIAE_CS42_2DS_TGACv1_177679_AA0582330	7.6154	7.49703	8.11321	2.8699	3.93417	1.75097	8.8952	7.10113	11.1854	38.0866	23.617	54.451
gene:TRIAE_CS42_2DS_TGACv1_177710_AA0582840	4.63723	4.38256	5.44784	1.80034	0.651781	0.604984	10.9837	5.90716	9.02161	5.33907	2.28812	3.2816
gene:TRIAE_CS42_2DS_TGACv1_177741_AA0583600	3.98451	3.3691	6.49055	0.65702	1.0976	1.83969	1.91177	3.73726	4.15385	0.334219	0.55091	0.697223
gene:TRIAE_CS42_2DS_TGACv1_177755_AA0584020	1.36472	0.942747	1.8438	2.99546	3.5061	3.70827	0.733575	1.31457	1.24216	3.67989	5.31403	5.39145
gene:TRIAE_CS42_2DS_TGACv1_177835_AA0585510	1.2438	0.674665	1.99339	1.39261	2.39826	3.12967	1.26062	1.74392	2.44205	7.2439	6.14447	13.6474
gene:TRIAE_CS42_2DS_TGACv1_177854_AA0586100	2.39628	2.38087	1.62663	0.492213	0.501867	0.205535	4.41265	3.42919	4.61679	1.35318	0.44525	0.838782
gene:TRIAE_CS42_2DS_TGACv1_177910_AA0586990	0.936774	1.35515	0.59861	0.363615	0.122418	0.0614297	0.572671	0.838684	0.369207	0.192207	0.291974	0.0615525
gene:TRIAE_CS42_2DS_TGACv1_177921_AA0587430	3.72581	3.22571	2.58426	2.65159	1.72923	0.851346	9.90129	6.72843	8.70641	87.503	65.6676	131.274
gene:TRIAE_CS42_2DS_TGACv1_177934_AA0587730	3.46453	4.18319	2.51561	0.315954	0.261156	0.193719	3.50786	2.5182	3.62233	1.12549	0.562713	0.858632
gene:TRIAE_CS42_2DS_TGACv1_177945_AA0587960	1.91518	1.4711	2.08986	0.731594	0.423641	0.0830637	2.74665	0.815413	3.29583	1.10296	0.813292	0.619416
gene:TRIAE_CS42_2DS_TGACv1_177965_AA0588260	11.8763	16.0255	9.90064	7.06315	3.62745	8.82329	2.13908	10.5674	1.54789	0.266139	2.63464	0.345027
gene:TRIAE_CS42_2DS_TGACv1_177994_AA0588810	0	0	0	0	0	0.0591028	0	0	0.0389883	1.79777	1.13729	1.99496
gene:TRIAE_CS42_2DS_TGACv1_177997_AA0588880	0.143077	0.401189	0.254041	0	0.0661399	0.0654878	0.200754	0.543598	0.910778	3.82239	3.61904	7.41547
gene:TRIAE_CS42_2DS_TGACv1_178077_AA0590390	2.48829	2.3371	1.34838	0.75954	1.37012	0.897723	1.46159	2.12507	1.85294	0.582197	0.569776	0.193275
gene:TRIAE_CS42_2DS_TGACv1_178097_AA0590740	2.26493	2.86365	1.21382	0.162381	0.0931662	0.0603242	1.83192	1.90657	1.29409	0.32603	0.23105	0.332822
gene:TRIAE_CS42_2DS_TGACv1_178102_AA0590800	0.0954378	0.201094	0.132251	0.0820977	0.0551054	0	0.158019	1.14355	0.428751	5.89772	8.47522	8.08523
gene:TRIAE_CS42_2DS_TGACv1_178119_AA0591130	0.0140099	0.0646921	0.0463016	0.0533079	0.0617928	0.0310869	0.0184297	0.163274	0.0594476	0.62228	1.52694	1.79809
gene:TRIAE_CS42_2DS_TGACv1_178127_AA0591280	37.3087	31.2747	21.3069	4.2187	3.22678	1.2098	45.391	24.4602	51.2981	5.8092	3.63491	3.93563
gene:TRIAE_CS42_2DS_TGACv1_178131_AA0591440	1.01616	0.85435	1.01946	0.415703	0.245301	0.242828	2.35711	1.10449	1.54645	1.59721	0.510524	0.327343
gene:TRIAE_CS42_2DS_TGACv1_178140_AA0591700	1.79113	2.15255	1.69292	0.555761	0.541066	0.307655	2.13698	4.65531	3.24953	3.59594	5.50514	7.60457
gene:TRIAE_CS42_2DS_TGACv1_178228_AA0593010	6.86597	7.84296	5.93743	0.741577	0.726623	0.323571	20.4794	11.9537	32.2172	1.34738	0.748781	0.87377
gene:TRIAE_CS42_2DS_TGACv1_178233_AA0593160	3.43237	3.11686	2.21333	1.23034	1.07468	0.224711	3.4178	3.45163	3.44736	2.50066	1.68336	2.98572
gene:TRIAE_CS42_2DS_TGACv1_178233_AA0593170	4.34207	5.02806	2.48897	0.669988	0.711164	0.0575719	4.44222	4.90293	6.04563	0.763462	0.332821	0.924523
gene:TRIAE_CS42_2DS_TGACv1_178248_AA0593440	1.45786	2.04298	1.53565	1.68826	1.53088	1.1741	0.358856	1.00272	0.281301	0.301724	0.321381	0.273114
gene:TRIAE_CS42_2DS_TGACv1_178276_AA0593730	1.05354	2.50516	0.901243	0.350316	0	0.0957459	2.28977	1.25402	3.16048	0.707427	0.428805	0.199697
gene:TRIAE_CS42_2DS_TGACv1_178293_AA0593840	2.30904	2.33315	1.71306	2.49584	2.9831	3.45229	1.53098	1.66208	1.51322	9.58507	9.55828	14.1339
gene:TRIAE_CS42_2DS_TGACv1_178324_AA0594140	0.113806	0.345342	0.136984	0.0129421	0.418343	0.0277293	0.164584	0.482003	0.797385	4.53449	6.1708	10.8326
gene:TRIAE_CS42_2DS_TGACv1_178325_AA0594150	7.20244	6.39772	7.57954	3.53678	5.78492	3.41623	15.0301	11.3649	17.6562	23.6854	22.2191	33.6919
gene:TRIAE_CS42_2DS_TGACv1_178348_AA0594360	1.93059	1.82226	1.98442	3.98021	4.12719	4.5623	1.1819	1.09171	0.642153	0.733799	1.12916	1.40533
gene:TRIAE_CS42_2DS_TGACv1_178409_AA0595120	0.0442081	0.0732655	0.468955	0.160045	1.0244	0.401811	0.377687	0.532953	0.499812	4.26173	4.42478	10.1763
gene:TRIAE_CS42_2DS_TGACv1_178431_AA0595440	22.7339	16.5178	26.8849	6.97152	6.2688	4.08416	24.4275	20.5308	23.0416	12.0767	7.73161	8.89195
gene:TRIAE_CS42_2DS_TGACv1_178460_AA0595870	0.105234	0.0657303	0.0589332	0	0.364725	0.118118	0.580075	0.417146	0.395504	8.79687	7.45721	10.553
gene:TRIAE_CS42_2DS_TGACv1_178475_AA0596120	0.0179956	0.00890336	0	0	0.0193046	0	0	0.0380566	0.0121171	0.774437	1.26317	1.20629
gene:TRIAE_CS42_2DS_TGACv1_178521_AA0596990	6.43512	4.36015	5.39488	16.2098	21.2449	18.7864	7.23307	3.07488	4.84277	22.396	15.9904	30.1064
gene:TRIAE_CS42_2DS_TGACv1_178546_AA0597360	0.393439	0.0596239	0.27452	2.68509	4.60407	4.88482	0.507556	0.170267	0.365146	7.10583	4.75027	9.66033
gene:TRIAE_CS42_2DS_TGACv1_178581_AA0597730	4.76162	4.25605	4.30225	1.04069	1.45558	0.467308	6.0094	3.48114	6.80282	0.526217	0.518645	1.20259
gene:TRIAE_CS42_2DS_TGACv1_178614_AA0598240	0.191529	0.193723	0.636134	0.230434	0.276251	0.55099	0.439198	1.44901	2.54933	12.3843	11.4921	23.0995
gene:TRIAE_CS42_2DS_TGACv1_178676_AA0599580	1.23277	1.3878	1.80423	8.12643	9.18491	7.51461	2.34053	2.01008	2.88359	7.41097	5.52954	8.09236
gene:TRIAE_CS42_2DS_TGACv1_178696_AA0599890	0	0	0.0276018	1.19634	2.44819	2.70548	0	0	0.0395926	0.183359	0.816745	1.23615
gene:TRIAE_CS42_2DS_TGACv1_178737_AA0600320	0.252086	0.149136	0.237995	0.732342	0.805726	0.682753	0.115855	0.0563327	0	0.734446	0.788544	1.14355
gene:TRIAE_CS42_2DS_TGACv1_178770_AA0600760	0.796339	0.438988	1.55999	1.31579	2.97579	2.92281	0.694982	0.523132	0.627816	3.05726	2.42502	3.89927
gene:TRIAE_CS42_2DS_TGACv1_178777_AA0600810	0.832878	1.02127	0.667288	0.451078	0.0808783	0.320318	1.99244	1.74806	2.11566	6.51241	6.38645	10.5163
gene:TRIAE_CS42_2DS_TGACv1_178798_AA0601160	0	0	0.271719	3.25785	5.5659	4.24432	0	0.0507203	0	0.159253	2.75142	4.3327
gene:TRIAE_CS42_2DS_TGACv1_178891_AA0602230	0.197775	0.554754	0.557171	0.188127	0	0.280028	0	0.265236	0.302156	4.68723	6.53216	6.5273
gene:TRIAE_CS42_2DS_TGACv1_178892_AA0602260	0.406409	0.109393	1.45819	0.852355	0.56909	1.39379	0.740698	0.621968	1.38537	3.18376	4.58458	5.34588
gene:TRIAE_CS42_2DS_TGACv1_178922_AA0602400	0.0409978	0	0.045316	0	0.0234991	0.209719	0.027936	0.109943	0.218325	3.24956	3.21205	4.11278
gene:TRIAE_CS42_2DS_TGACv1_178976_AA0603080	0.853853	0.612329	0.991987	0.657662	0.487328	0.577248	1.16517	2.74791	1.79504	5.50802	9.87354	10.1792
gene:TRIAE_CS42_2DS_TGACv1_178976_AA0603090	0.101127	0.213576	0.0839897	0.0564142	0	0.0672628	0.0398247	0.422599	0.0590124	1.05417	2.09188	1.47563
gene:TRIAE_CS42_2DS_TGACv1_178991_AA0603290	2.48418	2.23616	1.97249	0.57303	0.622976	0.501472	3.19225	2.37995	3.83792	2.80485	3.23422	4.33484
gene:TRIAE_CS42_2DS_TGACv1_178995_AA0603310	0	0	0.0868773	1.25808	1.59839	3.36885	0.051834	0.119766	0.0286409	1.31551	1.26207	2.01772
gene:TRIAE_CS42_2DS_TGACv1_179111_AA0604350	0.186099	0.148329	0.0319968	0.0631331	0.05295	0.106891	0.352266	0.394025	0.335511	2.31164	2.44144	3.27824
gene:TRIAE_CS42_2DS_TGACv1_179121_AA0604440	6.63036	6.80841	9.39235	2.45416	3.46464	3.08673	9.8141	7.93074	15.2754	11.3034	12.2894	15.8325
gene:TRIAE_CS42_2DS_TGACv1_179192_AA0605090	1.25644	0.825933	1.18463	1.33199	2.1687	2.13825	0.902492	0.928709	1.23636	4.71711	4.00177	6.65095
gene:TRIAE_CS42_2DS_TGACv1_179225_AA0605450	0	0	0.070116	0.177532	0.436522	0.41507	0.0428715	0	0.1409	0.805511	0.804465	1.67471
gene:TRIAE_CS42_2DS_TGACv1_179236_AA0605510	0	0	0	0	0	0	0	0	0.0376866	1.13164	1.22316	2.7639
gene:TRIAE_CS42_2DS_TGACv1_179358_AA0606480	2.00494	1.40619	0.853676	0.271839	0.2456	0.0705013	1.55938	1.37827	1.53788	0.366505	0.214848	0.130607
gene:TRIAE_CS42_2DS_TGACv1_179373_AA0606660	3.76277	5.10444	3.73711	2.68124	2.00944	2.00824	3.80668	4.28041	2.95676	0.761247	1.03146	1.10771
gene:TRIAE_CS42_2DS_TGACv1_179485_AA0607520	5.34512	7.07915	5.69024	3.10801	1.01098	1.26684	8.16281	6.35638	8.35151	2.39926	1.59223	1.65238
gene:TRIAE_CS42_2DS_TGACv1_179489_AA0607580	0.200423	0	0.222706	0.390922	0.459513	0.170859	0.337574	0.135406	0.0788054	6.74521	4.20312	10.2382
gene:TRIAE_CS42_2DS_TGACv1_179635_AA0608360	0.200752	0.167228	0.376536	0.301442	0.271321	0.217414	0.220417	0.178097	0.253075	4.86299	3.36797	10.5731
gene:TRIAE_CS42_2DS_TGACv1_179729_AA0608810	0	0.0262127	0.0244275	0	0.0495624	0.0499357	0.0594482	0.0663153	0.0159807	1.7896	1.20724	2.08649
gene:TRIAE_CS42_2DS_TGACv1_179753_AA0608950	0.423624	0.119003	0.184211	0.206385	0.259737	0.259843	0.218629	0.1984	0.269654	1.05606	0.800819	1.79084
gene:TRIAE_CS42_2DS_TGACv1_179763_AA0609030	3.46462	2.90013	2.6259	0.711727	0.997569	0.438447	6.82856	2.65562	6.93353	3.06232	1.50716	4.43349
gene:TRIAE_CS42_2DS_TGACv1_179822_AA0609360	1.71666	2.65162	1.53753	0.666489	0.27705	0.380191	3.17745	4.2116	2.94842	1.10993	1.0913	1.37155
gene:TRIAE_CS42_2DS_TGACv1_180205_AA0610430	8.2158	8.89307	10.2924	3.14897	3.73411	2.33225	22.3162	19.0243	26.0208	26.7017	24.49	35.3523
gene:TRIAE_CS42_2DS_TGACv1_180251_AA0610580	0.291155	0	0.601639	0.784807	1.69747	1.59286	0.696744	1.13776	1.55922	4.84993	4.75732	7.92409
gene:TRIAE_CS42_2DS_TGACv1_180256_AA0610600	0.0495427	0	0.0555463	0	0	0	0	0	0	6.5525	6.51948	9.56944
gene:TRIAE_CS42_2DS_TGACv1_180302_AA0610730	0.937966	1.40734	0.921844	0.315883	0.0562657	0.0279456	0.905218	1.4742	1.158	0.562562	0.209107	0.118956
gene:TRIAE_CS42_2DS_TGACv1_181276_AA0611780	8.16325	9.10699	9.02467	1.16498	1.79772	0.191522	14.9241	7.00012	14.4899	3.01305	1.95986	2.3376
gene:TRIAE_CS42_3AL_TGACv1_193584_AA0613780	0.639035	0.841299	0.814682	0.639152	0.407027	0.489051	0.14904	1.70184	0.340316	3.42359	6.0994	4.20737
gene:TRIAE_CS42_3AL_TGACv1_193587_AA0613980	1.77233	1.52788	2.30813	0.798823	0.344654	0.340133	0.686283	1.749	4.39705	1.9462	1.73713	2.41378
gene:TRIAE_CS42_3AL_TGACv1_193597_AA0614390	0.580128	0.353153	0.817609	0.188257	0.556417	0.0401985	2.29293	6.50643	6.24612	14.9447	12.4337	25.5254
gene:TRIAE_CS42_3AL_TGACv1_193598_AA0614430	1.03704	0.85173	0.540183	0.214059	0.0668364	0.0364186	1.47707	1.25575	1.20965	0.0723772	0.119377	0.0999829
gene:TRIAE_CS42_3AL_TGACv1_193607_AA0614690	0.541105	1.16233	0.598062	0.240572	0.11144	0.0742802	1.02219	0.979059	1.86866	0.299231	0.257203	0.153579
gene:TRIAE_CS42_3AL_TGACv1_193607_AA0614700	1.66491	2.49675	2.66097	0.852049	0.522594	0.438735	1.25577	1.62139	2.40092	0.912561	0.0806638	0.475424
gene:TRIAE_CS42_3AL_TGACv1_193622_AA0615430	4.56116	4.27229	3.50547	4.78309	6.9103	6.73076	7.75723	7.14362	8.35158	25.9754	32.7366	46.5131
gene:TRIAE_CS42_3AL_TGACv1_193623_AA0615440	4.56248	4.94956	3.84924	0.960261	0.882743	0.39082	2.56	4.26271	5.21025	0.485747	1.326	1.81333
gene:TRIAE_CS42_3AL_TGACv1_193635_AA0615890	0.789906	0.466133	1.65316	2.07295	3.35344	3.29086	0.093197	0.167549	0.097728	0.430268	0.23868	0.0759626
gene:TRIAE_CS42_3AL_TGACv1_193668_AA0617190	2.78006	1.70085	5.02085	14.9564	25.9846	23.6079	1.49683	1.01385	2.14639	8.78637	10.309	23.3119
gene:TRIAE_CS42_3AL_TGACv1_193676_AA0617410	0	0	0.309127	6.80579	8.76563	10.6661	0	0.0439786	0	2.96678	3.0686	5.26119
gene:TRIAE_CS42_3AL_TGACv1_193693_AA0617710	0.441666	0.956297	5.07846	0.791366	0.758679	1.97114	1.66749	3.05828	5.63488	4.15831	4.59401	6.73586
gene:TRIAE_CS42_3AL_TGACv1_193697_AA0617840	0.278719	0.350852	0.623624	1.83617	3.507	3.34583	0.108705	0.48316	0.336542	1.5639	1.68519	2.4454
gene:TRIAE_CS42_3AL_TGACv1_193729_AA0618640	1.26979	0.632145	0.781407	0.246449	1.33686	0.614212	1.99322	1.53173	2.80598	6.47418	4.38386	8.70486
gene:TRIAE_CS42_3AL_TGACv1_193736_AA0618760	8.53065	9.1486	7.11895	2.28485	1.49267	1.29887	9.22465	8.06368	10.2948	3.37452	2.30545	1.79558
gene:TRIAE_CS42_3AL_TGACv1_193744_AA0618950	5.04106	5.15397	5.15636	3.65219	4.7883	5.11051	7.42513	7.79743	6.74516	13.9168	15.4534	19.2565
gene:TRIAE_CS42_3AL_TGACv1_193760_AA0619280	0	0	0.0189073	0.0750421	0.0194348	0.0603277	0	0	0.0492088	0.898247	0.955975	1.4282
gene:TRIAE_CS42_3AL_TGACv1_193761_AA0619290	1.35711	1.39694	1.99833	0.755718	0.965869	1.20064	2.80625	1.39407	2.95151	4.62951	3.81377	6.81611
gene:TRIAE_CS42_3AL_TGACv1_193767_AA0619460	0	0	0.0303976	0	0.0632552	0.0306174	0	0.036006	0.249451	2.06145	1.54816	2.0346
gene:TRIAE_CS42_3AL_TGACv1_193821_AA0620220	0.185473	0.0851233	0.362357	0.267731	0.42577	0.680401	0.345539	0.390725	0.574644	2.29666	3.55872	4.60201
gene:TRIAE_CS42_3AL_TGACv1_193848_AA0620880	6.67336	8.64463	5.75278	5.63495	6.25946	4.9094	8.95202	21.688	11.9382	29.3521	57.2261	47.7507
gene:TRIAE_CS42_3AL_TGACv1_193857_AA0621030	0.57081	0.284237	0.643495	1.0402	1.96236	2.60381	0.541916	0.794327	1.76326	7.82417	8.7422	17.8607
gene:TRIAE_CS42_3AL_TGACv1_193884_AA0621700	0.277789	0.732641	0.550169	4.62685	3.70654	5.36064	0.575149	0.665777	1.02896	6.61969	6.88416	7.62253
gene:TRIAE_CS42_3AL_TGACv1_193895_AA0622100	2.0293	1.41119	3.12969	7.5703	14.3602	12.2038	3.06851	1.58418	2.54094	4.77674	4.74726	6.75808
gene:TRIAE_CS42_3AL_TGACv1_193926_AA0622680	1.75522	1.60501	2.51885	14.356	17.401	14.4318	3.38702	2.03951	3.65554	11.4448	5.30292	10.029
gene:TRIAE_CS42_3AL_TGACv1_194065_AA0625730	0.609195	0.393331	0.65027	0.658243	1.57555	1.22678	0.527477	0.221621	0.456944	2.06951	1.17508	2.71754
gene:TRIAE_CS42_3AL_TGACv1_194079_AA0626020	0.146309	0.426041	0.165918	0.170106	0.0489132	0.0478623	0.255898	0.257107	0.325435	1.20511	0.718072	0.825184
gene:TRIAE_CS42_3AL_TGACv1_194109_AA0626660	16.3464	21.5541	12.2066	5.20208	3.34099	2.82999	16.5236	12.3123	17.9182	6.23786	4.34366	5.1104
gene:TRIAE_CS42_3AL_TGACv1_194123_AA0626970	0.313178	0.201126	0.930702	0.296872	1.32256	0.745887	2.15486	4.25112	3.83275	5.47394	6.311	7.93773
gene:TRIAE_CS42_3AL_TGACv1_194145_AA0627420	2.93648	2.29733	2.3023	1.39054	1.2425	0.459402	3.87185	2.8407	4.98176	1.5621	0.603638	0.484737
gene:TRIAE_CS42_3AL_TGACv1_194166_AA0627750	4.53469	5.58208	4.36023	0.965482	0.426181	0.829937	6.30703	6.29044	8.83281	1.59411	0.843496	0.998185
gene:TRIAE_CS42_3AL_TGACv1_194189_AA0628150	1.26767	1.41181	1.60732	0.197601	0.53782	0.22496	2.65709	1.57817	3.02903	2.15602	2.19887	3.56453
gene:TRIAE_CS42_3AL_TGACv1_194213_AA0628770	1.3674	1.21943	1.25941	0.692264	0.504795	0.498025	2.42949	1.67115	2.68196	1.63306	2.31476	3.32124
gene:TRIAE_CS42_3AL_TGACv1_194242_AA0629460	1.20612	1.21622	1.66159	0.380066	0.278136	0.238425	1.84506	1.49097	2.04957	0.360289	0.532644	0.501849
gene:TRIAE_CS42_3AL_TGACv1_194280_AA0630260	1.19474	0.782189	1.5382	0.815358	1.37579	1.37344	1.50585	1.74611	1.67998	4.81736	6.97447	6.80909
gene:TRIAE_CS42_3AL_TGACv1_194298_AA0630730	1.02945	1.0961	0.938952	0.430446	0.442644	0.215568	1.04835	1.12542	1.32433	2.23291	1.48377	2.30079
gene:TRIAE_CS42_3AL_TGACv1_194339_AA0631270	0.107315	0.170363	0.105391	0.151098	0.0937087	0.0818099	0.031284	0.523695	0.38215	0.775747	1.77041	1.56046
gene:TRIAE_CS42_3AL_TGACv1_194346_AA0631350	0.225111	0.242556	0.359993	1.72796	1.63827	1.30146	0.211693	0.189283	0.638851	1.12566	1.71151	1.94981
gene:TRIAE_CS42_3AL_TGACv1_194367_AA0631860	0.0254145	0	0.169877	1.11586	2.0993	5.18778	0.099595	0.711952	0.856658	0.871532	2.38458	1.72277
gene:TRIAE_CS42_3AL_TGACv1_194383_AA0632230	2.1132	1.57084	1.06829	0.452795	0.605495	0.235438	1.20535	0.840962	1.86376	1.26985	0.861375	1.46422
gene:TRIAE_CS42_3AL_TGACv1_194383_AA0632250	2.73121	4.21183	2.68035	0.408417	0.337901	0.132457	2.70722	3.32273	6.15157	0.810608	0.641919	0.349499
gene:TRIAE_CS42_3AL_TGACv1_194412_AA0632590	11.6504	9.21535	9.72898	3.27485	2.80343	1.00313	9.96227	8.63647	8.35382	4.53024	2.30554	1.5024
gene:TRIAE_CS42_3AL_TGACv1_194432_AA0632940	0.0848529	0.240111	0.295681	0.689467	0.869302	1.2513	0.654167	0.138455	0.275089	6.60651	6.36935	11.9527
gene:TRIAE_CS42_3AL_TGACv1_194443_AA0633160	0.0394538	0.0477574	0.15412	0	0.135334	0.0933435	5.97481	5.41873	6.39123	3.35063	4.4305	5.00246
gene:TRIAE_CS42_3AL_TGACv1_194457_AA0633450	14.0304	13.7011	21.0288	10.5528	12.0055	8.42065	31.7109	21.9562	36.102	70.4387	59.8015	140.653
gene:TRIAE_CS42_3AL_TGACv1_194495_AA0634140	1.43415	1.53942	1.17431	0.0551687	0.101194	0	3.75851	2.39443	6.4971	0	0.160912	0.136217
gene:TRIAE_CS42_3AL_TGACv1_194499_AA0634260	0.534589	0.478252	0.507627	0.851038	1.39973	1.4975	0.688717	0.70131	1.07998	4.35648	3.96719	7.45289
gene:TRIAE_CS42_3AL_TGACv1_194518_AA0634800	0.0357306	0	0.100271	0.018906	0.0203561	0.0801427	0.0470002	0.089512	0.183169	2.40287	2.19238	2.89746
gene:TRIAE_CS42_3AL_TGACv1_194531_AA0635150	5.46783	7.5671	4.33505	1.19938	1.38544	1.01298	13.1441	9.12129	13.5566	7.81383	4.68475	12.6507
gene:TRIAE_CS42_3AL_TGACv1_194556_AA0635680	4.02519	3.89182	3.85828	0.563978	1.47096	0.611095	3.79283	2.82002	7.12198	0.458642	0.808182	1.33724
gene:TRIAE_CS42_3AL_TGACv1_194568_AA0636070	4.71224	6.78599	6.08904	1.53029	0.758757	0.341114	10.5139	7.23304	13.3404	2.59036	0.997458	1.75748
gene:TRIAE_CS42_3AL_TGACv1_194597_AA0636480	1.86968	1.92801	2.07872	0.395007	0.86373	0.324939	1.18736	2.45053	3.2229	0.836964	0.353771	0.727007
gene:TRIAE_CS42_3AL_TGACv1_194598_AA0636520	5.56137	6.14035	5.78825	1.1635	1.58424	1.18531	8.28177	6.21462	10.6826	2.54164	1.93153	1.60195
gene:TRIAE_CS42_3AL_TGACv1_194627_AA0636990	2.47744	2.63148	2.86011	0.531807	0.699357	0.598821	3.22089	8.51301	6.74557	1.09391	2.50597	0.912941
gene:TRIAE_CS42_3AL_TGACv1_194656_AA0637310	0.0267428	0.0317172	0.143541	0.672716	2.18893	4.4631	0.104842	0.154064	0.0758794	3.65828	4.00806	6.88253
gene:TRIAE_CS42_3AL_TGACv1_194662_AA0637400	3.01205	2.90493	2.85768	0.91268	0.763512	0.421527	3.35698	2.79122	3.64626	1.40272	0.408751	0.455965
gene:TRIAE_CS42_3AL_TGACv1_194678_AA0637660	24.7793	27.2695	23.6975	5.30426	4.72433	2.78644	46.9975	29.4338	48.8672	25.2757	16.4564	24.1142
gene:TRIAE_CS42_3AL_TGACv1_194701_AA0638060	0.144603	0.111783	0.355889	0.885218	1.38323	2.22076	0.836825	0.0748515	0.575122	1.37621	1.18228	1.78254
gene:TRIAE_CS42_3AL_TGACv1_194727_AA0638220	2.49504	3.52343	2.24726	0.546673	0.311157	0.281887	5.56313	2.7156	8.67363	0.676602	0.582812	0.635198
gene:TRIAE_CS42_3AL_TGACv1_194743_AA0638670	0	0.146765	0.0650483	0	0.067695	0	0.203829	0.450314	0.263002	2.49528	4.38897	5.83327
gene:TRIAE_CS42_3AL_TGACv1_194781_AA0639360	0.373966	0.527171	0.533525	1.45495	2.47589	1.90038	0.974299	0.601152	0.566036	2.9672	1.19132	2.7106
gene:TRIAE_CS42_3AL_TGACv1_194792_AA0639620	11.935	10.045	13.4104	4.07643	1.47935	0.368418	19.6435	12.7845	20.8253	6.75646	4.09824	3.79597
gene:TRIAE_CS42_3AL_TGACv1_194802_AA0639890	0.0896085	0.138371	0.163152	0.487593	1.12213	0.695712	0.193574	0.21335	0.423313	3.69789	1.59744	4.04161
gene:TRIAE_CS42_3AL_TGACv1_194826_AA0640170	0.0511046	0	0	0	0	0.0171568	0	0.0682447	0.0642135	0.600278	1.1099	1.21601
gene:TRIAE_CS42_3AL_TGACv1_194830_AA0640210	2.47458	2.89991	2.17571	0.420435	0.213894	0.178352	3.37932	3.6514	5.4649	2.24349	2.45637	2.46718
gene:TRIAE_CS42_3AL_TGACv1_194865_AA0640920	2.58265	2.73403	1.57012	0.674455	0.0873887	0.0868958	1.34803	3.11741	3.07423	0.0572141	0.284638	0.411328
gene:TRIAE_CS42_3AL_TGACv1_194874_AA0641130	2.60774	2.46322	1.35844	0.489674	0.456623	0.293582	1.79756	1.77364	2.60789	0.126093	0.393988	0.304752
gene:TRIAE_CS42_3AL_TGACv1_194875_AA0641170	1.39627	1.1515	1.78421	0.142437	0.230914	0.0764968	4.41783	3.93283	6.41226	2.57315	2.98535	2.67526
gene:TRIAE_CS42_3AL_TGACv1_194893_AA0641610	0.063432	0	0.193222	0.0273333	0.049624	0.0968372	0.0857843	0.514289	0.0656106	0.930091	0.812568	1.36399
gene:TRIAE_CS42_3AL_TGACv1_194940_AA0642360	0.939487	0.87143	1.72144	0.390959	0.461878	0.743727	0.76986	1.44698	1.73992	2.33256	3.49581	1.65487
gene:TRIAE_CS42_3AL_TGACv1_194994_AA0643300	1.42114	1.67712	0.695659	0.392367	0.260553	0.0284699	1.44451	1.39664	1.95061	0.637121	0.220711	0.268859
gene:TRIAE_CS42_3AL_TGACv1_195018_AA0643520	1.40533	1.42357	1.1112	0.348672	0.512872	0.189839	1.63999	1.29028	2.19085	1.04494	0.445699	1.41033
gene:TRIAE_CS42_3AL_TGACv1_195031_AA0643780	1.03196	0.784831	0.874782	1.22707	1.73869	1.1326	0.439239	1.36801	0.605282	0.139348	0.433444	0.387261
gene:TRIAE_CS42_3AL_TGACv1_195053_AA0644150	0.914592	0.895866	0.577433	0.881356	2.33034	1.59666	1.45971	1.24642	2.22603	14.7731	10.9886	22.8993
gene:TRIAE_CS42_3AL_TGACv1_195097_AA0644720	0.678112	0.651882	0.319503	2.03698	2.79425	2.17569	0.598447	0.310541	0.649397	1.50329	2.89791	4.46631
gene:TRIAE_CS42_3AL_TGACv1_195232_AA0646820	0.135627	0.0979971	0.110511	0.157442	0.245082	0.196762	0.176025	0.161575	0.154156	0.748957	0.937646	1.75744
gene:TRIAE_CS42_3AL_TGACv1_195263_AA0647160	17.4437	12.5812	18.1611	7.68502	16.8614	14.0427	28.7324	16.9199	24.9576	54.9149	36.9483	81.4887
gene:TRIAE_CS42_3AL_TGACv1_195286_AA0647420	0	0.0393609	0.0406458	0	0.0207427	0.0179408	0.0566472	0.094217	0.0822959	2.21808	3.45369	5.08811
gene:TRIAE_CS42_3AL_TGACv1_195303_AA0647580	2.73313	3.06761	3.61641	2.70689	4.08669	3.19206	0.81744	1.23027	0.272631	0.469213	0.835812	0.768129
gene:TRIAE_CS42_3AL_TGACv1_195308_AA0647760	19.9456	20.5398	17.6767	18.3785	9.55688	7.89075	19.9814	23.0619	24.0245	9.63682	3.9294	2.9282
gene:TRIAE_CS42_3AL_TGACv1_195362_AA0648560	0.49559	0.047271	0.51456	2.07803	3.15881	4.2797	0.263115	0.103334	0.278619	0.970943	0.528122	2.30373
gene:TRIAE_CS42_3AL_TGACv1_195369_AA0648630	0.13905	0.153067	0.0348126	0	0.108064	0.035373	0.609695	0.916616	1.272	2.41838	3.49887	4.0444
gene:TRIAE_CS42_3AL_TGACv1_195407_AA0649240	0.855213	0.3793	0.778315	0.431221	0.997351	0.664206	1.22718	1.09856	1.15761	3.07557	2.40283	3.44294
gene:TRIAE_CS42_3AL_TGACv1_195441_AA0649580	2.00297	2.16811	1.88004	0.758219	0.0912824	0.226928	2.08828	1.93519	4.53342	0.601867	0.591715	0
gene:TRIAE_CS42_3AL_TGACv1_195449_AA0649720	0.0973971	0.336109	0.0840787	0.125109	0.148942	0.153008	0.843834	1.93431	1.9734	8.79879	8.93697	11.3691
gene:TRIAE_CS42_3AL_TGACv1_195497_AA0650210	7.80283	10.2206	6.56565	1.98914	1.3579	1.47355	12.4858	9.94551	12.3997	4.78237	5.47702	9.19209
gene:TRIAE_CS42_3AL_TGACv1_195550_AA0651060	0.0473782	0.0522563	0.107418	0.0170502	0.10541	0.0474797	0.290009	0.722682	0.931161	3.94999	5.24348	7.49849
gene:TRIAE_CS42_3AL_TGACv1_195551_AA0651080	0	0	0.0741136	0	0	0	0.04438	0.162947	0.122819	0.92376	1.86437	1.42622
gene:TRIAE_CS42_3AL_TGACv1_195555_AA0651110	5.62662	5.93651	4.46997	1.78634	1.16959	0.632301	4.38046	5.73019	3.73498	2.12778	1.81762	1.65257
gene:TRIAE_CS42_3AL_TGACv1_195658_AA0652420	0.421417	0.352155	0.489643	0.266085	0.384769	0.101771	0.247379	0.725273	0.734478	5.92571	5.23777	9.54237
gene:TRIAE_CS42_3AL_TGACv1_195660_AA0652450	0.731663	0.206355	4.22579	0.310861	0.561174	2.19738	0.800735	1.31991	1.16651	5.53391	9.1428	12.4832
gene:TRIAE_CS42_3AL_TGACv1_195683_AA0652710	0.263055	0.12607	0.520527	1.64752	1.87346	2.10487	0.0887922	0.221655	0.25827	0.64623	0.751017	0.943852
gene:TRIAE_CS42_3AL_TGACv1_195744_AA0653350	0.324166	0.404839	0.341487	1.51635	1.01269	1.93611	0.2814	0.466022	0.167869	0.924527	1.40393	1.57232
gene:TRIAE_CS42_3AL_TGACv1_195751_AA0653440	0	0	0	0.0369537	0.0453385	0	0.644563	0.331989	0.114002	7.52218	8.77704	11.295
gene:TRIAE_CS42_3AL_TGACv1_195751_AA0653450	0.824597	0.761412	0.714485	0.974642	1.24973	0.861257	0.18051	0.311942	0.63214	2.82838	3.34121	4.99053
gene:TRIAE_CS42_3AL_TGACv1_195874_AA0655080	4.46065	5.07336	4.93111	4.23437	6.94835	5.65019	7.54803	7.22981	8.78906	21.9745	22.5542	37.102
gene:TRIAE_CS42_3AL_TGACv1_195898_AA0655470	9.41713	12.7254	10.2456	3.11321	1.40264	0.828622	24.9885	16.8049	34.8242	8.08437	2.9361	7.8708
gene:TRIAE_CS42_3AL_TGACv1_196005_AA0656370	5.4547	5.41589	4.34329	0.685611	0.688393	0.581682	6.0024	6.55986	7.3856	1.44147	1.02769	0.991513
gene:TRIAE_CS42_3AL_TGACv1_196062_AA0656950	1.16899	2.26151	5.21141	0.172968	4.45528	0	21.4081	96.8763	70.993	155.691	143.019	334.589
gene:TRIAE_CS42_3AL_TGACv1_196173_AA0657880	1.14485	1.06482	0.882179	0.858976	0.398791	0.494262	1.79142	2.88408	1.62462	2.29116	2.10467	2.23358
gene:TRIAE_CS42_3AL_TGACv1_196226_AA0658510	0.182253	0.118873	0.107532	0.0144971	0	0.0156732	0.386467	0.372549	0.388135	0.558931	0.645939	1.53478
gene:TRIAE_CS42_3AL_TGACv1_196250_AA0658790	11.433	10.5056	12.46	5.16848	3.16973	3.26072	20.4559	11.7778	20.9969	5.86617	3.6552	3.30745
gene:TRIAE_CS42_3AL_TGACv1_196271_AA0658970	0.185912	0.200767	0.122727	0.0212478	0.0361548	0.0534088	0.597934	0.19045	0.700325	1.32538	1.11255	2.93402
gene:TRIAE_CS42_3AL_TGACv1_196323_AA0659440	0.230133	0.251143	0.301396	0.937554	1.15394	0.994032	0.214335	0.204758	0.169291	1.00327	0.817632	0.984457
gene:TRIAE_CS42_3AL_TGACv1_196379_AA0659900	46.872	37.6312	48.9393	31.363	40.4366	36.6483	174.914	148.207	177.427	226.035	236.843	289.853
gene:TRIAE_CS42_3AL_TGACv1_196439_AA0660410	0.439871	0.516011	1.03841	1.09638	1.53818	1.91773	0.462951	0.786625	1.12725	3.00983	4.65747	6.04754
gene:TRIAE_CS42_3AL_TGACv1_196498_AA0660880	13.7986	11.028	14.2247	10.8392	15.9095	10.277	22.236	14.7501	13.6198	58.9043	36.2951	55.4489
gene:TRIAE_CS42_3AL_TGACv1_196503_AA0660940	0.918937	0.654854	0.732602	0.18058	0.0963416	0.115103	0.831246	0.797234	0.846379	1.01161	1.83696	1.75968
gene:TRIAE_CS42_3AL_TGACv1_196567_AA0661500	0.0562898	0.0900403	0.0455886	0.0133814	0	0.030479	0.0440092	0.0928688	0.163513	0.875994	1.04579	1.80742
gene:TRIAE_CS42_3AL_TGACv1_196581_AA0661660	1.88558	1.24201	1.60264	0.864882	0.648082	0.103085	1.25485	0.938241	1.30413	0.172953	0.252538	0.288387
gene:TRIAE_CS42_3AL_TGACv1_196609_AA0661910	0.17317	0.148124	0.138995	1.51314	1.82755	0.931102	0.204358	0.197343	0.292993	1.02067	0.122944	0.234918
gene:TRIAE_CS42_3AL_TGACv1_196609_AA0661920	0.398469	0.367161	0.192736	1.34911	1.01699	0.679351	0.144218	0.423641	0.0307537	0.032706	0.20748	0
gene:TRIAE_CS42_3AL_TGACv1_196613_AA0661960	2.24136	1.97324	2.1626	0.893824	0.5415	0.287649	2.63297	2.65354	3.45642	1.11689	0.786516	0.784827
gene:TRIAE_CS42_3AL_TGACv1_196719_AA0662500	0.088712	0.0845714	0.195266	0.0279802	0.239839	0.0300239	0.999678	1.07038	1.72323	14.6232	11.2375	22.05
gene:TRIAE_CS42_3AL_TGACv1_196771_AA0662830	1.00726	0.395396	1.15734	2.85263	5.26472	2.81688	0.51388	0.752143	1.43616	3.14193	3.86393	5.97256
gene:TRIAE_CS42_3AL_TGACv1_196984_AA0664150	12.744	16.7849	11.0084	1.63101	0.592655	0.409768	25.386	18.8594	47.638	3.68107	1.53899	1.65674
gene:TRIAE_CS42_3AL_TGACv1_197045_AA0664510	0.128815	0.135429	0.0498085	0.151373	0.137788	0.201412	1.78093	2.55812	3.77203	1.42977	1.39155	1.87783
gene:TRIAE_CS42_3AL_TGACv1_197129_AA0664970	2.81315	3.25182	1.99457	1.04716	0.46329	0.302668	3.27646	3.40262	4.65757	1.00601	0.672973	0.646204
gene:TRIAE_CS42_3AL_TGACv1_197182_AA0665320	0.713845	0.582663	1.08513	3.43527	4.83757	3.33051	1.37611	0.470044	1.27767	4.14588	2.1102	4.1232
gene:TRIAE_CS42_3AL_TGACv1_197487_AA0666460	0.0865043	0.113691	0.298625	0.08615	0.233956	0.274575	0.212789	0.342708	0.542731	0.786082	2.98473	2.51533
gene:TRIAE_CS42_3AL_TGACv1_197941_AA0667660	6.45806	7.64363	6.38569	35.1642	39.863	43.79	9.63907	7.59887	9.63551	6.02212	12.796	17.914
gene:TRIAE_CS42_3AL_TGACv1_199376_AA0669700	3.19608	3.58526	2.45262	1.16984	0.519854	0.444022	3.035	2.57923	3.29591	1.85518	1.27567	1.36666
gene:TRIAE_CS42_3AS_TGACv1_210427_AA0671780	0	0	0.397431	0	0.0377857	0.0189441	0	0.661448	0	0.707939	1.76679	3.5051
gene:TRIAE_CS42_3AS_TGACv1_210485_AA0673140	0.367737	0.284023	0.346701	1.404	1.97158	1.55273	0.68174	0.700897	0.882498	6.34484	8.36698	8.30852
gene:TRIAE_CS42_3AS_TGACv1_210505_AA0674000	2.66334	3.39862	2.5204	1.76047	0.417807	0.977123	3.85962	3.59132	5.6947	4.51383	2.66127	4.8738
gene:TRIAE_CS42_3AS_TGACv1_210508_AA0674160	3.43977	3.02893	1.66288	0.416557	0.337168	0.203445	1.78161	2.05962	1.65062	0.470764	0.24926	0.468746
gene:TRIAE_CS42_3AS_TGACv1_210508_AA0674270	0.299866	0.335349	0.271498	0.530997	0.73694	0.791013	0.216852	0.221312	0.174775	0.664383	1.01115	1.02051
gene:TRIAE_CS42_3AS_TGACv1_210609_AA0675620	0.983388	1.11485	0.576821	0.160506	0.146688	0.0929583	0.821294	1.30958	1.26894	0.212937	0.133153	0.0220685
gene:TRIAE_CS42_3AS_TGACv1_210681_AA0676870	1.60567	2.75574	0.904834	0.306833	0.100792	0	0.401484	1.63241	0.541894	0.0471795	0.131557	0
gene:TRIAE_CS42_3AS_TGACv1_210684_AA0677110	0.111417	0.283335	0.12604	0.0545234	0	0	0.363407	0.106226	0.391185	2.43543	2.27656	4.52006
gene:TRIAE_CS42_3AS_TGACv1_210687_AA0677140	0.438974	1.00864	0.941491	0.0822237	0.124479	0.0605927	0.791799	0.858563	1.66024	0.0534946	0.183278	0.0528756
gene:TRIAE_CS42_3AS_TGACv1_210696_AA0677320	1.30904	1.74142	1.24276	1.12846	0.85205	0.500282	1.82964	2.37554	2.58806	4.04618	5.06667	6.63012
gene:TRIAE_CS42_3AS_TGACv1_210696_AA0677340	1.20399	1.56111	0.766443	0.645773	0.523717	0.0631972	0.722086	0.764364	1.56495	3.29086	3.08443	4.22779
gene:TRIAE_CS42_3AS_TGACv1_210712_AA0677540	0.0415	0.0480419	0.229842	0	0	0	0.758004	0.350717	1.08383	5.42872	4.33085	7.78641
gene:TRIAE_CS42_3AS_TGACv1_210726_AA0677850	1.24639	1.64959	1.40137	0.744791	0.120913	0.119269	2.17315	3.18433	2.93688	0.313997	0.843292	0.372121
gene:TRIAE_CS42_3AS_TGACv1_210741_AA0678120	0.197622	0.295491	0.348755	0.517922	0.549689	0.836814	0.0784103	0.262308	0.150262	1.87534	1.6608	2.37495
gene:TRIAE_CS42_3AS_TGACv1_210794_AA0679130	0	0	0	0.132614	0.463416	0.579456	0	0	0.180709	2.94373	1.94976	3.94708
gene:TRIAE_CS42_3AS_TGACv1_210794_AA0679140	0	0	0	0.190767	0.0484815	0.523361	0.0575063	0.436233	0.124717	2.09639	4.32143	7.01152
gene:TRIAE_CS42_3AS_TGACv1_210806_AA0679500	2.7067	4.01878	3.12959	3.99822	3.88535	3.36574	4.48164	5.55797	3.83268	9.80747	11.2098	16.5815
gene:TRIAE_CS42_3AS_TGACv1_210816_AA0679630	0	0	0	0.0202341	0	0.0191872	0	0.219666	0.152707	1.0392	1.78822	2.26815
gene:TRIAE_CS42_3AS_TGACv1_210879_AA0680640	9.59681	8.68037	6.87592	2.9074	2.76761	2.39747	9.97141	7.12286	9.05004	2.60838	1.45389	0.601315
gene:TRIAE_CS42_3AS_TGACv1_210940_AA0681800	21.3753	20.0398	24.6327	121.536	144.039	134.294	24.352	19.3703	24.5021	99.4403	107.053	141.547
gene:TRIAE_CS42_3AS_TGACv1_210974_AA0682350	0.287896	0	0.974545	0.458747	0.0536457	0.537559	0.435948	0.765102	1.67663	2.58124	5.65998	9.37143
gene:TRIAE_CS42_3AS_TGACv1_211035_AA0683560	8.55401	13.1816	11.9686	5.52022	3.9925	4.43179	17.4106	16.9037	30.2411	23.2095	25.2666	57.6572
gene:TRIAE_CS42_3AS_TGACv1_211035_AA0683570	1.20338	1.44785	0.971837	0.400258	0.293669	0.281619	4.39359	3.95096	4.35298	20.6541	19.5918	35.0136
gene:TRIAE_CS42_3AS_TGACv1_211035_AA0683590	1.26561	2.15801	2.25423	2.36186	0.982374	0.670721	2.79228	3.41008	2.97713	4.22591	6.84709	10.2491
gene:TRIAE_CS42_3AS_TGACv1_211040_AA0683690	0.0328007	0.042872	0	0	0	0	0.31627	0.268789	0.295894	1.31472	3.22649	5.49727
gene:TRIAE_CS42_3AS_TGACv1_211055_AA0684160	0	0.163554	0.342895	0	0.850914	0	0.206961	2.51946	1.65651	26.3566	20.8613	16.6185
gene:TRIAE_CS42_3AS_TGACv1_211066_AA0684500	4.85404	2.30545	4.18788	11.7102	22.799	23.2238	7.0468	3.34172	4.30775	22.8558	21.048	45.0304
gene:TRIAE_CS42_3AS_TGACv1_211129_AA0685740	0.190308	0.143246	0.0324925	0	0	0	0.0586167	0.407979	0.239888	0.876318	1.6128	1.91157
gene:TRIAE_CS42_3AS_TGACv1_211158_AA0686190	2.24847	2.22061	2.28868	0.242908	0.0942041	0.246395	1.59139	1.51668	2.08405	0.779711	1.10768	1.70888
gene:TRIAE_CS42_3AS_TGACv1_211170_AA0686330	8.79314	8.40934	8.86753	1.57058	1.33698	0.942912	14.4036	8.8812	14.9193	3.87693	2.19771	7.24373
gene:TRIAE_CS42_3AS_TGACv1_211210_AA0686750	0.229537	0.291267	0.405457	0.0408374	0.170774	0.2055	0.312075	1.92879	2.05287	11.2391	29.6513	27.4664
gene:TRIAE_CS42_3AS_TGACv1_211302_AA0688170	0.724229	1.29763	0.615632	0.158862	0.0185886	0.0369006	0.963692	0.997129	1.86144	0.0484198	0.0409312	0.122745
gene:TRIAE_CS42_3AS_TGACv1_211308_AA0688330	0.603009	0.304842	0.275046	0.324608	0.671929	0.690835	0.560727	0.372933	0.797203	4.85619	3.19138	7.20161
gene:TRIAE_CS42_3AS_TGACv1_211331_AA0688710	2.39854	2.77841	1.50896	3.96499	2.17802	2.98266	0.325098	1.7181	0.161733	0.602501	1.1624	0.436277
gene:TRIAE_CS42_3AS_TGACv1_211383_AA0689530	9.62624	8.41235	9.07676	1.9328	1.88194	1.08666	11.8036	9.25914	12.3956	3.36475	1.44848	2.29516
gene:TRIAE_CS42_3AS_TGACv1_211403_AA0689800	0.224369	0.185535	0.331215	0.0433525	0.13621	0.220659	0.269977	0.568323	0.805726	1.91921	3.66121	5.1687
gene:TRIAE_CS42_3AS_TGACv1_211454_AA0690310	0.0882141	0.0214703	0.0196875	0	0.0600615	0	0.0235726	0.067115	0.317318	1.16328	2.36057	2.51689
gene:TRIAE_CS42_3AS_TGACv1_211462_AA0690400	0.912967	0.68829	0.833026	0.157281	0.0973695	0.0480608	2.33309	1.13994	1.76568	1.87978	2.34986	4.16541
gene:TRIAE_CS42_3AS_TGACv1_211472_AA0690490	0.189194	0.0844836	0.0992623	0	0	0.0126908	0.0898952	1.5315	0.788593	0.647639	0.634117	1.0196
gene:TRIAE_CS42_3AS_TGACv1_211530_AA0691240	2.50697	2.56799	2.26492	0.792011	0.526538	0.127424	8.86666	5.12274	9.48492	2.73202	2.41039	2.42269
gene:TRIAE_CS42_3AS_TGACv1_211550_AA0691370	1.1357	1.05018	1.44097	1.06644	1.4367	1.15729	2.73994	1.43466	2.93303	16.276	14.692	35.7544
gene:TRIAE_CS42_3AS_TGACv1_211588_AA0691970	0	0.0433002	0.122242	5.11131	2.57606	4.44868	0	0.0479074	0	0.600433	1.19468	2.01927
gene:TRIAE_CS42_3AS_TGACv1_211606_AA0692260	0.371159	0.223126	1.46214	0.147951	0.237561	0.253106	1.61452	0.712234	1.52688	3.19142	5.33306	8.50283
gene:TRIAE_CS42_3AS_TGACv1_211642_AA0692490	0.607072	0.874431	0.915315	0.830803	0.997877	1.10399	0.645134	0.536441	0.737693	0.195193	0.208952	0.143729
gene:TRIAE_CS42_3AS_TGACv1_211675_AA0692950	0.109882	0.0420545	0.0852835	0.0212386	0.0105294	0.0107685	0.178598	0.348571	0.464245	1.53286	1.30909	1.46758
gene:TRIAE_CS42_3AS_TGACv1_211675_AA0692980	1.97305	2.18019	2.12267	0.597678	1.55147	1.11422	0.690361	2.30657	1.8763	4.6379	4.42168	6.0992
gene:TRIAE_CS42_3AS_TGACv1_211726_AA0693420	0.0800175	0.0694387	0.450414	1.12844	1.14644	1.46009	0.143306	0.0368857	0.0838199	0.198059	0.40341	0.51827
gene:TRIAE_CS42_3AS_TGACv1_211797_AA0694240	1.57264	2.33346	1.56877	0.106782	0.345671	0.0485401	3.63623	1.30415	3.47013	0.579638	0.42548	0.412782
gene:TRIAE_CS42_3AS_TGACv1_211931_AA0695750	10.5593	11.1701	10.2027	7.37531	9.7145	7.7181	13.5186	12.7308	18.4742	27.2672	20.6038	39.3684
gene:TRIAE_CS42_3AS_TGACv1_211951_AA0695950	0.0362895	0.0658508	0.0202852	0.0424119	0.0415281	0	0	0.0466528	0	1.14424	0.874035	0.827275
gene:TRIAE_CS42_3AS_TGACv1_211977_AA0696240	1.78512	1.22654	1.85342	0.652151	0.356584	0.470604	1.10362	1.24066	2.45421	1.2366	0.655226	0.358046
gene:TRIAE_CS42_3AS_TGACv1_211980_AA0696300	4.76469e-06	0.440077	0.786514	0.694834	1.53384	1.34204	1.29152	0.581551	1.98483	23.8091	17.4563	59.5037
gene:TRIAE_CS42_3AS_TGACv1_212016_AA0696780	0.460388	0.420209	1.03434	0.728467	0.919692	1.37643	0.630078	1.55232	2.20085	7.1339	5.03697	9.07936
gene:TRIAE_CS42_3AS_TGACv1_212026_AA0696860	2.19066	2.72832	1.52941	1.12031	1.65355	1.71072	1.98603	2.94901	2.30993	4.23521	9.30136	7.64558
gene:TRIAE_CS42_3AS_TGACv1_212035_AA0696960	88.2343	65.4735	106.763	19.5639	29.89	17.4415	40.5284	81.5414	96.9331	15.7872	17.6717	29.0075
gene:TRIAE_CS42_3AS_TGACv1_212037_AA0697000	0.167707	0.056338	0.243453	1.52884	1.63497	2.17294	0.127443	0.0495323	0.128033	1.00471	0.875676	1.40783
gene:TRIAE_CS42_3AS_TGACv1_212130_AA0698010	0.0717565	0.163281	0.234582	1.84595	1.36177	1.02996	0.431637	0.496723	0.939432	7.50897	13.5003	13.7933
gene:TRIAE_CS42_3AS_TGACv1_212164_AA0698350	0	0.177824	0.125536	2.38045	2.20478	2.58341	0	0.263192	0.0851771	0.374091	1.16147	1.98255
gene:TRIAE_CS42_3AS_TGACv1_212277_AA0699600	4.07348	5.46247	3.6459	0.924721	0.545487	0.204024	6.05828	4.59168	6.60376	1.00035	0.854347	0.464072
gene:TRIAE_CS42_3AS_TGACv1_212329_AA0700030	0	0.0371134	0.0222175	0.018501	0.0832667	0	0.0977577	0.310508	0.470486	0.759919	1.41686	1.17451
gene:TRIAE_CS42_3AS_TGACv1_212329_AA0700050	0.0555529	0.0755426	0.0408663	0.0300973	0.0349338	0	0.329599	1.00629	0.369819	0.689783	2.11277	1.72851
gene:TRIAE_CS42_3AS_TGACv1_212416_AA0700720	1.36433	1.6897	1.4038	0.483514	0.325132	0.276153	2.73722	1.99505	3.98964	0.681136	0.398473	0.449915
gene:TRIAE_CS42_3AS_TGACv1_212457_AA0701000	0.0316765	0	0.0353845	0.0617812	0.146788	0.0363342	0.0428008	0.596633	0.0488184	1.9101	4.9356	5.09587
gene:TRIAE_CS42_3AS_TGACv1_212467_AA0701100	0.100862	0.244836	0.641376	0.204558	0.171927	0.395464	0.204696	0.906497	0.700293	1.01519	1.04708	0.99712
gene:TRIAE_CS42_3AS_TGACv1_212488_AA0701180	7.30406	8.49858	6.31195	2.40468	1.35235	1.02711	12.1592	7.69018	12.5708	2.98371	1.59094	3.22072
gene:TRIAE_CS42_3AS_TGACv1_212549_AA0701660	0.0658907	0.0582154	0	0.0556712	0.198464	0.12547	0.289698	0.172352	0.201546	1.26096	1.38789	3.57129
gene:TRIAE_CS42_3AS_TGACv1_212655_AA0702340	0.499708	0.489705	0.382884	0.161157	0.0245985	0.0122546	0.274157	0.886401	0.504998	0.323533	0.829993	1.45182
gene:TRIAE_CS42_3AS_TGACv1_212758_AA0703160	27.967	30.4913	17.2954	5.14753	3.88013	0.549523	14.4562	16.8355	10.6057	2.8389	2.47625	1.44057
gene:TRIAE_CS42_3AS_TGACv1_212905_AA0704020	0.448067	0.383352	0.643117	0.203978	0.18476	0.293819	0.751835	3.3426	1.80484	4.38811	5.75232	9.04989
gene:TRIAE_CS42_3AS_TGACv1_212977_AA0704460	0.0916071	0.081842	0.0602435	0.0160314	0.100494	0	0.0189911	0.0622255	0.178238	0.671194	0.771433	1.68679
gene:TRIAE_CS42_3AS_TGACv1_213008_AA0704710	0.250563	0.40658	0.372634	0.17573	0.175218	0.327234	0.174958	0.593016	0.695447	1.11067	1.23483	1.49553
gene:TRIAE_CS42_3AS_TGACv1_213111_AA0705400	1.99911	1.70524	1.40193	0.146477	0.150207	0.0385692	3.75292	1.78193	3.44393	0.266318	0.167686	0.457539
gene:TRIAE_CS42_3AS_TGACv1_213121_AA0705540	1.51617	2.14024	1.44355	0.4578	0.313311	0.342265	1.62579	2.49676	2.1698	0.629922	0.80004	0.454164
gene:TRIAE_CS42_3AS_TGACv1_213134_AA0705600	0.0479597	0.0612727	0.377291	0.129192	0.388268	0	0.324093	1.23972	1.13025	3.24262	6.6254	9.11524
gene:TRIAE_CS42_3AS_TGACv1_213134_AA0705620	41.4208	43.6495	43.968	15.7362	17.0378	20.0887	71.5765	44.2241	84.4077	23.3532	10.7805	14.9323
gene:TRIAE_CS42_3AS_TGACv1_213192_AA0705890	0.689469	0.677863	0.570596	0.128366	0.183275	0.082698	0.854841	0.79359	1.06721	0.505975	0.304456	0.156091
gene:TRIAE_CS42_3AS_TGACv1_213368_AA0706700	0.152589	0.230132	0.194738	0.175118	1.23359	0.418311	0.132605	0.162192	0.268856	1.91603	0.893818	2.68169
gene:TRIAE_CS42_3AS_TGACv1_213474_AA0707100	9.224	13.5	9.56911	4.22321	1.39023	0.881833	14.291	8.14121	17.0298	4.8525	1.86156	1.41169
gene:TRIAE_CS42_3B_TGACv1_220590_AA0709930	0.068858	0.0205197	0.0388263	0.0401371	0.0398786	0	0.0457131	0.0447955	0.233171	0.702312	0.920298	2.16017
gene:TRIAE_CS42_3B_TGACv1_220591_AA0710020	0.16198	0.184562	0.182089	0.125951	0.262557	0.0556921	0.0874067	0.15203	0.149778	1.04961	0.959021	1.63734
gene:TRIAE_CS42_3B_TGACv1_220591_AA0710040	0.143539	0.278269	0.606557	0.221145	0.146729	0.0414446	0.439128	1.10728	0.775581	0.979402	0.779621	1.35467
gene:TRIAE_CS42_3B_TGACv1_220597_AA0710440	2.59109	1.74073	1.84538	0.317646	0.359605	0.0690354	3.26455	3.19936	4.66747	0.704477	0.522176	0.348749
gene:TRIAE_CS42_3B_TGACv1_220603_AA0710810	1.01891	1.21903	1.15133	1.5868	2.12147	0.759216	2.89973	4.58489	5.07954	41.538	34.8081	70.2317
gene:TRIAE_CS42_3B_TGACv1_220608_AA0711060	0.531389	0.5756	0.557676	0.300588	0.772151	0.656066	0.595354	0.816726	0.797013	2.04312	2.28428	3.08454
gene:TRIAE_CS42_3B_TGACv1_220628_AA0712720	0.617548	0.662276	1.50383	0.372571	0.275883	0.231955	0.755514	0.879634	1.32549	0.087537	0.140407	0.0229948
gene:TRIAE_CS42_3B_TGACv1_220634_AA0712980	1.49009	1.83716	2.52108	0.17585	0.136487	0.198132	1.84514	5.51161	3.42821	2.82344	4.99065	5.77898
gene:TRIAE_CS42_3B_TGACv1_220649_AA0713760	1.07402	2.1833	3.25593	0.836341	0.219653	1.3913	1.1435	3.46201	2.09288	3.45509	3.25707	4.30485
gene:TRIAE_CS42_3B_TGACv1_220651_AA0713880	1.28377	2.54362	1.6893	0.335506	0.0566722	0.369695	1.14813	1.44207	1.16854	0.152	0.395883	0.798087
gene:TRIAE_CS42_3B_TGACv1_220652_AA0713990	8.52908	12.4334	13.0925	2.65946	1.14259	0.723483	27.154	17.4264	39.4724	7.6121	4.21515	6.86201
gene:TRIAE_CS42_3B_TGACv1_220677_AA0715060	2.17603	3.51949	2.76884	0.910656	0.462194	0.350127	2.14108	2.6362	4.02322	0.874296	0.978268	0.628182
gene:TRIAE_CS42_3B_TGACv1_220697_AA0715800	1.16399	1.79257	1.54276	0.266537	0.117161	0.461978	2.59818	2.13309	4.10062	0.842802	0.959079	0.30992
gene:TRIAE_CS42_3B_TGACv1_220708_AA0716120	16.3405	19.2695	13.23	2.57654	1.14171	0.22514	20.4094	19.155	28.6046	1.97472	2.16769	2.86377
gene:TRIAE_CS42_3B_TGACv1_220708_AA0716130	0.209476	0.205751	0.250098	0.184249	0.286118	0.280099	0.317892	0.422089	0.447425	1.2172	1.41385	1.73151
gene:TRIAE_CS42_3B_TGACv1_220709_AA0716200	0.829642	0.846797	0.620951	0.0821487	0	0.0321807	0.321569	1.05626	0.649963	0.0636082	0.157262	0.0866195
gene:TRIAE_CS42_3B_TGACv1_220716_AA0716530	1.85968	2.14309	1.45477	2.26106	1.23907	1.46273	0.456488	1.55902	0.600174	0.335937	0.406503	0.420083
gene:TRIAE_CS42_3B_TGACv1_220726_AA0717130	2.12232	2.54129	1.89169	1.03644	1.70537	2.06485	2.60751	2.14234	2.18075	7.94445	7.02399	8.76128
gene:TRIAE_CS42_3B_TGACv1_220740_AA0717700	0.473677	0.355542	0.48514	4.02388	6.34429	4.41875	0.480591	0.266674	0.681173	2.72672	1.92406	2.41222
gene:TRIAE_CS42_3B_TGACv1_220788_AA0719240	0.133361	0.214969	0.256498	1.29047	2.48436	2.55846	0.0259728	0.178121	0.117328	1.386	1.47364	2.65219
gene:TRIAE_CS42_3B_TGACv1_220806_AA0719730	2.99722	4.01463	6.26571	2.73456	4.121	3.77767	3.48806	1.75073	2.36932	0.969876	0.790988	0.547322
gene:TRIAE_CS42_3B_TGACv1_220829_AA0720690	0.671285	0.712921	0.510191	1.16577	2.72029	2.3011	0.679647	0.614986	0.564513	2.80515	2.62931	3.25044
gene:TRIAE_CS42_3B_TGACv1_220829_AA0720710	1.01367	0.633353	1.13193	0.250908	0.212641	0.186394	1.26483	0.807643	0.619461	1.28054	0.35888	0.806942
gene:TRIAE_CS42_3B_TGACv1_220836_AA0720930	1.46459	1.7361	0.996128	0.628014	0.624681	0.289224	1.25986	2.21262	1.72118	1.79575	3.75433	4.52811
gene:TRIAE_CS42_3B_TGACv1_220857_AA0721500	3.93598	3.76634	5.80583	35.3999	35.1524	34.9481	2.69658	3.36425	5.72221	18.6208	17.6233	21.2602
gene:TRIAE_CS42_3B_TGACv1_220857_AA0721510	1.23785	1.25447	0.597269	0.195325	0.337171	0.0556996	1.86568	1.23423	2.04331	0.365271	0.224921	0.161074
gene:TRIAE_CS42_3B_TGACv1_220883_AA0722390	0.154433	0.153051	0.141207	0.0202465	0.169618	0.0245215	0.317716	1.52692	1.22525	6.79909	7.43071	14.6365
gene:TRIAE_CS42_3B_TGACv1_220886_AA0722520	6.32131	6.48903	5.56909	1.44638	1.97585	1.01573	6.76703	4.29404	7.77973	3.21477	0.826827	1.17781
gene:TRIAE_CS42_3B_TGACv1_220890_AA0722780	0.865759	0.655089	0.875417	0.414878	0.506319	0.501349	2.1791	3.59911	2.81213	2.50148	5.93372	6.41746
gene:TRIAE_CS42_3B_TGACv1_220890_AA0722790	0.682203	0.571142	0.325821	0.607315	1.388	1.26978	0.539363	0.409797	0.617989	1.98656	3.4578	3.64283
gene:TRIAE_CS42_3B_TGACv1_220926_AA0724140	2.42704	3.72979	3.47043	0.677491	0.469393	0.474546	4.66686	3.15345	5.70582	1.99579	0.80189	1.48509
gene:TRIAE_CS42_3B_TGACv1_220952_AA0724700	2.11005	2.44069	1.41973	0.349183	0.347164	0.259757	5.81976	2.12314	2.30004	2.35145	1.13909	0.948863
gene:TRIAE_CS42_3B_TGACv1_220963_AA0725170	0.419644	0.478341	0.30643	2.44235	1.2101	1.22025	0	0.159998	0	0.171265	0.266145	0
gene:TRIAE_CS42_3B_TGACv1_220990_AA0726110	0.627213	0.773455	0.745209	0.770263	0.785226	0.40761	1.66913	1.29742	1.61037	7.56388	8.79621	9.93547
gene:TRIAE_CS42_3B_TGACv1_221006_AA0726590	0.215965	0.0882545	0.564877	0.41982	0.372332	0.365192	0.286278	0.512422	0.753248	2.94612	4.90264	6.90654
gene:TRIAE_CS42_3B_TGACv1_221045_AA0728110	0.352903	0.34571	0.597085	0.1654	0.18559	0.254668	0.536365	0.520558	0.953405	0.625384	0.594235	1.10262
gene:TRIAE_CS42_3B_TGACv1_221065_AA0729000	3.44844	3.33117	3.73284	2.31652	3.39377	2.46039	5.41361	3.66671	5.06403	9.18209	9.38548	12.6641
gene:TRIAE_CS42_3B_TGACv1_221083_AA0729690	0.270417	0.780347	1.33352	0.53451	0.553923	1.17944	0.512059	0.818397	1.20903	3.00501	2.11784	4.5806
gene:TRIAE_CS42_3B_TGACv1_221086_AA0729800	5.3843	4.34789	3.67678	0.951639	1.49617	0.857965	5.44841	3.3763	5.18186	1.61088	0.844429	0.607598
gene:TRIAE_CS42_3B_TGACv1_221086_AA0729900	2.13515	1.60077	2.10976	0.298556	0.545045	0.254023	3.7992	1.82875	3.87996	1.22691	0.355404	0.576951
gene:TRIAE_CS42_3B_TGACv1_221102_AA0730380	1.25287	1.10253	1.18304	0.586692	0.439237	0.487782	1.96683	1.53541	1.62253	2.09683	2.24985	1.86216
gene:TRIAE_CS42_3B_TGACv1_221115_AA0730720	0.22046	0.174238	0.653208	0.0976714	0.416179	0.389454	2.15813	2.99794	2.74372	1.09263	1.9856	1.04963
gene:TRIAE_CS42_3B_TGACv1_221120_AA0730910	0.0639036	0.0245151	0.162796	1.29323	1.22134	1.55603	0.225735	0.0499867	0.0302083	0.537454	1.06024	0.54247
gene:TRIAE_CS42_3B_TGACv1_221153_AA0731930	0.665579	0.758543	0.781968	0.394424	0.768204	0.744361	1.32783	0.935889	0.941413	3.32894	3.24958	5.05223
gene:TRIAE_CS42_3B_TGACv1_221163_AA0732400	3.02434	2.63983	3.08586	0.685362	0.751082	0.229427	1.51853	3.71232	0.378009	0.152898	0.251474	0.4774
gene:TRIAE_CS42_3B_TGACv1_221165_AA0732560	0.00734536	0.0462537	0.0848112	0.0207691	0.0311215	0.007938	0.311494	0.525494	0.565838	3.98585	4.54852	5.41662
gene:TRIAE_CS42_3B_TGACv1_221169_AA0732720	1.64601	1.82518	3.8255	1.36354	0.88706	1.88815	2.79681	1.81861	3.87638	7.56813	11.2229	13.2752
gene:TRIAE_CS42_3B_TGACv1_221197_AA0733560	1.45034	1.55855	0.952855	2.85212	1.07504	1.57399	0.448385	0.91303	0.410174	0.210585	0.292977	0.0398742
gene:TRIAE_CS42_3B_TGACv1_221204_AA0733680	6.14426	7.10881	3.69014	1.82404	1.11226	0.33056	11.571	6.44546	9.3014	3.51696	1.47442	1.84156
gene:TRIAE_CS42_3B_TGACv1_221211_AA0733860	0.611878	0.738088	0.60983	0.492775	0.701948	0.34413	1.30316	1.06905	2.81677	8.36399	6.7994	19.2443
gene:TRIAE_CS42_3B_TGACv1_221246_AA0734930	0.689661	0.564437	0.867934	0.155819	0.531596	0.229392	0.55714	0.838085	1.10181	1.0757	1.94671	1.43268
gene:TRIAE_CS42_3B_TGACv1_221264_AA0735570	5.02187	6.21315	5.84063	0.825989	0.824573	0.417593	7.8926	4.5787	6.27412	1.00604	0.596642	0.323309
gene:TRIAE_CS42_3B_TGACv1_221264_AA0735620	0.646075	0.850109	0.902831	0.248214	0.140798	0.0977926	1.18535	1.3359	1.64173	0.768401	0.931762	0.685098
gene:TRIAE_CS42_3B_TGACv1_221275_AA0735970	0.0170507	0.0398906	0.0187177	0.0679049	0.0191051	0.0571039	0	0.0617879	0.147971	1.90927	2.08467	2.85403
gene:TRIAE_CS42_3B_TGACv1_221277_AA0735990	0.908848	1.86278	0.847101	0.077098	0	0.0448595	1.99033	0.92791	1.98245	0.0299238	0.0496667	0.090746
gene:TRIAE_CS42_3B_TGACv1_221361_AA0738270	0.0361903	0.0920733	0.242925	1.37118	2.31382	2.73967	0.0962146	0.145031	0.0560329	0.543175	1.13722	1.96618
gene:TRIAE_CS42_3B_TGACv1_221363_AA0738300	3.21167	2.83621	3.81133	8.57002	11.2463	12.6	2.93884	4.08849	2.57801	15.5612	18.6748	20.2816
gene:TRIAE_CS42_3B_TGACv1_221373_AA0738640	0.139566	0.175139	0.102294	0.0152934	0	0.0359207	1.07325	2.1241	2.25408	1.97773	1.55545	2.06109
gene:TRIAE_CS42_3B_TGACv1_221388_AA0739050	0.0587703	0.47372	0.150763	1.47147	0.587783	0.640149	0.0471903	0.311128	0.0763076	0.105821	0.207996	0
gene:TRIAE_CS42_3B_TGACv1_221409_AA0740000	7.152	8.54659	6.55015	5.72926	6.29762	6.13859	7.39223	17.1638	10.1848	19.1019	39.8639	31.6929
gene:TRIAE_CS42_3B_TGACv1_221415_AA0740180	2.82864	2.28501	3.94639	1.44473	1.76486	1.27578	4.20521	2.0827	4.21103	1.32526	0.457801	0.612502
gene:TRIAE_CS42_3B_TGACv1_221509_AA0742370	11.3676	12.7379	10.8054	2.31851	2.15251	1.26614	20.3497	13.2244	22.1065	9.52917	4.6668	9.54463
gene:TRIAE_CS42_3B_TGACv1_221515_AA0742530	3.91771	5.23151	6.18468	2.76904	2.14113	2.83877	7.85408	3.56236	7.64984	1.41561	0.682247	1.05691
gene:TRIAE_CS42_3B_TGACv1_221518_AA0742710	5.88722	7.3091	5.73314	1.31405	1.24523	1.10219	7.4361	7.97733	8.88867	2.55384	2.00789	1.52436
gene:TRIAE_CS42_3B_TGACv1_221567_AA0744380	1.82607	2.44652	2.1644	0.473595	0.405921	0.296526	3.23195	2.86004	4.48063	0.394216	0.809435	0.391522
gene:TRIAE_CS42_3B_TGACv1_221626_AA0746180	0.114522	0.155191	0.3244	0.163979	0.3039	0.135499	0.651945	1.55529	1.51487	6.70042	10.1848	13.444
gene:TRIAE_CS42_3B_TGACv1_221635_AA0746310	0	0.0245466	0.0701581	1.0782	2.74899	3.04283	0.196235	0.184709	0.149778	1.09523	1.10683	1.84618
gene:TRIAE_CS42_3B_TGACv1_221646_AA0746500	0	0.0997558	0.0577698	0.0896043	0.0905797	0.301579	0.0358031	0	0.387108	1.18326	3.21986	3.57884
gene:TRIAE_CS42_3B_TGACv1_221647_AA0746530	0.668413	0.548498	3.21229	0.590904	1.54191	1.79809	2.88795	3.07811	3.85309	9.72045	15.2752	21.0802
gene:TRIAE_CS42_3B_TGACv1_221668_AA0747040	1.28386	1.15766	1.85581	0.561292	0.999607	1.0718	2.24704	2.29764	3.44895	4.94858	4.18784	8.53037
gene:TRIAE_CS42_3B_TGACv1_221707_AA0748000	2.00479	2.09933	2.06255	0.258664	0.452254	0.764608	2.09866	1.23605	3.84322	0.844283	0.608874	0.97875
gene:TRIAE_CS42_3B_TGACv1_221716_AA0748180	25.5447	33.112	21.0534	6.01418	4.94502	4.05603	42.9455	32.7946	44.1195	17.5507	13.4046	20.8375
gene:TRIAE_CS42_3B_TGACv1_221731_AA0748610	1.17256	1.13442	0.817284	0.134607	0.210187	0.104446	2.0903	0.912284	3.1537	0.274152	0.229735	0.42208
gene:TRIAE_CS42_3B_TGACv1_221753_AA0749220	1.54038	2.05143	1.9252	0.196033	0.191484	0.32642	1.23994	2.11178	1.75674	0.531623	1.31111	0.350075
gene:TRIAE_CS42_3B_TGACv1_221761_AA0749410	3.00149	2.7761	2.99695	1.69646	2.93385	2.68013	2.98302	4.15725	4.53786	9.69538	12.9237	14.1727
gene:TRIAE_CS42_3B_TGACv1_221776_AA0749670	0.279062	0.415167	0.435332	0.0834587	0.0727589	0.0187368	0.331564	0.676033	0.6664	1.34289	3.09494	2.47312
gene:TRIAE_CS42_3B_TGACv1_221779_AA0749750	0.184776	0.215684	0.221779	0.260901	0.288128	0.349419	0.360302	0.15233	0.316641	0.871115	1.46663	1.07772
gene:TRIAE_CS42_3B_TGACv1_221812_AA0750390	0.22341	0.108483	0.140132	0.304604	0.891842	0.505534	0.220377	0.0414623	0.175753	0.797124	0.781309	1.02281
gene:TRIAE_CS42_3B_TGACv1_221836_AA0750910	0.109545	0.156361	0.181134	0.0420707	0.0455567	0.0466045	0.142175	0.336351	0.370536	1.65564	2.36167	1.49129
gene:TRIAE_CS42_3B_TGACv1_221871_AA0752120	0.970187	1.01723	0.660038	0.895146	0.757714	0.991199	0.773529	1.18843	0.827664	0.384489	0.228106	0.0329686
gene:TRIAE_CS42_3B_TGACv1_221892_AA0752560	0.0243269	0.0439895	0.0261579	0	0	0.0265005	0.104272	0.0691052	0.0738065	0.624151	0.565937	1.02582
gene:TRIAE_CS42_3B_TGACv1_221900_AA0752650	0.327571	0.11726	0.138661	0.305118	0.524791	0.619311	0.0844531	0.299951	0.0942282	0.628566	1.0044	0.954307
gene:TRIAE_CS42_3B_TGACv1_221903_AA0752730	18.7591	21.2728	11.5645	6.35767	4.17572	1.47006	16.7637	12.1582	19.2173	6.25698	3.24378	1.6875
gene:TRIAE_CS42_3B_TGACv1_221914_AA0752990	401.993	383.961	350.12	71.8611	84.1075	22.1892	678.187	268.668	526.173	147.225	47.453	93.6774
gene:TRIAE_CS42_3B_TGACv1_221923_AA0753270	2.18796	2.9993	1.71934	0.0988165	0.129356	0.152958	1.16383	1.91437	2.44301	0.112386	0.37709	0.398567
gene:TRIAE_CS42_3B_TGACv1_221923_AA0753280	6.78322	7.43595	5.33799	0.65852	0.788291	0.400848	11.6208	4.43963	9.3582	1.85978	0.710092	2.23358
gene:TRIAE_CS42_3B_TGACv1_221981_AA0754380	4.72591	7.81589	4.19735	1.23782	1.30553	0.802088	8.43355	6.82445	8.30963	8.51652	8.25296	12.6889
gene:TRIAE_CS42_3B_TGACv1_221997_AA0754840	0.93092	1.47563	0.562806	0.193019	0.15967	0.0876643	1.30788	1.79395	1.29184	3.31623	4.07382	4.61197
gene:TRIAE_CS42_3B_TGACv1_221997_AA0754850	0.146845	0.22342	0.129107	0.0371858	0	0	0.0118177	0.894474	0.0635472	0.525248	2.59217	0.889132
gene:TRIAE_CS42_3B_TGACv1_222050_AA0755840	0.0863487	0.100723	0.229859	0.732157	1.88175	1.79854	0.159174	0.16651	0.0739526	1.11697	1.06194	1.45423
gene:TRIAE_CS42_3B_TGACv1_222083_AA0756930	0.265754	0.377469	0.325381	0.20227	0.388571	0.0296519	1.43736	1.83174	2.68617	32.0531	30.4663	68.6828
gene:TRIAE_CS42_3B_TGACv1_222092_AA0757110	0.0143389	0	0.015562	0.268357	0.548248	0.471933	0.0186346	0	0.0401229	0.586623	0.421552	1.06768
gene:TRIAE_CS42_3B_TGACv1_222164_AA0758720	0.592943	0.64494	0.763399	0.0801505	0.0382776	0.0528928	1.13861	0.846515	1.84972	0.142176	0.205974	0.220791
gene:TRIAE_CS42_3B_TGACv1_222174_AA0758910	0.433199	0.264926	0.375762	3.9367	4.47245	3.80102	0.136339	0.139896	0.37323	1.04953	2.0722	1.65058
gene:TRIAE_CS42_3B_TGACv1_222174_AA0758920	0.183604	0.0814745	0.0751344	1.30507	2.37939	2.97507	0.0446611	0.0677628	0.101801	0.4996	1.17701	1.04991
gene:TRIAE_CS42_3B_TGACv1_222181_AA0759170	1.47893	0.795084	1.56886	0.402266	0.64374	1.0102	1.1775	1.63896	1.7069	2.45524	3.02032	3.24602
gene:TRIAE_CS42_3B_TGACv1_222184_AA0759220	1.13601	1.66134	0.740714	0.383516	0.309895	0.242122	1.54425	1.40546	1.62404	0.342762	0.302972	0.366822
gene:TRIAE_CS42_3B_TGACv1_222201_AA0759740	3.12735	3.22727	2.00206	0.599631	0.533633	0.372381	3.03174	3.38209	2.4417	0.725724	0.526861	0.412618
gene:TRIAE_CS42_3B_TGACv1_222244_AA0760460	0.0462681	0	0.241817	0	0.358617	0.123528	0.0423552	0.548889	0.238471	3.47158	2.5683	6.4545
gene:TRIAE_CS42_3B_TGACv1_222263_AA0760740	0.953137	1.92372	3.22107	0.342742	0.46326	0.560782	1.2584	0.936079	4.48277	1.74923	2.74018	3.12002
gene:TRIAE_CS42_3B_TGACv1_222277_AA0761060	3.90373	5.71597	4.19146	1.66247	0.926368	0.320051	8.42115	6.85802	10.1358	2.15305	1.34688	0.972968
gene:TRIAE_CS42_3B_TGACv1_222291_AA0761390	2.11718	1.7681	0.923482	0.824929	0.434707	0.16329	1.50823	3.9845	2.1267	3.5977	3.51824	3.42556
gene:TRIAE_CS42_3B_TGACv1_222301_AA0761690	0.374929	0.283542	0.500929	0.270686	0.248293	0.522214	0.178347	0.229719	0.645988	1.36129	1.7816	2.90079
gene:TRIAE_CS42_3B_TGACv1_222310_AA0761900	1.57763	1.22533	2.26356	0.313162	0.602189	0.179037	0.776852	1.02345	4.46225	1.02593	2.13971	3.34258
gene:TRIAE_CS42_3B_TGACv1_222340_AA0762490	1.25242	1.36485	1.22149	0.222132	0.276727	0.274148	0.953296	1.86855	1.85136	1.85812	2.78366	3.9613
gene:TRIAE_CS42_3B_TGACv1_222371_AA0763270	0.169266	0.239262	0.110071	0.0661031	0.193586	0.0367634	0.272232	0.308355	0.379731	1.35956	1.99499	2.01078
gene:TRIAE_CS42_3B_TGACv1_222371_AA0763280	0.457105	0.339285	0.363179	1.32369	1.90445	2.47552	0.413317	0.405842	0.603965	1.02406	1.65703	3.0679
gene:TRIAE_CS42_3B_TGACv1_222384_AA0763570	0	0	0	0	0	0.0505397	0	0.828042	1.13552	3.7111	5.25259	7.29475
gene:TRIAE_CS42_3B_TGACv1_222400_AA0763920	3.00594	2.51279	3.94469	2.23656	2.8891	1.754	3.54748	3.1779	5.58048	7.40956	6.84253	13.5192
gene:TRIAE_CS42_3B_TGACv1_222405_AA0764000	0.142489	0.0619465	0.192762	0.398783	1.01409	1.62222	0.604582	0.119483	0.226054	1.58047	1.06836	1.53322
gene:TRIAE_CS42_3B_TGACv1_222458_AA0764880	0.0848989	0.0809361	0.114034	0.1354	0.0780679	0.0972007	0.200316	0.217259	0.698212	3.05136	2.53432	4.572
gene:TRIAE_CS42_3B_TGACv1_222476_AA0765420	0	0.0173962	0	0.00658505	0.119035	0	0.191158	0.268521	0.359744	4.16768	8.02747	9.34351
gene:TRIAE_CS42_3B_TGACv1_222480_AA0765510	4.13121	4.81586	3.77964	1.11737	0.486598	0.407306	4.74502	5.10768	5.85598	1.20487	0.833427	0.291175
gene:TRIAE_CS42_3B_TGACv1_222503_AA0766120	0.0868565	0.191099	0.277368	1.08251	1.16715	0.335049	0.484648	1.05877	1.26782	12.7056	11.8393	15.3551
gene:TRIAE_CS42_3B_TGACv1_222519_AA0766300	26.3259	40.13	44.0428	4.18868	2.44345	3.55877	28.3378	25.5411	70.0471	2.38834	3.36573	1.82309
gene:TRIAE_CS42_3B_TGACv1_222569_AA0766930	3.30978	3.77985	2.70342	1.35434	0.968752	0.696152	3.50868	3.16645	4.79501	0.676057	0.737015	0.80804
gene:TRIAE_CS42_3B_TGACv1_222612_AA0767810	5.66098	6.22233	4.61344	1.46092	1.38931	0.706696	8.7866	5.81097	9.33203	4.99507	3.31224	5.74552
gene:TRIAE_CS42_3B_TGACv1_222621_AA0768060	62.4254	69.9684	55.8451	9.71842	4.96617	3.33856	81.7881	54.4764	56.985	21.7406	15.0208	12.87
gene:TRIAE_CS42_3B_TGACv1_222641_AA0768370	0.356429	0.626287	0.554644	0.449032	0.924958	0.929127	0.926263	0.508478	1.09873	0.197746	0.267453	0.159819
gene:TRIAE_CS42_3B_TGACv1_222670_AA0768760	0.842091	1.71003	0.872443	0.876445	0.524072	0.630611	1.34073	1.20962	2.17688	0.258668	0.428563	0.270627
gene:TRIAE_CS42_3B_TGACv1_222755_AA0770020	22.3675	29.5131	24.7254	19.54	10.1564	10.9392	25.7947	26.6993	34.7855	9.07246	6.83761	3.81269
gene:TRIAE_CS42_3B_TGACv1_222788_AA0770680	1.49727	1.85171	1.2944	0.244167	0	0.0383877	0.853064	1.39543	1.67121	0.478309	0.613756	0.438067
gene:TRIAE_CS42_3B_TGACv1_222879_AA0772300	5.37065	6.45489	4.45223	1.2289	0.502276	0	7.62948	4.88971	9.67733	1.50338	0.776968	0.989176
gene:TRIAE_CS42_3B_TGACv1_222881_AA0772370	0.702133	0.761318	0.39202	3.92786	4.2154	4.60101	1.0153	0.443964	0.651295	2.26919	1.91858	3.37638
gene:TRIAE_CS42_3B_TGACv1_222884_AA0772530	0.44927	0.454272	0.592935	0.0327623	0.382966	0.157715	1.15569	2.28613	2.07765	18.2429	15.0952	37.2142
gene:TRIAE_CS42_3B_TGACv1_222891_AA0772640	0	0.25601	0.117744	0.743648	1.38828	1.99193	0	0.159516	0.126588	0.535606	0.902105	1.50721
gene:TRIAE_CS42_3B_TGACv1_222900_AA0772910	0.290717	0.211311	0.206811	0.280113	0.269278	0.169997	0.0500951	1.04172	0.564374	1.19596	1.99348	3.08006
gene:TRIAE_CS42_3B_TGACv1_222929_AA0773390	0.493362	0.548128	0.397626	0.077814	0.106077	0.0767119	2.05694	1.85639	1.89622	10.2213	10.2808	17.23
gene:TRIAE_CS42_3B_TGACv1_222929_AA0773400	1.42983	2.77884	1.74038	0.367645	1.68675	0.140297	7.11512	10.9355	10.429	83.2933	90.0448	118.406
gene:TRIAE_CS42_3B_TGACv1_222942_AA0773630	9.87508	8.2394	9.96702	3.91662	6.77446	5.13109	10.4577	10.389	13.9803	22.1861	27.4129	33.0081
gene:TRIAE_CS42_3B_TGACv1_222942_AA0773640	0.190182	0.477632	0.357447	0.12684	0.0271307	0	0.0932364	0.390465	0.246089	0.946274	3.04326	1.43891
gene:TRIAE_CS42_3B_TGACv1_222968_AA0774370	0.887204	0.738558	1.07531	0.357431	0.333475	0.222367	1.12254	1.31766	1.68419	6.91496	7.5668	7.96905
gene:TRIAE_CS42_3B_TGACv1_222968_AA0774380	1.78856	2.36743	1.8315	0.365387	1.52033	0.0345374	6.61764	10.1314	12.1291	77.6184	79.257	102.487
gene:TRIAE_CS42_3B_TGACv1_222993_AA0774720	0.0386957	0.12803	0.461999	3.14787	6.11642	5.45246	0.32416	0.160053	0.574681	3.15598	4.35725	7.49409
gene:TRIAE_CS42_3B_TGACv1_222993_AA0774750	1.36003	0.965852	1.96729	3.93892	8.37981	6.61688	1.72086	0.644869	1.95619	12.1862	9.49349	17.7119
gene:TRIAE_CS42_3B_TGACv1_223036_AA0775520	1.60776	1.43919	1.88974	0.42004	0.717412	0.527233	2.57984	2.03133	2.72612	0.739496	0.344593	0.458209
gene:TRIAE_CS42_3B_TGACv1_223044_AA0775610	2.83435	3.32136	3.52599	0.345369	0.670047	0.266779	3.03832	3.43557	8.86109	0.987006	0.419101	3.02726
gene:TRIAE_CS42_3B_TGACv1_223119_AA0776710	0.503998	0.458786	0.510641	0.0781196	0.130345	0.306457	0.706236	0.475599	1.0143	6.18693	7.22763	11.3376
gene:TRIAE_CS42_3B_TGACv1_223179_AA0777510	0.209061	0.231067	0.542901	0.0645809	0.141501	0.0784178	0.809843	1.8547	1.94999	1.64244	2.86909	5.83026
gene:TRIAE_CS42_3B_TGACv1_223185_AA0777690	1.33345	1.23753	2.00432	0.13831	2.49202	0	8.95609	17.0846	11.9644	18.8285	16.2052	23.9257
gene:TRIAE_CS42_3B_TGACv1_223203_AA0777930	0.608089	0.918964	0.871575	3.60623	3.20099	3.96843	0.687985	0.513139	0.597094	2.34779	2.74981	2.98595
gene:TRIAE_CS42_3B_TGACv1_223221_AA0778170	4.6187	7.17923	7.98853	0.787638	1.02365	1.2347	5.69867	25.9301	5.7024	0.937331	1.74417	0.553247
gene:TRIAE_CS42_3B_TGACv1_223230_AA0778500	22.1837	18.1052	17.1812	3.37682	3.58721	2.18067	39.7107	21.3372	37.1477	6.90933	2.83796	3.45697
gene:TRIAE_CS42_3B_TGACv1_223275_AA0779450	0.047256	0.116826	0.0876006	0.443042	0.593453	0.57389	0.145929	0.224127	0.459808	2.73043	3.04573	6.79268
gene:TRIAE_CS42_3B_TGACv1_223336_AA0780480	0.900797	1.51748	0.86618	0.189205	0.0671509	0.100665	1.30655	0.847955	1.76163	0.0882113	0.0558556	0.134995
gene:TRIAE_CS42_3B_TGACv1_223347_AA0780620	1.07229	0.710991	1.45817	2.83853	2.89847	1.11022	0.202941	0.714083	0.367628	0.604436	0.306722	0.0459257
gene:TRIAE_CS42_3B_TGACv1_223369_AA0781120	2.7278	1.64789	1.69666	0.427596	0.253808	0.287869	2.55133	2.20173	4.46084	3.62043	1.7675	4.31916
gene:TRIAE_CS42_3B_TGACv1_223384_AA0781360	0.350991	0.452111	0.440149	1.43732	1.97492	2.16613	0.36556	0.4774	0.548422	1.15586	1.63735	1.1169
gene:TRIAE_CS42_3B_TGACv1_223462_AA0782570	5.49447	6.07064	3.83186	1.81802	1.8571	0.641696	9.07199	7.06275	11.6222	2.70356	1.73972	2.12712
gene:TRIAE_CS42_3B_TGACv1_223511_AA0783220	0.695992	0.0506391	0.238973	0.0421787	0.24442	0.0978333	0.678732	0.317275	1.13317	2.28185	1.24716	2.76766
gene:TRIAE_CS42_3B_TGACv1_223527_AA0783580	0.0394467	0.0450481	0.213634	0.21661	0.472797	0.130318	0.665074	0.633404	1.31656	5.80436	6.4977	6.954
gene:TRIAE_CS42_3B_TGACv1_223624_AA0784820	0.275532	0.294924	0.404804	0.113676	0.19466	0.0179836	0.246436	0.312366	0.296973	1.20323	2.18495	2.14616
gene:TRIAE_CS42_3B_TGACv1_223645_AA0785090	0.501189	0.229779	0.695891	1.36132	2.96434	2.97565	0.276225	0.337147	0.265309	2.50257	3.11039	3.22595
gene:TRIAE_CS42_3B_TGACv1_223731_AA0786350	0.140578	0.215538	0.28892	1.15875	1.91742	1.56439	0.327961	0.16431	0.182264	1.35921	0.627919	1.78986
gene:TRIAE_CS42_3B_TGACv1_223749_AA0786630	0.372308	0.410558	0.597078	0.603578	0.45117	0.609239	0.67428	2.61394	4.22811	12.5367	34.7035	31.4875
gene:TRIAE_CS42_3B_TGACv1_223754_AA0786660	4.29842	4.16569	2.94622	4.50401	2.866	1.12686	7.47567	12.0912	8.18726	10.1471	14.3381	12.5555
gene:TRIAE_CS42_3B_TGACv1_223778_AA0787050	0.350057	0.15917	0.174811	0.217988	0.0779634	0.0779364	0.228397	0.475809	0.569138	1.82599	1.9505	2.40647
gene:TRIAE_CS42_3B_TGACv1_223804_AA0787660	5.0513	4.66653	4.42198	1.94245	1.78803	0.401609	6.34376	5.27791	5.81701	2.68121	1.62087	1.10407
gene:TRIAE_CS42_3B_TGACv1_223845_AA0788370	4.64309	6.65728	5.15851	2.43988	0.889249	0.652579	7.16555	5.59313	7.22048	3.92907	3.61211	1.81432
gene:TRIAE_CS42_3B_TGACv1_223856_AA0788510	0.0461323	0.0493332	0.0376789	0.181162	0.112643	0.126069	0.0291487	0.100463	0.0472019	1.04249	1.84026	2.0743
gene:TRIAE_CS42_3B_TGACv1_223901_AA0789240	1.54251	1.0909	2.36099	1.63295	1.67411	3.03794	2.01808	2.66483	3.64595	17.5951	13.8471	31.1635
gene:TRIAE_CS42_3B_TGACv1_223916_AA0789580	0.401795	0.0673162	6.84078	0.391337	2.8748	3.8702	0.155124	3.0428	0.518002	9.08279	26.7082	23.0128
gene:TRIAE_CS42_3B_TGACv1_223925_AA0789720	2.92956	3.45148	3.08237	0.497256	0.0877098	0.145928	6.40905	3.17446	10.541	0.422886	0.471709	0.79563
gene:TRIAE_CS42_3B_TGACv1_223957_AA0790190	0.238771	0.14913	0.161964	1.49854	3.03947	3.46748	0.0481349	0.178985	0.211449	2.10441	2.42485	2.40164
gene:TRIAE_CS42_3B_TGACv1_224042_AA0791400	0.284699	0.377978	0.40817	0.883653	2.27193	1.83719	0.1454	0.329497	0.257847	1.45851	0.743971	0.913728
gene:TRIAE_CS42_3B_TGACv1_224051_AA0791620	0	0	0.0294617	0.152687	0.293532	0.529081	0	0.147351	0.074045	3.22481	3.05227	5.27433
gene:TRIAE_CS42_3B_TGACv1_224151_AA0793020	2.82189	3.52991	3.96081	1.17395	1.02971	1.21219	3.02597	3.44175	5.72176	5.65613	5.5473	8.0016
gene:TRIAE_CS42_3B_TGACv1_224158_AA0793160	1.07086	1.23299	0.806713	0.171485	0.149609	0.0211118	1.52796	1.46629	2.6641	0.0275865	0.0948683	0.136458
gene:TRIAE_CS42_3B_TGACv1_224197_AA0793760	1.17228	1.06084	0.532821	0.172261	0.122206	0.151724	0.821373	1.07758	0.899228	0.22446	0.143169	0
gene:TRIAE_CS42_3B_TGACv1_224317_AA0795190	0.14168	0.373552	0.867746	2.82141	7.6661	11.3844	0.0957933	0	0.443048	20.4735	20.1187	33.0827
gene:TRIAE_CS42_3B_TGACv1_224328_AA0795300	0.0170151	0.0877235	0.0760341	0.267197	1.08178	0.820537	0.22742	0.229124	0.209929	2.08653	1.92134	3.92137
gene:TRIAE_CS42_3B_TGACv1_224343_AA0795530	0.282051	0.286339	0.434196	0.0638581	0.323525	0.348231	0.428506	1.63463	1.54596	4.48481	5.7244	6.95226
gene:TRIAE_CS42_3B_TGACv1_224499_AA0797310	0.460917	0.49727	0.191492	0.357711	0.169687	0.29959	0.113766	0.6809	0.386695	1.01139	2.4792	2.2527
gene:TRIAE_CS42_3B_TGACv1_224619_AA0798880	3.83688	2.8788	2.40463	0.831631	1.0816	0.709149	3.05143	2.3217	3.39283	1.04061	0.535758	0.582517
gene:TRIAE_CS42_3B_TGACv1_224623_AA0798970	0.0139689	0.0959244	0.0452928	0.219481	0.364193	0.632386	0	0.253418	0.158396	1.28436	1.9639	2.87991
gene:TRIAE_CS42_3B_TGACv1_224651_AA0799380	1.21409	1.0722	3.21442	0.665783	1.45962	2.13125	1.95187	1.69455	2.9232	5.5966	9.64309	11.5945
gene:TRIAE_CS42_3B_TGACv1_224663_AA0799630	1.30948	2.58406	0.588301	0.262285	0.373805	0.318139	2.40187	2.54114	4.92363	0.422503	0.251241	0.236113
gene:TRIAE_CS42_3B_TGACv1_224664_AA0799640	0	0	0	0	0	0	0	0.0760322	0.123411	1.2417	3.13115	3.40459
gene:TRIAE_CS42_3B_TGACv1_224701_AA0800190	1.27717	1.45196	0.882614	0.0320618	0.0295981	0	1.06364	1.46135	2.44072	0.077604	0.0963618	0.0822818
gene:TRIAE_CS42_3B_TGACv1_224721_AA0800650	0.838816	0.409366	0.450238	0.364589	0.831808	0.257391	1.00376	1.33336	0.938535	2.09495	2.15431	1.34211
gene:TRIAE_CS42_3B_TGACv1_224753_AA0801070	2.03104	3.08612	1.61959	3.61465	1.50526	3.28805	0.365095	1.45478	0.210995	0.182185	0.415809	0.137151
gene:TRIAE_CS42_3B_TGACv1_224782_AA0801460	3.38134	4.46699	2.50216	0.944137	0.0741624	0.0361051	2.01161	2.78032	4.95246	1.24188	0.402143	0.485235
gene:TRIAE_CS42_3B_TGACv1_224807_AA0801790	0.0480296	0.106269	0.164852	0.631957	0.759676	0.611575	0.0656944	0.412026	0.567665	2.55761	3.23267	3.50726
gene:TRIAE_CS42_3B_TGACv1_224812_AA0801850	0.0426378	0.0130609	0.0604244	0.0133381	0.0740802	0	0.46154	0.535862	0.698893	4.08503	4.23961	9.0435
gene:TRIAE_CS42_3B_TGACv1_224830_AA0802110	1.34708	1.85784	1.33131	0.587859	0.106315	0.381098	1.42241	0.832721	2.54731	0.274372	0.392682	0.64182
gene:TRIAE_CS42_3B_TGACv1_224873_AA0802530	1.17333	0.953203	1.39257	0.195894	0.346772	0.189026	2.24614	4.23435	3.55923	6.22664	5.35866	11.8737
gene:TRIAE_CS42_3B_TGACv1_224900_AA0802980	61.7099	81.61	64.391	6.5633	1.9794	1.39199	140.884	103.86	250.417	10.3761	5.72354	8.46222
gene:TRIAE_CS42_3B_TGACv1_224968_AA0803740	0.0650233	0.0212659	0.0733093	0	0.0378664	0.0186952	0.133786	0.158828	0.103037	1.03626	0.725465	1.20351
gene:TRIAE_CS42_3B_TGACv1_225014_AA0804100	133.713	143.515	110.046	12.3266	7.93986	5.51749	171.87	93.2644	120.414	27.7768	10.4469	22.5693
gene:TRIAE_CS42_3B_TGACv1_225151_AA0805500	0.374788	0.456144	0.337764	1.07033	1.28069	0.796987	0.942726	0.486929	1.14165	8.57852	5.80026	8.21859
gene:TRIAE_CS42_3B_TGACv1_225179_AA0805870	2.28607	2.74585	1.39446	0.728289	0.122529	0.0800577	3.87159	2.30269	3.3214	0.16333	0.0439985	0
gene:TRIAE_CS42_3B_TGACv1_225331_AA0807180	0.0309426	0.0878945	0.0170309	0	0.0164138	0.0172099	0.178908	0.103392	0.13153	1.62815	2.19123	2.76749
gene:TRIAE_CS42_3B_TGACv1_225360_AA0807520	0.28935	0.362017	0.269256	0.171768	0.594902	0.514236	0.632559	0.569014	0.425516	1.74473	1.54939	2.3623
gene:TRIAE_CS42_3B_TGACv1_225398_AA0808000	3.78106	2.81482	3.52057	1.37873	4.52533	2.62578	5.94699	5.81562	6.79118	32.6973	24.8143	50.2372
gene:TRIAE_CS42_3B_TGACv1_225605_AA0810300	0.0115445	0.0279779	0.0129275	0	0.0531383	0.013144	0.0611676	0.299236	0.225382	3.03719	2.84196	5.92383
gene:TRIAE_CS42_3B_TGACv1_225634_AA0810590	13.1374	13.8645	12.784	4.04545	2.70339	1.19371	19.5112	17.9838	26.3671	8.24725	3.44864	2.99474
gene:TRIAE_CS42_3B_TGACv1_225805_AA0811930	3.95959	5.05045	2.10887	0.900153	0.689195	0.553386	3.86548	4.98719	2.61741	1.69942	1.51809	1.22105
gene:TRIAE_CS42_3B_TGACv1_226012_AA0813360	0.328235	0.829759	0.419948	1.00856	0.697102	0.856425	0.0706899	0.525217	0.178029	0	0.433861	0.042077
gene:TRIAE_CS42_3B_TGACv1_226158_AA0814320	0	0	0.109268	0	0.0373978	0.00939848	0.0563963	0.16803	0.110515	2.39111	4.14933	4.60254
gene:TRIAE_CS42_3B_TGACv1_226160_AA0814380	0.582013	0.803291	0.426958	0.0608274	0.118867	0.0738053	1.34197	0.562308	1.02262	0.17507	0.120275	0.325802
gene:TRIAE_CS42_3B_TGACv1_226412_AA0816780	1.44788	1.20457	1.06346	0.462476	0.825776	0.872112	1.6302	1.56331	2.25192	2.3144	2.79736	3.89658
gene:TRIAE_CS42_3B_TGACv1_226441_AA0816910	1.15547	1.66126	1.06016	0.386208	0.173661	0.171666	2.31752	2.40375	2.58708	0.562243	0.315058	0.61502
gene:TRIAE_CS42_3B_TGACv1_226513_AA0817410	0.0403034	0.074686	0.12945	0.0218083	0.0640415	0.128739	0.103132	0.344346	0.32184	1.86394	3.3645	3.53887
gene:TRIAE_CS42_3B_TGACv1_226545_AA0817610	71.1363	71.16	70.9196	28.924	29.4357	20.2418	156.161	122.082	182.045	101.607	104.933	125.87
gene:TRIAE_CS42_3B_TGACv1_226636_AA0818250	11.6237	13.2981	11.259	2.52707	4.31289	2.59248	11.9918	13.0986	15.4722	10.0284	8.48153	11.4526
gene:TRIAE_CS42_3B_TGACv1_226686_AA0818750	0.0279396	0	0.157398	0	0.325647	0	0	0.0770611	0.218082	4.40931	3.64586	11.5424
gene:TRIAE_CS42_3B_TGACv1_226704_AA0818860	0.00598547	0.00716168	0.0266629	0	0.0611017	0.0269802	0.158076	0.291403	0.430419	0.817504	1.26446	1.37129
gene:TRIAE_CS42_3B_TGACv1_226706_AA0818890	0	0	0	0	0	0	0	0	0	3.17754	4.2366	5.97893
gene:TRIAE_CS42_3B_TGACv1_226756_AA0819250	1.91623	1.31125	1.0002	0.628291	0.159759	0.103932	2.05341	3.40176	2.59179	0.209397	0.226059	0.282538
gene:TRIAE_CS42_3B_TGACv1_227050_AA0821070	6.96499	8.86695	7.7242	1.67707	0.514074	0.191925	18.3149	9.0846	16.6245	4.13549	1.61515	3.40905
gene:TRIAE_CS42_3B_TGACv1_227141_AA0821600	4.07173	3.12408	6.4352	1.4223	1.65584	1.82492	5.3962	3.88976	7.41544	7.093	4.16969	8.60112
gene:TRIAE_CS42_3B_TGACv1_227170_AA0821900	0.231091	0.369179	0.27209	0.0382201	0.0556614	0.0926245	0.630724	0.44043	0.753143	1.00331	0.653916	1.44081
gene:TRIAE_CS42_3B_TGACv1_227606_AA0824050	0.907761	1.0551	1.64082	0.118938	0.505146	0.142942	2.26096	2.02563	3.88177	7.2445	5.90104	12.1968
gene:TRIAE_CS42_3B_TGACv1_227632_AA0824170	3.52864	6.95637	3.93305	0.875295	0.529357	0.0959774	1.17995	1.3431	3.2434	0.188284	0.211318	0.443268
gene:TRIAE_CS42_3B_TGACv1_227755_AA0824610	0.135203	0.169737	0.886834	0.0481227	0.0660195	0.109079	1.22004	2.26459	2.66019	1.00102	2.3036	1.89151
gene:TRIAE_CS42_3B_TGACv1_227869_AA0825010	4.18161	3.69627	6.60195	0.602104	1.89817	1.40127	3.38795	5.10189	8.22634	7.26641	6.2433	11.1992
gene:TRIAE_CS42_3B_TGACv1_227885_AA0825060	0.223432	0.237238	0.213437	1.48905	1.49392	1.44925	0.221787	0.262095	0.216743	0.199268	0.580791	0.234359
gene:TRIAE_CS42_3B_TGACv1_228003_AA0825490	7.64665	8.08436	4.73927	1.80223	2.04185	1.36569	4.54831	6.50218	8.46238	1.20281	1.37667	1.98812
gene:TRIAE_CS42_3B_TGACv1_228225_AA0826330	2.9928	3.30399	2.84738	0.218075	0.114818	0.0382622	4.17738	3.2206	6.55706	0.673954	0.432682	0.838526
gene:TRIAE_CS42_3B_TGACv1_229172_AA0828310	0.0380392	0	0.106	0.021761	0	0.0214781	0.424317	0.505754	0.252433	1.07065	1.661	3.05167
gene:TRIAE_CS42_3B_TGACv1_229631_AA0828970	2.77569	3.13082	4.41373	1.05539	1.12772	0.869845	3.98155	4.72099	8.60568	9.17392	10.8653	18.3081
gene:TRIAE_CS42_3B_TGACv1_230322_AA0829700	6.5271	9.37299	4.63816	0.991095	0.255148	0.424433	7.10196	8.8854	7.27241	1.03132	1.49381	2.35941
gene:TRIAE_CS42_3B_TGACv1_231114_AA0830480	12.8871	17.4564	11.3422	1.04642	0.973495	0	35.6748	20.1659	63.0382	2.33235	1.82545	0.53303
gene:TRIAE_CS42_3B_TGACv1_231155_AA0830500	0.731565	1.2669	0.56345	0.434847	0.0232226	0.092149	2.10952	0.922158	1.47246	0.45011	0.176645	0.0902484
gene:TRIAE_CS42_3B_TGACv1_231800_AA0830870	1.54899	1.84948	1.77492	0.68018	0.383433	0.0689167	2.4105	1.16853	2.60454	0.592523	0.228644	0.185781
gene:TRIAE_CS42_3B_TGACv1_232077_AA0831000	0	0.377381	0.174929	0	0	0	0.157381	0.499548	0.46474	3.49406	2.7581	6.9839
gene:TRIAE_CS42_3B_TGACv1_236452_AA0832650	1.68161	2.73364	3.14886	13.6008	20.8332	24.2797	3.7648	2.75056	1.68972	6.12231	10.2097	23.5776
gene:TRIAE_CS42_3B_TGACv1_237709_AA0832860	4.13353	3.11397	3.23923	1.06347	1.86523	1.16894	4.28593	4.1695	5.41465	5.5404	5.49403	8.0266
gene:TRIAE_CS42_3DL_TGACv1_249045_AA0835900	0.24045	0.109486	0.125514	0.0864648	0.186493	0.215653	0.132246	0.368207	0.438777	1.48265	1.82493	2.22294
gene:TRIAE_CS42_3DL_TGACv1_249054_AA0836270	0.0583589	0.038743	0.0457549	0.0469556	0.160408	0.126523	0.287601	0.663003	0.563418	5.05491	6.35809	10.416
gene:TRIAE_CS42_3DL_TGACv1_249088_AA0837240	2.71807	2.23951	2.55665	0.824492	1.37195	0.672653	3.657	2.16024	3.44021	0.847241	0.483981	0.42687
gene:TRIAE_CS42_3DL_TGACv1_249101_AA0837660	8.07221	9.90881	5.71344	2.39423	1.49115	0.559722	6.2198	6.67447	6.10003	2.53944	1.64281	2.03553
gene:TRIAE_CS42_3DL_TGACv1_249103_AA0837810	10.164	8.59709	12.1146	3.57777	1.81384	0.70994	14.6061	10.6894	17.8404	4.2172	3.80953	1.65948
gene:TRIAE_CS42_3DL_TGACv1_249103_AA0837820	0.244382	0.197373	0.457427	0.0749219	0.0839234	0.0627014	1.8614	3.27291	2.2762	0.919688	1.5416	1.85782
gene:TRIAE_CS42_3DL_TGACv1_249116_AA0838270	1.83546	1.26553	2.99409	12.9711	18.3808	18.7324	1.63906	0.703142	0.899662	15.0386	9.16725	15.9271
gene:TRIAE_CS42_3DL_TGACv1_249116_AA0838280	0.764771	0.585178	0.640358	3.10043	5.36666	4.51264	0.396578	0.135628	0.478842	4.87012	3.51485	5.99352
gene:TRIAE_CS42_3DL_TGACv1_249131_AA0839000	1.25102	1.8057	1.55229	0.365473	0.200801	0.0166874	2.61074	2.00078	3.87735	0.585183	0.415595	0.437087
gene:TRIAE_CS42_3DL_TGACv1_249135_AA0839280	0	0.0194109	0.0921253	0.532989	1.30285	1.26842	0.0700478	0	0.125525	0.542978	0.739662	1.1763
gene:TRIAE_CS42_3DL_TGACv1_249160_AA0839950	0	0	0.0553264	0.0474561	0.111528	0	0.199515	0.0589688	0.285803	2.15989	1.75008	3.24605
gene:TRIAE_CS42_3DL_TGACv1_249165_AA0840080	1.10278	0.948191	0.848916	0.147185	0.244644	0.0998562	0.424309	1.1214	0.993828	0.998974	4.05008	1.652
gene:TRIAE_CS42_3DL_TGACv1_249184_AA0840610	0.492223	0.569463	0.684184	0.161854	0.411161	0.0474995	1.74247	2.79596	2.26448	14.8725	18.6704	22.4232
gene:TRIAE_CS42_3DL_TGACv1_249184_AA0840640	0.813636	0.482596	0.612202	0.151079	0.405856	0.156555	0.884654	1.13446	1.01846	4.51182	6.70918	7.10756
gene:TRIAE_CS42_3DL_TGACv1_249184_AA0840660	1.44495	1.2543	3.41186	5.50179	3.89273	4.91588	2.51606	1.80369	3.12388	12.7947	13.9781	18.4788
gene:TRIAE_CS42_3DL_TGACv1_249203_AA0841190	3.82827	3.97867	3.02297	0.862516	0.489985	0.239339	3.57952	4.27665	7.41089	1.05678	0.526852	0.830816
gene:TRIAE_CS42_3DL_TGACv1_249203_AA0841220	1.14311	1.81384	1.04088	0.139288	0.133693	0.227499	1.48321	1.82893	1.92494	0.262274	0.21388	0.39019
gene:TRIAE_CS42_3DL_TGACv1_249219_AA0841880	8.32207	11.8142	8.26356	0.328732	0.104894	0.203846	9.05027	10.849	32.6451	1.50549	0.791013	1.66421
gene:TRIAE_CS42_3DL_TGACv1_249219_AA0841920	109.244	176.312	97.8758	11.7381	4.93056	1.70747	240.241	162.128	384.4	16.3302	8.67534	9.63225
gene:TRIAE_CS42_3DL_TGACv1_249236_AA0842570	0.100246	0.0303487	0.112322	1.01681	1.39918	1.57737	0	0.0319113	0	0.450892	0.461965	0.268321
gene:TRIAE_CS42_3DL_TGACv1_249236_AA0842580	0.137343	0	0.272545	0.962682	0.678468	0.663623	0	0.0945267	0.278042	2.92218	4.25285	6.09757
gene:TRIAE_CS42_3DL_TGACv1_249245_AA0843050	0.239965	0.099937	0.344533	0.133547	0.302773	0.459705	0.210202	0.142539	0.194039	1.12183	1.61245	1.84065
gene:TRIAE_CS42_3DL_TGACv1_249256_AA0843350	2.80341	3.71593	3.34126	0.59605	0.24996	0.105554	6.17927	4.74095	8.33064	2.81918	1.09398	1.60228
gene:TRIAE_CS42_3DL_TGACv1_249263_AA0843540	0.20819	0.0199469	0.189634	0.718427	1.1322	1.95621	0	0.0819932	0.147278	1.37585	0.971358	2.0302
gene:TRIAE_CS42_3DL_TGACv1_249263_AA0843550	0	0.0834962	0	0.829695	1.70692	2.37693	0.0947539	0.020031	0.0482051	0.994994	1.18168	3.21109
gene:TRIAE_CS42_3DL_TGACv1_249266_AA0843700	1.03769	1.40499	0.958132	0.219615	0.174497	0.185613	1.15414	1.0949	0.902328	0.616302	0.706304	0.542889
gene:TRIAE_CS42_3DL_TGACv1_249276_AA0843880	0.982718	1.18424	1.64962	0.552892	1.00124	0.872278	1.11638	2.34842	1.90955	3.26956	5.46503	6.73203
gene:TRIAE_CS42_3DL_TGACv1_249279_AA0843940	7.6432	10.8383	6.20886	2.09167	0.743161	0.601381	7.83426	5.60433	8.0392	1.55945	0.975299	0.987997
gene:TRIAE_CS42_3DL_TGACv1_249281_AA0844060	2.29738	1.96609	1.92936	0.577447	0.195542	0.143565	1.8137	1.67467	1.80619	0.70657	0.532729	0.592717
gene:TRIAE_CS42_3DL_TGACv1_249287_AA0844320	2.27276	2.95579	3.38159	1.75194	2.03193	1.19789	3.46237	2.79222	2.63313	6.56207	4.44473	9.0388
gene:TRIAE_CS42_3DL_TGACv1_249297_AA0844570	58.6456	54.1521	60.6173	25.324	45.201	29.2868	126.091	71.7157	113.929	157.353	86.6521	198.177
gene:TRIAE_CS42_3DL_TGACv1_249314_AA0845010	13.0455	16.1952	10.5938	3.68783	3.14164	2.74248	16.7689	13.2162	18.5064	6.79678	4.76525	2.53258
gene:TRIAE_CS42_3DL_TGACv1_249320_AA0845360	0.970276	0.844702	1.20895	0.326262	0.917608	0.592601	2.22208	2.39765	3.96851	3.5058	4.44163	4.75567
gene:TRIAE_CS42_3DL_TGACv1_249354_AA0846360	1.68701	2.4265	1.69497	0.333524	0.446081	0.28049	2.09325	2.52398	2.66911	0.511266	0.952641	1.04239
gene:TRIAE_CS42_3DL_TGACv1_249357_AA0846460	0.172168	0.395162	0.468129	0.276745	0.311392	0.195744	0.388033	0.536981	0.826266	1.16	3.43893	3.02219
gene:TRIAE_CS42_3DL_TGACv1_249381_AA0847170	0.00838623	0.0181331	0.0274368	0.00659104	0.0817025	0	0	0.145899	0.0808069	1.03899	0.934563	1.87711
gene:TRIAE_CS42_3DL_TGACv1_249389_AA0847430	0.176363	0.0656876	0.0220239	0.0425214	0.0436077	0	0.284772	0.830172	0.568547	5.52671	6.87712	9.49192
gene:TRIAE_CS42_3DL_TGACv1_249393_AA0847580	23.3682	26.4882	21.0358	3.88874	3.80655	2.17007	44.1943	30.7551	46.4989	27.0278	20.1144	32.9967
gene:TRIAE_CS42_3DL_TGACv1_249453_AA0849130	3.7305	3.63096	3.28119	0.707448	0.695801	0.357059	4.99073	3.80038	7.15066	1.12704	0.812399	0.657176
gene:TRIAE_CS42_3DL_TGACv1_249459_AA0849260	0.0137878	0.0346648	0.530094	0.0721181	0.0802768	0.363144	0.0753671	0.130574	0.811906	0.843139	1.82403	2.23976
gene:TRIAE_CS42_3DL_TGACv1_249487_AA0849940	0.798979	0.814292	1.12428	0.169824	0.0400738	0.0197682	1.28446	1.52973	2.06532	0.558591	0.450826	0.412803
gene:TRIAE_CS42_3DL_TGACv1_249488_AA0849960	0.117731	0.273111	0.13227	0.371013	0.523646	0.806715	0.156423	0.343249	0.849806	4.32069	4.77287	8.53207
gene:TRIAE_CS42_3DL_TGACv1_249494_AA0850050	0.945998	0.285874	1.12085	3.95236	2.33078	6.15996	1.53411	0.829722	0.942346	5.03195	5.25102	6.18869
gene:TRIAE_CS42_3DL_TGACv1_249505_AA0850260	0.756249	0.724157	0.985591	2.02241	2.9626	2.34471	0.218607	0.533562	0.249618	0.838884	0.615756	0.433262
gene:TRIAE_CS42_3DL_TGACv1_249507_AA0850340	1.37885	1.32148	1.09182	2.25464	1.73276	0.940733	1.28365	2.65777	2.11548	4.00157	5.51265	7.50446
gene:TRIAE_CS42_3DL_TGACv1_249526_AA0850830	7.12572	7.53774	5.28679	1.64214	1.72904	0.33082	11.3886	8.20556	7.05323	3.63175	1.78038	2.28812
gene:TRIAE_CS42_3DL_TGACv1_249529_AA0850970	0.410473	1.20987	0.331534	0.200674	0.0894474	0.125122	0.693773	0.743259	1.09012	0.165332	0.117061	0.0975921
gene:TRIAE_CS42_3DL_TGACv1_249546_AA0851370	0.332339	0.391057	0.484906	4.7621	2.77638	5.10527	0.0400203	0.13606	0.0213635	0.0464869	0.219588	0.0830904
gene:TRIAE_CS42_3DL_TGACv1_249550_AA0851420	0.0916931	0.0873144	0.125265	0.583382	0.34564	0.711463	0	0.215181	0.174674	2.14113	4.06564	4.09598
gene:TRIAE_CS42_3DL_TGACv1_249571_AA0851680	0.148477	0.342546	0.311474	1.27589	2.1205	2.71387	0.134846	0.271618	0.377975	0.872931	0.926198	1.4959
gene:TRIAE_CS42_3DL_TGACv1_249609_AA0852340	7.87875	5.35433	6.17537	1.86978	2.38922	1.12136	5.76294	4.59341	5.08573	4.37372	1.87542	1.8561
gene:TRIAE_CS42_3DL_TGACv1_249615_AA0852630	0.133719	0.294753	0.210559	0.953747	1.21008	1.36186	0.155716	0.0263184	0.0597704	0.160509	0.115082	0.108914
gene:TRIAE_CS42_3DL_TGACv1_249624_AA0852860	0.027783	0	0.531638	0	0.0640404	0.0317277	0.112089	0.785061	0.172055	4.33573	3.5008	17.6962
gene:TRIAE_CS42_3DL_TGACv1_249627_AA0852940	0.137457	0	0.2786	0	0.256664	0	0	0.143485	0.159734	4.08593	3.48217	8.6099
gene:TRIAE_CS42_3DL_TGACv1_249644_AA0853310	1.26316	1.39525	1.92465	0.427929	0.646679	0.765409	1.84734	1.36363	2.98002	0.600527	0.0500071	0.306322
gene:TRIAE_CS42_3DL_TGACv1_249655_AA0853580	0	0	0	0.0192865	0	0.1195	0.440683	0.347866	0.273351	2.07139	2.13882	2.55915
gene:TRIAE_CS42_3DL_TGACv1_249679_AA0854130	0.0783788	0.177718	0.105265	0	0.0726925	0	2.3254	2.63937	3.69469	12.6217	10.0189	22.4006
gene:TRIAE_CS42_3DL_TGACv1_249716_AA0855170	2.94424	4.30212	2.71096	2.92625	2.81628	3.86865	3.905	11.3825	6.76277	14.6851	32.773	27.4484
gene:TRIAE_CS42_3DL_TGACv1_249719_AA0855210	0.404874	0.895262	0.805187	3.72656	4.2549	6.51129	0.802378	0.827327	1.47251	5.34787	5.83769	8.71412
gene:TRIAE_CS42_3DL_TGACv1_249735_AA0855410	4.24499	3.49229	4.63032	0.519317	0.522551	0.397829	5.46414	4.88496	6.93501	0.866919	0.828835	1.19363
gene:TRIAE_CS42_3DL_TGACv1_249751_AA0855640	0	0	0.0152846	0	0.0150722	0	0.0361706	0.0303247	0	0.926168	0.883818	1.22258
gene:TRIAE_CS42_3DL_TGACv1_249770_AA0855920	5.25543	5.84319	5.26886	2.11757	0.440472	0.23941	9.611	7.65671	10.157	2.53965	1.30211	1.05132
gene:TRIAE_CS42_3DL_TGACv1_249772_AA0855970	1.68768	1.84695	0.922586	0.469159	0.252015	0.259884	0.5513	1.17947	0.843773	0.439237	0.762934	0.485996
gene:TRIAE_CS42_3DL_TGACv1_249775_AA0856090	1.49266	0.878583	1.22025	0.247709	0.352956	0.036805	2.25844	1.27842	2.99525	0.619163	0.284534	0.458198
gene:TRIAE_CS42_3DL_TGACv1_249797_AA0856550	2.10795	3.069	2.85478	0.803368	0.504392	0.69651	1.88145	1.94705	4.63516	0.405748	0.606958	0.498197
gene:TRIAE_CS42_3DL_TGACv1_249859_AA0857530	4.5289	5.99175	3.80375	0.313142	0.483559	0.41314	4.15281	5.05576	4.61384	0.493108	0.847812	0.810113
gene:TRIAE_CS42_3DL_TGACv1_249912_AA0858460	0.362908	0.551994	0.618503	2.68383	2.72248	4.26553	0.293586	0.24922	0.841992	0.580167	1.10253	1.06331
gene:TRIAE_CS42_3DL_TGACv1_249917_AA0858500	0.0639566	0.214674	0.0990323	1.10418	0.481325	0.924793	0.0321412	0.246351	0.00637321	0.282632	0.722202	0.301462
gene:TRIAE_CS42_3DL_TGACv1_249921_AA0858570	1.19274	1.49315	0.660393	0.985437	1.0471	0.667094	1.02665	0.654141	0.728456	5.24561	5.83534	8.27528
gene:TRIAE_CS42_3DL_TGACv1_249921_AA0858590	2.58717	1.20758	3.97706	11.2976	18.1211	17.9552	1.30772	1.03305	0.912124	2.99087	3.26948	3.90118
gene:TRIAE_CS42_3DL_TGACv1_249929_AA0858660	0.44626	0.731942	0.410399	1.43414	0.544881	1.05318	0.0339239	0.221359	0.0119435	0	0.213395	0.064131
gene:TRIAE_CS42_3DL_TGACv1_249938_AA0858800	0.623284	0.524131	0.613181	2.30983	4.09431	5.19713	0.932444	0.55545	1.18421	4.80892	4.0516	6.34215
gene:TRIAE_CS42_3DL_TGACv1_249962_AA0859320	0.745431	0.66589	1.59155	0.417537	0.656697	0.204607	3.18266	2.5022	3.00949	2.9912	2.45893	3.89715
gene:TRIAE_CS42_3DL_TGACv1_249972_AA0859580	0.482672	0.390868	0.322485	0.443862	0.872091	1.35423	0.200459	0.0810621	0.333202	0.91659	0.859435	0.926071
gene:TRIAE_CS42_3DL_TGACv1_250038_AA0860920	1.06246	0.990792	0.976978	0.336703	0.094165	0.0947163	1.27693	1.04867	2.16472	0.52502	0.257351	0.617248
gene:TRIAE_CS42_3DL_TGACv1_250038_AA0860930	0.527694	0.601631	0.44073	0.563256	0.547419	0.462725	0.466985	0.719826	0.772607	2.13264	3.51665	3.28885
gene:TRIAE_CS42_3DL_TGACv1_250061_AA0861490	1.36562	1.30127	1.23354	0.960822	1.11385	1.2936	1.47777	1.90201	2.1954	0.584529	0.328984	0.294905
gene:TRIAE_CS42_3DL_TGACv1_250109_AA0862250	3.167	4.50671	3.25829	0.928707	0.403122	0.289474	3.12583	3.00987	5.44143	0.947827	0.606334	0.376439
gene:TRIAE_CS42_3DL_TGACv1_250120_AA0862410	2.22157	4.05519	1.84705	1.27506	0.428088	0.297373	3.12193	2.56262	5.98478	0.621658	0.414189	0.170843
gene:TRIAE_CS42_3DL_TGACv1_250134_AA0862740	0.125084	0.127096	0.327699	1.15233	3.07686	3.15838	0.665274	0.255552	0.476078	3.48693	3.13923	3.56051
gene:TRIAE_CS42_3DL_TGACv1_250146_AA0862950	3.63534	3.07477	3.51544	1.54286	2.40566	1.69373	5.09507	5.54358	6.00494	15.7522	20.4033	23.7531
gene:TRIAE_CS42_3DL_TGACv1_250146_AA0862960	3.09275	3.61359	3.24875	0.624099	1.38996	0.315163	6.46905	9.50616	11.9757	57.5526	52.282	73.7491
gene:TRIAE_CS42_3DL_TGACv1_250157_AA0863310	0.752567	0.430031	0.457573	0.12034	0.0238033	0.0705401	1.46118	1.17209	2.81004	0.340328	0.156328	0.254692
gene:TRIAE_CS42_3DL_TGACv1_250173_AA0863540	0.306732	0.776669	0.672955	2.60579	4.33665	4.2346	0.275745	0.390762	0.705937	1.43251	2.14865	3.82402
gene:TRIAE_CS42_3DL_TGACv1_250205_AA0864250	0.123642	0.134269	0.278441	0.541928	0.254118	0.792665	0.129289	0	0.206464	4.18386	4.16827	7.35825
gene:TRIAE_CS42_3DL_TGACv1_250297_AA0865590	0.110492	0.0222629	0.0237211	0.957598	1.31609	1.53915	0	0	0.0819725	0.448553	0.552429	0.612222
gene:TRIAE_CS42_3DL_TGACv1_250303_AA0865710	1.14159	1.60226	1.76001	0.317802	0.296816	0.21712	1.70783	1.10167	4.0858	0.577574	0.482872	0.342404
gene:TRIAE_CS42_3DL_TGACv1_250362_AA0866840	0.0357243	0.100182	0.0396445	0.118879	0.0806989	0.134077	0	0.0445241	0.0526585	1.38555	1.32677	2.61591
gene:TRIAE_CS42_3DL_TGACv1_250372_AA0867150	5.13367	6.2817	4.3916	0.595084	0.471145	0.234357	7.17378	4.44188	10.2163	0.979946	0.611753	0.667649
gene:TRIAE_CS42_3DL_TGACv1_250395_AA0867450	0.282125	0.426135	0.0842754	0.114137	0.0427018	0.0707337	0.56637	0.367365	0.351765	0.977343	1.3003	1.20103
gene:TRIAE_CS42_3DL_TGACv1_250448_AA0868420	0.482109	0.637062	0.663213	1.80166	3.16573	2.73395	0.915584	0.622836	0.587557	3.25823	2.07908	3.998
gene:TRIAE_CS42_3DL_TGACv1_250501_AA0869300	1.33484	0.73988	0.641871	2.33946	4.65676	4.12755	0.940843	0.403439	0.396691	2.12437	2.23362	1.91148
gene:TRIAE_CS42_3DL_TGACv1_250510_AA0869450	1.16707	1.43829	3.51428	9.45957	18.0426	17.0114	1.66013	0.688477	1.71597	3.1371	6.47842	14.1746
gene:TRIAE_CS42_3DL_TGACv1_250564_AA0870320	0.178125	0.170964	0.291205	0.698677	1.01522	0.942406	0.535132	0.590369	1.07996	6.19601	5.178	9.40748
gene:TRIAE_CS42_3DL_TGACv1_250601_AA0870920	4.30239	5.41057	2.71336	0.236664	0.0740165	0.0242324	5.5905	4.35211	7.22449	0.289234	0.319091	0.602018
gene:TRIAE_CS42_3DL_TGACv1_250703_AA0872190	2.86402	3.72904	2.08373	0.618001	0.436152	0.658151	1.82946	2.70053	3.06769	0.203975	0.298569	0.373696
gene:TRIAE_CS42_3DL_TGACv1_250792_AA0873220	0	0.203387	0.423429	1.86257	3.58843	9.54435	0	0	0	7.17926	7.53835	12.8825
gene:TRIAE_CS42_3DL_TGACv1_250796_AA0873270	0.781448	0.779826	0.848233	1.60687	1.30093	1.84405	1.16276	1.13466	1.19366	3.72326	4.57357	5.44756
gene:TRIAE_CS42_3DL_TGACv1_250797_AA0873290	2.16077	3.3277	4.8025	0.241388	8.24102	0.277433	36.108	94.2965	84.2538	348.016	332.672	775.583
gene:TRIAE_CS42_3DL_TGACv1_250804_AA0873420	0	0	0	0.0321238	0.0317543	0	0	0.106944	0	1.11785	0.956082	3.08495
gene:TRIAE_CS42_3DL_TGACv1_250808_AA0873480	9.23494	8.96714	10.1226	2.27774	2.97778	3.72514	10.1956	8.77352	15.0601	2.72604	2.18082	3.50581
gene:TRIAE_CS42_3DL_TGACv1_250824_AA0873710	4.46206	4.45501	4.10487	1.6503	2.25747	1.54772	5.85055	3.99776	6.85031	2.28461	0.610813	1.049
gene:TRIAE_CS42_3DL_TGACv1_250847_AA0874110	1.72978	2.30785	0.596575	0	1.21421	0	1.35639	16.0844	12.6342	32.0181	45.002	54.0504
gene:TRIAE_CS42_3DL_TGACv1_250868_AA0874430	1.66554	1.66391	1.14729	0.465384	0.379079	0.386445	1.9195	2.25797	2.47791	0.630107	0.463199	0.327206
gene:TRIAE_CS42_3DL_TGACv1_251017_AA0876190	7.89596	6.37184	6.89146	3.92275	5.58733	4.85962	12.9085	18.7606	14.132	26.9816	37.152	47.0871
gene:TRIAE_CS42_3DL_TGACv1_251017_AA0876210	0.0129661	0	0.0426101	0	0.043405	0.0871865	0.0678461	0.172036	0.356772	1.05937	2.61075	1.88774
gene:TRIAE_CS42_3DL_TGACv1_251044_AA0876590	0.131277	0.0559782	0.0946769	0.874265	1.38442	1.65529	0.111932	0.0366363	0.0235594	1.09036	0.78235	0.946634
gene:TRIAE_CS42_3DL_TGACv1_251048_AA0876650	0	0.127338	0.700831	0.0342439	1.67832	0.342811	0.103895	0.690427	0.86097	13.9155	14.0721	34.1719
gene:TRIAE_CS42_3DL_TGACv1_251063_AA0876970	0.0312265	0	0.035799	0	0.0728577	0	0.0423747	0	0.289013	1.9464	1.40664	2.46245
gene:TRIAE_CS42_3DL_TGACv1_251124_AA0877760	1.59624	1.81662	2.60648	13.789	15.6683	12.0815	1.9847	1.45218	2.83858	4.58053	3.19938	3.8929
gene:TRIAE_CS42_3DL_TGACv1_251148_AA0878080	57.5988	45.0242	58.8169	36.4685	51.9009	33.0363	149.911	154.026	168.524	194.132	233.753	266.341
gene:TRIAE_CS42_3DL_TGACv1_251159_AA0878220	0.901072	1.02878	0.67071	0.632892	0.159461	0.47261	0.909226	1.01874	1.01282	0.213722	0.306446	0.107402
gene:TRIAE_CS42_3DL_TGACv1_251170_AA0878320	0.675151	0.476719	0.506457	0.82904	0.956072	0.855149	0.0673571	0.535297	0.352173	1.1771	1.42718	2.09132
gene:TRIAE_CS42_3DL_TGACv1_251186_AA0878520	1.26507	0.730371	1.5379	0.30741	0.575687	0.423138	4.10736	2.9132	4.46311	2.76768	2.83558	5.30877
gene:TRIAE_CS42_3DL_TGACv1_251187_AA0878550	0.274874	0.316632	0.28008	1.29921	1.73238	1.75569	0.0667563	0.0972736	0.0901373	0.763436	0.453915	0.878542
gene:TRIAE_CS42_3DL_TGACv1_251187_AA0878560	0.120821	0.0184705	0.16824	0.598771	1.34781	1.0744	0.0437333	0.0190809	0	0.0758132	0.160762	0.425366
gene:TRIAE_CS42_3DL_TGACv1_251220_AA0878950	0.986894	1.27451	1.25431	5.11182	6.0632	6.51867	0.750221	0.435573	0.482908	2.85577	3.96567	3.78642
gene:TRIAE_CS42_3DL_TGACv1_251226_AA0879020	0.318304	0.173037	0.342259	0.66928	1.29802	1.47695	0.170146	0.208051	0.285586	1.76623	1.06889	1.54086
gene:TRIAE_CS42_3DL_TGACv1_251254_AA0879290	12.6869	10.8857	9.04685	1.93656	1.62798	1.0671	21.4511	14.19	23.1456	6.49494	3.88033	8.86903
gene:TRIAE_CS42_3DL_TGACv1_251272_AA0879520	0.0412885	0.210581	0.057648	0.023132	0.236137	0.0116966	0.62971	1.58424	1.66135	10.5804	8.65918	19.486
gene:TRIAE_CS42_3DL_TGACv1_251290_AA0879790	4.34059	3.87511	4.9437	1.60391	0.451532	0.165938	7.06395	5.51143	8.6466	1.78566	0.972078	0.935802
gene:TRIAE_CS42_3DL_TGACv1_251467_AA0881770	0	0	0.0701397	1.24187	0.966698	1.16478	0	0.0278701	0.0322462	0.876424	0.864161	0.881858
gene:TRIAE_CS42_3DL_TGACv1_251482_AA0881880	0.97844	0.658038	1.70086	0.0511355	0.0240465	0.0710446	2.37125	1.71525	2.32543	0.0625239	0	0.0313613
gene:TRIAE_CS42_3DL_TGACv1_251483_AA0881920	0.88323	0.839889	1.21108	0.274763	0.762475	0.306827	1.06449	1.50036	1.43304	9.89981	9.12534	20.7891
gene:TRIAE_CS42_3DL_TGACv1_251520_AA0882180	0.70897	0.430673	0.830359	1.52361	4.1077	3.40891	0.459261	0.226246	0.285805	3.92725	1.57823	4.29527
gene:TRIAE_CS42_3DL_TGACv1_251522_AA0882230	1.16513	0.929458	1.0285	3.69071	2.47192	1.79026	0.571237	0.814645	0.518687	2.98951	2.80937	2.16323
gene:TRIAE_CS42_3DL_TGACv1_251575_AA0882640	0	0.0491746	0.432559	8.96535	10.1916	13.7765	0	0.200892	0.0593886	5.37831	3.79343	6.17468
gene:TRIAE_CS42_3DL_TGACv1_251578_AA0882710	1.79377	1.2828	0.995635	0.823168	0.444693	0.181619	1.89629	1.86749	2.43509	0.34544	0.482837	0.381381
gene:TRIAE_CS42_3DL_TGACv1_251628_AA0883310	2.08066	1.9008	5.17021	1.42505	0.734024	0.829428	3.06178	3.07251	4.17258	1.23401	0.372399	0.142278
gene:TRIAE_CS42_3DL_TGACv1_251733_AA0884370	0.123804	0.150866	0.738626	0.242774	0.613141	0.602536	5.25576	5.14641	6.09622	5.73118	4.65235	8.24927
gene:TRIAE_CS42_3DL_TGACv1_251733_AA0884380	0.0416159	0.0755003	0.301227	0.142004	0.117654	0.163185	1.37864	2.87274	3.19566	3.08734	2.42173	5.65156
gene:TRIAE_CS42_3DL_TGACv1_251745_AA0884440	0.263362	0.0907381	0.4759	1.26818	2.46173	1.08536	0.258441	0.358909	0.0274473	1.55665	2.30952	3.8268
gene:TRIAE_CS42_3DL_TGACv1_251768_AA0884730	10.8144	9.58227	14.1178	6.48286	4.76987	4.8294	9.78354	12.4822	21.4125	21.3543	21.8837	25.7471
gene:TRIAE_CS42_3DL_TGACv1_251793_AA0884990	1.62452	1.10096	5.68173	1.2314	1.62593	4.76826	1.3245	1.60714	1.33174	8.0604	7.91954	13.1198
gene:TRIAE_CS42_3DL_TGACv1_251869_AA0885580	0.178674	0.23115	0.168363	0.200505	0.485661	0.29538	0.49695	1.24079	0.711184	3.59316	6.18529	5.9784
gene:TRIAE_CS42_3DL_TGACv1_251881_AA0885700	1.87541	2.19905	0.88901	1.62848	1.65126	1.39388	0.577787	0.916001	0.695509	0.179832	0.506282	0.447151
gene:TRIAE_CS42_3DL_TGACv1_251886_AA0885780	3.1303	3.13481	2.65703	0.523333	0.468765	0.383885	3.4981	2.34514	5.1241	0.60835	0.502872	0.729233
gene:TRIAE_CS42_3DL_TGACv1_251947_AA0886290	2.27753	2.6709	2.00733	0.197546	0.0681503	0.0445854	1.35474	2.24676	2.05454	0.208384	0.244766	0.0528796
gene:TRIAE_CS42_3DL_TGACv1_251962_AA0886530	13.0272	10.7905	13.4933	10.2848	10.7987	7.17161	18.7324	13.4613	13.5509	45.5477	29.6676	48.4987
gene:TRIAE_CS42_3DL_TGACv1_251992_AA0886830	0	0	0.0138761	0	0	0	0.116246	0.041276	0.0173559	0.809398	0.791845	1.01675
gene:TRIAE_CS42_3DL_TGACv1_252008_AA0886930	10.5869	12.7114	14.3614	3.22806	2.06748	2.98333	7.54865	11.1992	18.4183	8.75111	8.47334	11.7292
gene:TRIAE_CS42_3DL_TGACv1_252009_AA0886970	0.394916	0.405239	0.341534	0.115943	0.0979371	0.0770866	0.848694	0.655884	1.0588	0.768703	1.24222	1.51158
gene:TRIAE_CS42_3DL_TGACv1_252048_AA0887280	1.47378	1.1657	1.33765	0	0	0.437401	2.76388	1.49443	2.63063	5.91318	8.84748	13.6793
gene:TRIAE_CS42_3DL_TGACv1_252148_AA0887920	1.67853	1.95428	2.06347	0.465246	0.527088	0.109385	1.68374	2.27968	1.83624	0.399174	0.450412	0.43905
gene:TRIAE_CS42_3DL_TGACv1_252188_AA0888190	0.42901	0.475777	0.511644	0.0925151	0.151144	0.0245133	1.33322	1.06225	1.49318	1.37121	1.37341	2.61457
gene:TRIAE_CS42_3DL_TGACv1_252204_AA0888280	1.3174	1.2425	0.657697	0.837545	1.30185	0.818328	1.50187	2.22894	1.28901	4.66386	6.64835	7.21764
gene:TRIAE_CS42_3DL_TGACv1_252243_AA0888780	14.1088	14.163	11.323	1.98263	0.589504	0.455061	13.7392	13.3631	15.993	1.97203	2.72678	1.19645
gene:TRIAE_CS42_3DL_TGACv1_252271_AA0888990	0	0	0	0.0534664	0.0938248	0.0460401	0.334672	1.25731	0.250203	7.94064	4.61632	9.40614
gene:TRIAE_CS42_3DL_TGACv1_252342_AA0889420	0.216953	0.232718	0.46893	0.362372	0.524188	0.460084	1.41269	2.27325	2.63817	6.88967	6.69988	11.6686
gene:TRIAE_CS42_3DL_TGACv1_252357_AA0889540	0.303581	0.421019	0.371308	0.310858	0.34263	0.425674	0.200232	0.592331	0.341891	1.1331	1.90866	1.94459
gene:TRIAE_CS42_3DL_TGACv1_252400_AA0889820	1.63157	1.73792	0.962283	0.275933	0.26823	0.226392	1.34674	0.840169	1.60359	0.456093	0.338347	0.661883
[truncated: 2,873 more rows]

## Sheet: Table S5
The k-means clustering of the DEGs
Id	Cluster	T1a_T1b_T1c	T2a_T2b_T2c	T3a_T3b_T3c	T4a_T4b_T4c
Wheat_newGene_11329	1	0.622688	1.9271	0.373175	0.38269
Wheat_newGene_1280	1	0.227616	1.35516	0.0775165	0.324776
Wheat_newGene_1319	1	0.134883	7.31233	0.0783941	1.38098
Wheat_newGene_1434	1	2.96546	28.8765	0.176754	14.097
Wheat_newGene_14652	1	0.499966	3.90731	0.462182	0.776127
Wheat_newGene_15087	1	0.0768786	2.28679	0	1.093
Wheat_newGene_15366	1	0.321679	1.96035	0.0728418	0.403688
Wheat_newGene_16500	1	0.812191	7.33172	0.680114	3.95711
Wheat_newGene_17241	1	0	2.29809	0.0295903	0.357392
Wheat_newGene_17592	1	0.598505	2.91633	0.285449	1.17035
Wheat_newGene_18275	1	0.310087	7.69851	0.132753	2.04337
Wheat_newGene_18933	1	0.127202	2.86213	0.192719	0.906399
Wheat_newGene_18946	1	0.385823	1.44973	0.168065	0.279353
Wheat_newGene_20127	1	0.382114	2.6685	0.509765	1.54169
Wheat_newGene_20575	1	0.0222776	4.75359	0	0.973068
Wheat_newGene_21216	1	0.230099	2.04483	0.204025	0.581068
Wheat_newGene_2349	1	0.130163	0.734379	0.0575529	0.127781
Wheat_newGene_2402	1	5.32876	40.7705	3.34054	10.4527
Wheat_newGene_3425	1	0.342528	3.22255	0.115535	0.581106
Wheat_newGene_5573	1	0.213927	5.13447	0.0313377	0.963259
Wheat_newGene_5737	1	1.16652	7.81583	0.545602	2.67408
Wheat_newGene_6343	1	0.140586	1.69445	0.0628773	0.487588
Wheat_newGene_6853	1	0.676068	3.73693	0.431544	1.8217
Wheat_newGene_7219	1	0.0407123	3.60019	0.0154922	0.772286
Wheat_newGene_7567	1	0.126219	2.2483	0.0722176	1.47691
Wheat_newGene_8828	1	0.417904	2.00215	0.315324	0.490572
Wheat_newGene_9527	1	0.084877	2.27028	0.0376743	0.55566
Wheat_newGene_9733	1	0.410126	1.62869	0.483756	0.572723
Wheat_newGene_9776	1	5.61953	34.7477	1.05172	2.96178
Wheat_newGene_9930	1	2.20278	21.4981	1.50119	6.20299
gene:TRIAE_CS42_1AL_TGACv1_000516_AA0013770	1	2.02955	37.2503	3.10386	10.0385
gene:TRIAE_CS42_1AL_TGACv1_000686_AA0017040	1	0.359935	2.72986	0.0905323	0.791135
gene:TRIAE_CS42_1AL_TGACv1_001072_AA0024490	1	1.03374	13.3455	0.881814	5.93853
gene:TRIAE_CS42_1AL_TGACv1_001450_AA0030760	1	0.157935	1.55695	0.318514	0.235352
gene:TRIAE_CS42_1AL_TGACv1_002330_AA0040890	1	0.41862	1.91692	0.205825	1.12801
gene:TRIAE_CS42_1AL_TGACv1_002785_AA0045200	1	0.751989	3.88394	0.434396	2.50806
gene:TRIAE_CS42_1AL_TGACv1_003194_AA0048650	1	9.02434	83.0581	11.3112	62.2856
gene:TRIAE_CS42_1AS_TGACv1_019249_AA0063920	1	0.392077	11.7077	0.0325038	8.32199
gene:TRIAE_CS42_1AS_TGACv1_020694_AA0079310	1	1.41378	11.0949	2.60832	4.08299
gene:TRIAE_CS42_1BL_TGACv1_030259_AA0084240	1	1.05814	6.22711	0.285423	0.628253
gene:TRIAE_CS42_1BL_TGACv1_030263_AA0084330	1	0.910492	9.0153	0.922575	6.66017
gene:TRIAE_CS42_1BL_TGACv1_030277_AA0084930	1	0.147055	2.10755	0.325581	0.441642
gene:TRIAE_CS42_1BL_TGACv1_030385_AA0088890	1	0.18636	2.70937	0.0618023	0.80098
gene:TRIAE_CS42_1BL_TGACv1_030664_AA0097250	1	1.59849	7.8257	1.04292	2.52474
gene:TRIAE_CS42_1BL_TGACv1_030817_AA0101370	1	0.034592	1.39048	0.0617926	0.983605
gene:TRIAE_CS42_1BL_TGACv1_030831_AA0101770	1	0.128312	6.91125	0.207586	3.71055
gene:TRIAE_CS42_1BL_TGACv1_030870_AA0102690	1	0.532593	13.4434	1.03477	3.07905
gene:TRIAE_CS42_1BL_TGACv1_031111_AA0108070	1	0.0525663	0.762336	0.0102523	0.117828
gene:TRIAE_CS42_1BL_TGACv1_031969_AA0123650	1	0.443638	2.23075	0.361214	0.558227
gene:TRIAE_CS42_1BL_TGACv1_032293_AA0128080	1	0.735848	5.91354	0.862568	4.03743
gene:TRIAE_CS42_1BL_TGACv1_032898_AA0135200	1	0.353941	1.75701	0.37798	0.483488
gene:TRIAE_CS42_1BS_TGACv1_050697_AA0174530	1	1.59273	8.88116	2.79214	3.53325
gene:TRIAE_CS42_1DL_TGACv1_061144_AA0186880	1	0.238334	2.6928	0.205334	0.387169
gene:TRIAE_CS42_1DL_TGACv1_061187_AA0188170	1	0.178631	2.71987	0.250607	1.29898
gene:TRIAE_CS42_1DL_TGACv1_061229_AA0189260	1	2.08662	9.39596	1.43643	4.84873
gene:TRIAE_CS42_1DL_TGACv1_061258_AA0190310	1	0.487033	2.20412	0.0392093	0.491593
gene:TRIAE_CS42_1DL_TGACv1_061262_AA0190370	1	1.21321	5.132	1.03546	3.21258
gene:TRIAE_CS42_1DL_TGACv1_061497_AA0196930	1	0.625688	4.94693	0.378311	3.28982
gene:TRIAE_CS42_1DL_TGACv1_062065_AA0208230	1	1.9969	41.0227	2.27543	16.6569
gene:TRIAE_CS42_1DL_TGACv1_062601_AA0217110	1	0.455632	2.01396	0.717994	0.72282
gene:TRIAE_CS42_1DL_TGACv1_065677_AA0237300	1	0.667312	4.2536	0.174494	0.973541
gene:TRIAE_CS42_1DL_TGACv1_072380_AA0238790	1	6.35511	30.8832	5.12006	10.6482
gene:TRIAE_CS42_1DS_TGACv1_080663_AA0251880	1	0.432369	5.18082	0.686792	1.55303
gene:TRIAE_CS42_1DS_TGACv1_080822_AA0254120	1	0.998487	9.19821	0.458205	1.79466
gene:TRIAE_CS42_1DS_TGACv1_081716_AA0262370	1	0.207043	9.16572	0.0159047	6.47102
gene:TRIAE_CS42_2AL_TGACv1_093387_AA0279010	1	0.833062	5.01278	0.823399	3.00822
gene:TRIAE_CS42_2AL_TGACv1_093570_AA0282740	1	0.0681443	1.4759	0.0530909	0.731266
gene:TRIAE_CS42_2AL_TGACv1_093800_AA0286980	1	3.87037	20.2752	4.60395	14.5418
gene:TRIAE_CS42_2AL_TGACv1_094067_AA0292040	1	1.75404	13.2109	1.14712	8.3172
gene:TRIAE_CS42_2AL_TGACv1_094181_AA0293940	1	0.203961	7.61889	0.12026	1.76001
gene:TRIAE_CS42_2AL_TGACv1_094655_AA0301180	1	0.473133	2.48988	0.367494	1.60383
gene:TRIAE_CS42_2AL_TGACv1_095042_AA0306340	1	0.0822189	5.79693	0.125138	3.7336
gene:TRIAE_CS42_2AL_TGACv1_095557_AA0312110	1	0.561252	1.60113	0.215311	0.321338
gene:TRIAE_CS42_2AL_TGACv1_095806_AA0314700	1	2.99622	12.6796	2.06202	7.6907
gene:TRIAE_CS42_2AL_TGACv1_097044_AA0322780	1	6.86469	38.2809	4.24114	12.443
gene:TRIAE_CS42_2AS_TGACv1_112139_AA0331210	1	0.835643	4.15558	1.35212	2.06066
gene:TRIAE_CS42_2AS_TGACv1_112320_AA0335240	1	0.858429	5.45632	0.453622	2.22515
gene:TRIAE_CS42_2AS_TGACv1_112443_AA0338070	1	0.50751	2.78928	0.359731	0.750367
gene:TRIAE_CS42_2AS_TGACv1_112492_AA0339270	1	0.166891	1.55123	0.164672	0.949584
gene:TRIAE_CS42_2AS_TGACv1_112834_AA0346010	1	0.600041	3.42749	0.971978	2.64315
gene:TRIAE_CS42_2AS_TGACv1_113627_AA0358610	1	0.300263	1.28904	0.303968	0.203462
gene:TRIAE_CS42_2AS_TGACv1_113655_AA0359000	1	0.300886	1.15667	0.221903	0.503054
gene:TRIAE_CS42_2AS_TGACv1_113787_AA0360420	1	0.0116917	4.35651	0	2.88261
gene:TRIAE_CS42_2BL_TGACv1_129365_AA0380510	1	0.213101	0.866261	0.251025	0.427064
gene:TRIAE_CS42_2BL_TGACv1_129429_AA0383300	1	0.395617	18.4318	0.054191	7.64039
gene:TRIAE_CS42_2BL_TGACv1_129755_AA0394780	1	3.25873	9.36719	1.28373	5.09351
gene:TRIAE_CS42_2BL_TGACv1_129785_AA0395850	1	0.578417	2.44264	0.433061	1.29948
gene:TRIAE_CS42_2BL_TGACv1_129979_AA0400900	1	3.28827	13.6815	2.31964	6.16869
gene:TRIAE_CS42_2BL_TGACv1_130071_AA0402770	1	1.27389	13.4426	1.66419	8.9226
gene:TRIAE_CS42_2BL_TGACv1_130419_AA0411000	1	1.99544	41.6315	0.809058	29.4555
gene:TRIAE_CS42_2BL_TGACv1_130485_AA0412320	1	0.194903	2.57556	0.0792724	1.10091
gene:TRIAE_CS42_2BL_TGACv1_130980_AA0420860	1	0.643655	5.26246	0.4273	1.84763
gene:TRIAE_CS42_2BL_TGACv1_131277_AA0425370	1	0.221511	6.64935	0.280969	4.77193
gene:TRIAE_CS42_2BL_TGACv1_131551_AA0429110	1	0.360338	1.79208	0.225539	0.573902
gene:TRIAE_CS42_2BL_TGACv1_131964_AA0434020	1	0.777052	3.39699	0.15435	2.27435
gene:TRIAE_CS42_2BL_TGACv1_133085_AA0441290	1	1.90569	14.9944	2.54312	10.9525
gene:TRIAE_CS42_2BL_TGACv1_133144_AA0441560	1	1.72763	13.7249	1.3185	6.63395
gene:TRIAE_CS42_2BL_TGACv1_133736_AA0443110	1	0.295793	2.64305	0.0680066	1.49151
gene:TRIAE_CS42_2BS_TGACv1_145920_AA0449320	1	0.216754	3.59185	0.420033	1.13033
gene:TRIAE_CS42_2BS_TGACv1_145940_AA0450140	1	0.0211427	3.58567	0.0265515	2.25423
gene:TRIAE_CS42_2BS_TGACv1_146215_AA0459140	1	0.182484	3.97798	0.262956	0.836251
gene:TRIAE_CS42_2BS_TGACv1_146341_AA0463010	1	0.391408	5.77083	0.669002	4.26324
gene:TRIAE_CS42_2BS_TGACv1_148532_AA0493510	1	0.350601	1.77331	0.512019	0.769225
gene:TRIAE_CS42_2DL_TGACv1_157887_AA0500410	1	0.0405374	0.822332	0	0.212729
gene:TRIAE_CS42_2DL_TGACv1_158056_AA0507510	1	3.9141	23.6698	5.24192	10.7799
gene:TRIAE_CS42_2DL_TGACv1_158402_AA0517700	1	0.0232662	1.11231	0	0.354365
gene:TRIAE_CS42_2DL_TGACv1_158404_AA0517770	1	0.823773	4.75528	0.173044	0.927358
gene:TRIAE_CS42_2DL_TGACv1_158422_AA0518410	1	1.03176	6.38679	0.186074	2.34195
gene:TRIAE_CS42_2DL_TGACv1_158491_AA0520060	1	0.133435	1.50146	0.078461	0.460757
gene:TRIAE_CS42_2DL_TGACv1_158790_AA0526150	1	0.204328	8.19363	0.0825627	1.99509
gene:TRIAE_CS42_2DL_TGACv1_158996_AA0530220	1	0.313994	1.19707	0.160183	0.365165
gene:TRIAE_CS42_2DL_TGACv1_159185_AA0534090	1	0.476693	2.33818	0.243847	1.16414
gene:TRIAE_CS42_2DL_TGACv1_159321_AA0536540	1	8.53027	40.9224	7.33585	26.0213
gene:TRIAE_CS42_2DL_TGACv1_159602_AA0540460	1	1.56193	9.56967	1.28372	5.61538
gene:TRIAE_CS42_2DL_TGACv1_159940_AA0544690	1	0.0906393	0.983517	0.124669	0.550545
gene:TRIAE_CS42_2DL_TGACv1_160100_AA0546770	1	0.12589	1.74559	0.0237073	0.443405
gene:TRIAE_CS42_2DL_TGACv1_162012_AA0561480	1	0.221308	0.936792	0.241584	0.675871
gene:TRIAE_CS42_2DL_TGACv1_162463_AA0562850	1	4.55583	13.923	2.76034	2.96808
gene:TRIAE_CS42_2DS_TGACv1_177156_AA0567010	1	7.06769	119.723	10.6841	65.8282
gene:TRIAE_CS42_2DS_TGACv1_178696_AA0599890	1	0.0092006	2.11667	0.0131975	0.745418
gene:TRIAE_CS42_2DS_TGACv1_178798_AA0601160	1	0.090573	4.35602	0.0169068	2.41446
gene:TRIAE_CS42_3AL_TGACv1_193668_AA0617190	1	3.16725	21.5163	1.55236	14.1358
gene:TRIAE_CS42_3AL_TGACv1_193676_AA0617410	1	0.103042	8.74584	0.0146595	3.76552
gene:TRIAE_CS42_3AL_TGACv1_193697_AA0617840	1	0.417732	2.89633	0.309469	1.89816
gene:TRIAE_CS42_3AL_TGACv1_193895_AA0622100	1	2.19006	11.3781	2.39788	5.42736
gene:TRIAE_CS42_3AL_TGACv1_193926_AA0622680	1	1.95969	15.3963	3.02736	8.92557
gene:TRIAE_CS42_3AL_TGACv1_194367_AA0631860	1	0.0650971	2.80098	0.556068	1.65963
gene:TRIAE_CS42_3AL_TGACv1_195362_AA0648560	1	0.352474	3.17218	0.215023	1.2676
gene:TRIAE_CS42_3AL_TGACv1_195683_AA0652710	1	0.303217	1.87528	0.189572	0.780366
gene:TRIAE_CS42_3AL_TGACv1_196609_AA0661910	1	0.15343	1.42393	0.231565	0.459511
gene:TRIAE_CS42_3AL_TGACv1_197941_AA0667660	1	6.82913	39.6057	8.95782	12.244
gene:TRIAE_CS42_3AS_TGACv1_211588_AA0691970	1	0.0551809	4.04535	0.0159691	1.27146
gene:TRIAE_CS42_3AS_TGACv1_211726_AA0693420	1	0.199957	1.24499	0.0880039	0.373246
gene:TRIAE_CS42_3AS_TGACv1_212037_AA0697000	1	0.155833	1.77892	0.10167	1.09607
gene:TRIAE_CS42_3AS_TGACv1_212164_AA0698350	1	0.10112	2.38955	0.116123	1.1727
gene:TRIAE_CS42_3B_TGACv1_220740_AA0717700	1	0.43812	4.92897	0.476146	2.35433
gene:TRIAE_CS42_3B_TGACv1_220857_AA0721500	1	4.50272	35.1668	3.92768	19.1681
gene:TRIAE_CS42_3B_TGACv1_220963_AA0725170	1	0.401472	1.62423	0.0533328	0.145803
gene:TRIAE_CS42_3B_TGACv1_221120_AA0730910	1	0.0837384	1.35687	0.101977	0.713386
gene:TRIAE_CS42_3B_TGACv1_221361_AA0738270	1	0.12373	2.14156	0.0990928	1.21552
gene:TRIAE_CS42_3B_TGACv1_221388_AA0739050	1	0.227751	0.899799	0.144875	0.104606
gene:TRIAE_CS42_3B_TGACv1_221635_AA0746310	1	0.0315682	2.29001	0.176907	1.34941
gene:TRIAE_CS42_3B_TGACv1_222174_AA0758910	1	0.357962	4.07006	0.216488	1.59077
gene:TRIAE_CS42_3B_TGACv1_222174_AA0758920	1	0.113404	2.21984	0.0714083	0.90884
gene:TRIAE_CS42_3B_TGACv1_222881_AA0772370	1	0.61849	4.24809	0.703521	2.52138
gene:TRIAE_CS42_3B_TGACv1_222891_AA0772640	1	0.124585	1.37462	0.0953679	0.981641
gene:TRIAE_CS42_3B_TGACv1_223203_AA0777930	1	0.799543	3.59188	0.599406	2.69451
gene:TRIAE_CS42_3B_TGACv1_223384_AA0781360	1	0.414417	1.85946	0.463794	1.30337
gene:TRIAE_CS42_3B_TGACv1_224042_AA0791400	1	0.356949	1.66426	0.244248	1.03874
gene:TRIAE_CS42_3B_TGACv1_227885_AA0825060	1	0.224702	1.47741	0.233542	0.33814
gene:TRIAE_CS42_3B_TGACv1_236452_AA0832650	1	2.52137	19.5712	2.73503	13.3032
gene:TRIAE_CS42_3DL_TGACv1_249236_AA0842570	1	0.0809722	1.33112	0.0106371	0.393726
gene:TRIAE_CS42_3DL_TGACv1_249505_AA0850260	1	0.821999	2.44324	0.333929	0.629301
gene:TRIAE_CS42_3DL_TGACv1_249546_AA0851370	1	0.402767	4.21458	0.0658146	0.116388
gene:TRIAE_CS42_3DL_TGACv1_249571_AA0851680	1	0.267499	2.03675	0.26148	1.09834
gene:TRIAE_CS42_3DL_TGACv1_249615_AA0852630	1	0.21301	1.17523	0.0806016	0.128168
gene:TRIAE_CS42_3DL_TGACv1_249912_AA0858460	1	0.511135	3.22395	0.461599	0.915336
gene:TRIAE_CS42_3DL_TGACv1_249917_AA0858500	1	0.125888	0.836767	0.0949552	0.435432
gene:TRIAE_CS42_3DL_TGACv1_249921_AA0858590	1	2.5906	15.7913	1.0843	3.38718
gene:TRIAE_CS42_3DL_TGACv1_250173_AA0863540	1	0.585452	3.72568	0.457481	2.46839
gene:TRIAE_CS42_3DL_TGACv1_250297_AA0865590	1	0.0521588	1.27095	0.0273242	0.537735
gene:TRIAE_CS42_3DL_TGACv1_250501_AA0869300	1	0.90553	3.70792	0.580324	2.08982
gene:TRIAE_CS42_3DL_TGACv1_250510_AA0869450	1	2.03988	14.8379	1.35486	7.93004
gene:TRIAE_CS42_3DL_TGACv1_251044_AA0876590	1	0.0939773	1.30466	0.0573759	0.939783
gene:TRIAE_CS42_3DL_TGACv1_251124_AA0877760	1	2.00645	13.8463	2.09182	3.89094
gene:TRIAE_CS42_3DL_TGACv1_251187_AA0878550	1	0.290529	1.59576	0.0847224	0.698631
gene:TRIAE_CS42_3DL_TGACv1_251187_AA0878560	1	0.102511	1.00699	0.0209381	0.220647
gene:TRIAE_CS42_3DL_TGACv1_251220_AA0878950	1	1.1719	5.8979	0.556234	3.53596
gene:TRIAE_CS42_3DL_TGACv1_251575_AA0882640	1	0.160578	10.9778	0.0867602	5.11547
gene:TRIAE_CS42_3DL_TGACv1_252913_AA0892600	1	0.164759	1.54983	0.0530863	0.311063
gene:TRIAE_CS42_3DL_TGACv1_253514_AA0894810	1	0.162373	1.56213	0.291449	0.70541
gene:TRIAE_CS42_3DS_TGACv1_271485_AA0900070	1	2.83226	12.7029	1.84613	3.52383
gene:TRIAE_CS42_3DS_TGACv1_271491_AA0900280	1	0.26283	4.72159	0.199995	2.98063
gene:TRIAE_CS42_3DS_TGACv1_271527_AA0901280	1	0.180735	4.09205	0.124336	1.7327
gene:TRIAE_CS42_3DS_TGACv1_271606_AA0903560	1	0.719899	3.14766	1.66745	0.834333
gene:TRIAE_CS42_3DS_TGACv1_271611_AA0903760	1	0.211774	1.17675	0.0517279	0.286128
gene:TRIAE_CS42_3DS_TGACv1_271718_AA0906480	1	0.315576	1.56093	0.756424	0.928997
gene:TRIAE_CS42_3DS_TGACv1_271807_AA0908430	1	0.347707	2.87323	0.374324	1.0983
gene:TRIAE_CS42_3DS_TGACv1_272212_AA0916990	1	0.473137	3.59688	0.52208	2.37375
gene:TRIAE_CS42_3DS_TGACv1_272618_AA0923200	1	0.34733	1.49745	0.0823377	0.584716
gene:TRIAE_CS42_4AL_TGACv1_288151_AA0938590	1	0.0113526	1.58751	0.0153426	1.04777
gene:TRIAE_CS42_4AL_TGACv1_288353_AA0946120	1	0.499806	2.59593	0.421519	0.626582
gene:TRIAE_CS42_4AL_TGACv1_288504_AA0950420	1	0.85824	3.85651	0.709112	2.12229
gene:TRIAE_CS42_4AL_TGACv1_289448_AA0971430	1	0.0245849	2.10735	0.00963099	1.34595
gene:TRIAE_CS42_4AS_TGACv1_306274_AA1005540	1	0.214334	1.43365	0.089195	0.281752
gene:TRIAE_CS42_4AS_TGACv1_306882_AA1014480	1	1.6268	14.809	0.799144	4.95397
gene:TRIAE_CS42_4AS_TGACv1_308656_AA1028900	1	1.19504	6.69541	0.993673	0.559655
gene:TRIAE_CS42_4AS_TGACv1_308683_AA1029030	1	6.46667e-05	0.973226	0.425441	0.290267
gene:TRIAE_CS42_4AS_TGACv1_308750_AA1029290	1	8.9165	58.8321	7.14001	27.9929
gene:TRIAE_CS42_4AS_TGACv1_309013_AA1030140	1	0.354918	5.00255	0.37064	1.20428
gene:TRIAE_CS42_4BL_TGACv1_320264_AA1033040	1	3.13023	31.3072	2.0779	15.4857
gene:TRIAE_CS42_4BL_TGACv1_320413_AA1038310	1	0.435383	1.49974	0.314143	0.337002
gene:TRIAE_CS42_4BL_TGACv1_320704_AA1046700	1	0.586414	5.7021	0.542834	1.8963
gene:TRIAE_CS42_4BL_TGACv1_321049_AA1054410	1	1.22773	6.03602	1.05863	4.57187
gene:TRIAE_CS42_4BL_TGACv1_321439_AA1060440	1	0.970167	6.57597	0.64462	1.80955
gene:TRIAE_CS42_4BL_TGACv1_322570_AA1072110	1	2.18708	8.95629	1.76036	5.81423
gene:TRIAE_CS42_4BS_TGACv1_327873_AA1077290	1	0.75233	3.60407	0.938926	1.05264
gene:TRIAE_CS42_4BS_TGACv1_328190_AA1084330	1	3.35964	12.8587	4.40215	3.56321
gene:TRIAE_CS42_4BS_TGACv1_328213_AA1084720	1	0.066273	2.44053	0.0428095	0.556689
gene:TRIAE_CS42_4BS_TGACv1_328270_AA1085430	1	0.21548	1.09242	0.143609	0.267747
gene:TRIAE_CS42_4BS_TGACv1_328336_AA1086400	1	0.769205	6.64001	0.3867	1.91805
gene:TRIAE_CS42_4BS_TGACv1_328635_AA1091390	1	1.71533	7.83495	1.39825	5.38468
gene:TRIAE_CS42_4BS_TGACv1_328645_AA1091630	1	0.237188	1.95918	0.168696	0.686113
gene:TRIAE_CS42_4BS_TGACv1_330461_AA1107790	1	0.0586225	2.22214	0.0110089	0.663587
gene:TRIAE_CS42_4DL_TGACv1_342599_AA1117480	1	0.823828	4.30806	1.17577	0.607756
gene:TRIAE_CS42_4DL_TGACv1_342769_AA1121550	1	2.02683	16.8321	1.7976	5.35092
gene:TRIAE_CS42_4DL_TGACv1_342773_AA1121670	1	1.87013	11.0734	1.84725	6.13069
gene:TRIAE_CS42_4DL_TGACv1_342915_AA1125370	1	0.536878	1.85985	0.129661	1.36478
gene:TRIAE_CS42_4DL_TGACv1_342957_AA1126090	1	0.206416	2.65584	0.099612	0.381573
gene:TRIAE_CS42_4DL_TGACv1_343031_AA1127860	1	1.13281	14.656	0.896832	9.80259
gene:TRIAE_CS42_4DL_TGACv1_343303_AA1132950	1	0.0270537	3.19447	0.00812323	2.13881
gene:TRIAE_CS42_4DL_TGACv1_343392_AA1133890	1	0.101852	1.96791	0.0243739	1.1692
gene:TRIAE_CS42_4DL_TGACv1_343726_AA1138680	1	0.0631165	1.2323	0.0183296	0.377333
gene:TRIAE_CS42_4DL_TGACv1_344107_AA1143750	1	0.223382	1.12244	0.0425191	0.161926
gene:TRIAE_CS42_4DL_TGACv1_344305_AA1145920	1	2.09371	28.0849	2.67797	9.3763
gene:TRIAE_CS42_4DL_TGACv1_344955_AA1150680	1	0.464812	2.53655	0.56609	1.75141
gene:TRIAE_CS42_4DL_TGACv1_345092_AA1151610	1	0.125572	3.91725	0.0362958	1.5868
gene:TRIAE_CS42_4DS_TGACv1_361021_AA1158950	1	0.114199	0.875529	0.0924079	0.473751
gene:TRIAE_CS42_4DS_TGACv1_361374_AA1166470	1	0.130503	0.731705	0.113738	0.409925
gene:TRIAE_CS42_4DS_TGACv1_361374_AA1166490	1	3.80509	24.6776	3.60043	10.2294
gene:TRIAE_CS42_4DS_TGACv1_361626_AA1170820	1	0.620178	3.07749	0.213783	0.694175
gene:TRIAE_CS42_5AL_TGACv1_374091_AA1189990	1	0.121701	1.65545	0.196856	0.78389
gene:TRIAE_CS42_5AL_TGACv1_374097_AA1190220	1	0.401234	1.76507	0.545799	1.16181
gene:TRIAE_CS42_5AL_TGACv1_374176_AA1192420	1	1.86132	7.14688	1.07252	4.70875
gene:TRIAE_CS42_5AL_TGACv1_374534_AA1202570	1	0.00795255	1.07313	0	0.225342
gene:TRIAE_CS42_5AL_TGACv1_375176_AA1217280	1	0.0826836	2.98573	0	1.23054
gene:TRIAE_CS42_5AL_TGACv1_375819_AA1227520	1	4.0219	13.7066	2.49647	9.86463
gene:TRIAE_CS42_5AL_TGACv1_375964_AA1229620	1	1.84755	18.1274	1.62919	9.66069
gene:TRIAE_CS42_5AL_TGACv1_376662_AA1239640	1	1.17423	4.79215	0.871709	2.75334
gene:TRIAE_CS42_5AL_TGACv1_376998_AA1243110	1	0.414853	2.18311	0.130264	0.755096
gene:TRIAE_CS42_5AL_TGACv1_377054_AA1243610	1	0.130838	1.46771	0.0376411	0.514894
gene:TRIAE_CS42_5AL_TGACv1_377073_AA1243800	1	0.341883	1.67576	0.205701	0.148668
gene:TRIAE_CS42_5AL_TGACv1_377251_AA1245430	1	0.0211985	2.41917	0	1.05873
gene:TRIAE_CS42_5AS_TGACv1_393222_AA1270040	1	0.295408	1.68339	0.334734	0.864187
gene:TRIAE_CS42_5AS_TGACv1_393327_AA1271270	1	0.41991	5.08332	0.0778317	1.16654
gene:TRIAE_CS42_5BL_TGACv1_404146_AA1286590	1	0.391985	1.24041	0.133332	0.73116
gene:TRIAE_CS42_5BL_TGACv1_404591_AA1305290	1	0.0745395	1.47443	0.0153796	0.748728
gene:TRIAE_CS42_5BL_TGACv1_404609_AA1306030	1	0.640497	3.20997	0.2629	1.78676
gene:TRIAE_CS42_5BL_TGACv1_404623_AA1306450	1	0.340163	2.71491	0.293712	0.744511
gene:TRIAE_CS42_5BL_TGACv1_404813_AA1311560	1	12.8246	110.601	8.76062	68.5803
gene:TRIAE_CS42_5BL_TGACv1_404976_AA1316830	1	0.35275	2.3611	0.296431	1.60289
gene:TRIAE_CS42_5BL_TGACv1_405397_AA1326420	1	0.789789	10.2745	0.150412	7.04233
gene:TRIAE_CS42_5BL_TGACv1_405406_AA1326650	1	1.42233	24.5209	1.05785	17.3556
gene:TRIAE_CS42_5BL_TGACv1_405581_AA1330820	1	0.778617	3.14625	0.362694	1.81043
gene:TRIAE_CS42_5BL_TGACv1_405739_AA1334210	1	0.287893	4.11228	0.332279	1.98788
gene:TRIAE_CS42_5BL_TGACv1_405756_AA1334750	1	0.596708	1.85174	0.588068	0.348944
gene:TRIAE_CS42_5BL_TGACv1_406133_AA1341240	1	0.521244	2.59781	0.262805	1.22029
gene:TRIAE_CS42_5BL_TGACv1_406172_AA1341740	1	0.144733	4.39024	0.0570857	1.62569
gene:TRIAE_CS42_5BL_TGACv1_406184_AA1341930	1	1.10722	6.40756	0.880634	0.954476
gene:TRIAE_CS42_5BL_TGACv1_406244_AA1342830	1	0.436037	1.77786	0.231525	0.368744
gene:TRIAE_CS42_5BL_TGACv1_406485_AA1346060	1	1.02906	23.5393	0.387124	3.46951
gene:TRIAE_CS42_5BL_TGACv1_407620_AA1358440	1	2.18405	11.8873	1.02509	2.48439
gene:TRIAE_CS42_5BL_TGACv1_407832_AA1359830	1	1.75313	6.66174	1.65889	3.60388
gene:TRIAE_CS42_5BS_TGACv1_423269_AA1372820	1	0.382303	4.64492	0.439634	1.69396
gene:TRIAE_CS42_5BS_TGACv1_424477_AA1389960	1	0.0399583	0.92032	0.0102374	0.384194
gene:TRIAE_CS42_5DL_TGACv1_433022_AA1398530	1	0.34718	1.55227	0.350036	0.849879
gene:TRIAE_CS42_5DL_TGACv1_433056_AA1399970	1	0.443857	6.53297	0.212752	2.36797
gene:TRIAE_CS42_5DL_TGACv1_433206_AA1405530	1	2.24372	29.7072	2.22986	20.0822
gene:TRIAE_CS42_5DL_TGACv1_435338_AA1449250	1	0.166558	1.11155	0.0967224	0.210334
gene:TRIAE_CS42_5DL_TGACv1_435742_AA1454230	1	0.136775	1.98427	0.161398	1.12541
gene:TRIAE_CS42_5DS_TGACv1_457304_AA1484970	1	0.141403	3.06334	0.0620833	1.26065
gene:TRIAE_CS42_5DS_TGACv1_458109_AA1492090	1	0.699035	7.22086	0.369526	3.16285
gene:TRIAE_CS42_6AL_TGACv1_470984_AA1500170	1	0.487539	1.51268	0.290211	0.340884
gene:TRIAE_CS42_6AL_TGACv1_472452_AA1522280	1	3.21867	14.1425	2.3954	8.0635
gene:TRIAE_CS42_6AL_TGACv1_472910_AA1527130	1	0.0268853	2.5355	0.017393	1.49565
gene:TRIAE_CS42_6BL_TGACv1_499957_AA1595900	1	0.49178	2.704	0.22509	1.22306
gene:TRIAE_CS42_6BL_TGACv1_500107_AA1599050	1	5.72325	39.1299	1.98743	9.63602
gene:TRIAE_CS42_6BL_TGACv1_500278_AA1602600	1	0.156247	8.40426	0.239888	2.66788
gene:TRIAE_CS42_6BL_TGACv1_500394_AA1604040	1	0.45734	40.1427	0.0638175	9.7539
gene:TRIAE_CS42_6BL_TGACv1_500726_AA1608900	1	0.50557	2.94754	0.392546	1.80879
gene:TRIAE_CS42_6BL_TGACv1_501250_AA1615200	1	0.739849	11.8791	0.364375	7.51593
gene:TRIAE_CS42_6BL_TGACv1_502095_AA1623080	1	0.0537832	1.45854	0.130108	0.845906
gene:TRIAE_CS42_6BL_TGACv1_502952_AA1626800	1	0.0938116	1.49184	0.0243036	0.0977587
gene:TRIAE_CS42_6BL_TGACv1_503082_AA1627210	1	0.0223114	1.74299	0	0.967323
gene:TRIAE_CS42_6BS_TGACv1_513662_AA1646780	1	0.0880227	2.30827	0.232028	1.57862
gene:TRIAE_CS42_6BS_TGACv1_514119_AA1655530	1	0.651687	3.05942	0.415026	1.89126
gene:TRIAE_CS42_6DL_TGACv1_526444_AA1683700	1	0.0971803	3.417	0	0.963571
gene:TRIAE_CS42_6DL_TGACv1_527024_AA1697410	1	0.0741527	1.57083	0.00893867	0.862838
gene:TRIAE_CS42_6DL_TGACv1_528695_AA1715680	1	1.33415	7.26726	1.46197	3.113
gene:TRIAE_CS42_6DL_TGACv1_529360_AA1718170	1	0.258566	2.6235	0.199405	1.60248
gene:TRIAE_CS42_6DL_TGACv1_536665_AA1720210	1	0.656264	2.35155	0.31835	0.513657
gene:TRIAE_CS42_6DS_TGACv1_542717_AA1728690	1	0.0606653	2.71502	0.0274131	0.371356
gene:TRIAE_CS42_6DS_TGACv1_542836_AA1731320	1	0.326926	1.65299	0.117701	0.461945
gene:TRIAE_CS42_6DS_TGACv1_543535_AA1741350	1	0.34277	1.40956	0.350162	0.799393
gene:TRIAE_CS42_6DS_TGACv1_543897_AA1745080	1	0.943142	5.24765	0.516997	3.04439
gene:TRIAE_CS42_6DS_TGACv1_544904_AA1749640	1	0.411875	1.95605	0.162692	1.3125
gene:TRIAE_CS42_7AL_TGACv1_556174_AA1757470	1	0.958702	5.11613	1.04232	3.34877
gene:TRIAE_CS42_7AL_TGACv1_556370_AA1761750	1	0.404886	1.57359	0.252651	0.566373
gene:TRIAE_CS42_7AL_TGACv1_556442_AA1763040	1	0.288321	1.95528	0.335852	1.22296
gene:TRIAE_CS42_7AL_TGACv1_556570_AA1765800	1	0.132567	1.73384	0.0223541	0.0737245
gene:TRIAE_CS42_7AL_TGACv1_556671_AA1768520	1	0.771304	5.35278	0.934704	2.33607
gene:TRIAE_CS42_7AL_TGACv1_557202_AA1777980	1	0.168866	1.79658	0.0759431	1.15928
gene:TRIAE_CS42_7AL_TGACv1_557829_AA1786760	1	0.172722	0.897548	0.0451043	0.654266
gene:TRIAE_CS42_7AL_TGACv1_557984_AA1788700	1	0.642702	2.88706	0.517985	0.919962
gene:TRIAE_CS42_7AL_TGACv1_558214_AA1791280	1	0.0621313	0.831702	0.0351412	0.421376
gene:TRIAE_CS42_7AL_TGACv1_559407_AA1799480	1	1.51975	41.5751	0.534409	10.3391
gene:TRIAE_CS42_7AL_TGACv1_559423_AA1799600	1	17.2747	89.4915	14.7369	56.7134
gene:TRIAE_CS42_7AL_TGACv1_559423_AA1799610	1	4.18716	83.7699	1.62501	18.4129
gene:TRIAE_CS42_7AL_TGACv1_562378_AA1803540	1	5.02881	20.3553	1.71186	10.0756
gene:TRIAE_CS42_7AS_TGACv1_569176_AA1809220	1	1.47372	20.1504	0.810853	8.70512
gene:TRIAE_CS42_7AS_TGACv1_569459_AA1816500	1	0.813077	17.8324	1.12759	13.115
gene:TRIAE_CS42_7AS_TGACv1_570050_AA1829370	1	0.696095	25.7048	0.263601	6.62117
gene:TRIAE_CS42_7AS_TGACv1_570103_AA1830480	1	0.312278	17.9962	0.25693	11.0605
gene:TRIAE_CS42_7AS_TGACv1_570526_AA1837090	1	6.4793	31.5776	6.09468	11.8185
gene:TRIAE_CS42_7AS_TGACv1_570613_AA1838230	1	2.35281	44.297	1.08109	14.2677
gene:TRIAE_CS42_7AS_TGACv1_570667_AA1839210	1	0.45099	7.75854	0.354651	2.6448
gene:TRIAE_CS42_7AS_TGACv1_570718_AA1839760	1	0.00841784	1.87566	0	0.716108
gene:TRIAE_CS42_7AS_TGACv1_571056_AA1843970	1	0.0365669	11.8519	0.0513975	3.63723
gene:TRIAE_CS42_7BL_TGACv1_577081_AA1865500	1	0.305177	6.39347	0.300104	4.44321
gene:TRIAE_CS42_7BL_TGACv1_577097_AA1865870	1	2.6486	13.1462	2.70145	3.8931
gene:TRIAE_CS42_7BL_TGACv1_577222_AA1869520	1	0.208503	4.22631	0.0803243	1.57074
gene:TRIAE_CS42_7BL_TGACv1_577756_AA1882680	1	0.0254469	1.09302	0.091983	0.429392
gene:TRIAE_CS42_7BL_TGACv1_578771_AA1899800	1	0.0095256	2.48044	0	0.964586
gene:TRIAE_CS42_7BL_TGACv1_578951_AA1902390	1	0.804933	5.0342	0.762591	0.834748
gene:TRIAE_CS42_7BL_TGACv1_582178_AA1918280	1	0.94005	4.76451	0.91464	2.01856
gene:TRIAE_CS42_7BS_TGACv1_592031_AA1928790	1	1.44834	18.4157	1.09198	12.4739
gene:TRIAE_CS42_7BS_TGACv1_592464_AA1938550	1	0.028094	6.31498	0.0187617	3.10622
gene:TRIAE_CS42_7BS_TGACv1_592777_AA1944210	1	2.05594	18.3931	1.5551	9.57223
gene:TRIAE_CS42_7DL_TGACv1_602560_AA1960730	1	0.387995	1.97887	0.423427	0.813915
gene:TRIAE_CS42_7DL_TGACv1_602604_AA1962300	1	0.064989	1.41954	0.0191809	0.259796
gene:TRIAE_CS42_7DL_TGACv1_602623_AA1962950	1	0.0638657	2.96162	0.0641592	1.15438
gene:TRIAE_CS42_7DL_TGACv1_602722_AA1966440	1	0.0335603	1.93812	0.0191296	0.502234
gene:TRIAE_CS42_7DL_TGACv1_603168_AA1977480	1	0.298315	5.62996	0.282266	2.24903
gene:TRIAE_CS42_7DL_TGACv1_603230_AA1978820	1	0.48123	1.9827	0.0480291	0.0917607
gene:TRIAE_CS42_7DL_TGACv1_603447_AA1983910	1	2.24842	8.95312	1.13281	2.81344
gene:TRIAE_CS42_7DL_TGACv1_603526_AA1985330	1	0.0193829	0.90265	0.0451805	0.51722
gene:TRIAE_CS42_7DL_TGACv1_604354_AA1997220	1	0.0979687	1.26627	0.12522	0.622061
gene:TRIAE_CS42_7DL_TGACv1_604770_AA2001570	1	0.0661667	3.28356	0.0685427	0.278399
gene:TRIAE_CS42_7DL_TGACv1_604942_AA2003240	1	0.572856	2.28085	0.421678	1.52956
gene:TRIAE_CS42_7DL_TGACv1_605019_AA2003850	1	0.54448	10.2704	0.391186	6.66658
gene:TRIAE_CS42_7DS_TGACv1_621399_AA2014170	1	0.0701514	2.18081	0	1.33932
gene:TRIAE_CS42_7DS_TGACv1_621472_AA2016710	1	0.36474	12.5886	0.271844	8.42662
gene:TRIAE_CS42_7DS_TGACv1_621517_AA2017990	1	0.106683	8.56138	0.0503262	2.65853
gene:TRIAE_CS42_7DS_TGACv1_621834_AA2027250	1	1.02357	14.123	0.608485	9.69562
gene:TRIAE_CS42_7DS_TGACv1_622179_AA2034690	1	0.468613	17.6363	0.176023	5.06908
gene:TRIAE_CS42_7DS_TGACv1_622483_AA2040620	1	1.06293	4.76914	0.71083	1.95177
gene:TRIAE_CS42_7DS_TGACv1_622549_AA2041580	1	0.644849	6.462	0.275326	0.361185
gene:TRIAE_CS42_7DS_TGACv1_623155_AA2050210	1	0.0158417	3.95209	0	0.296403
gene:TRIAE_CS42_7DS_TGACv1_624617_AA2062220	1	0.998466	13.1265	0.838479	8.06671
gene:TRIAE_CS42_U_TGACv1_640724_AA2071080	1	0.0226908	4.99556	0.00783353	0.89198
gene:TRIAE_CS42_U_TGACv1_640760_AA2072890	1	3.87132	30.968	3.2354	21.4426
gene:TRIAE_CS42_U_TGACv1_640777_AA2073820	1	0.131721	3.0868	0.0191874	1.81289
gene:TRIAE_CS42_U_TGACv1_640830_AA2076220	1	15.7046	47.0038	5.6569	37.4834
gene:TRIAE_CS42_U_TGACv1_640849_AA2077090	1	0.189111	8.53068	0.0906316	4.54369
gene:TRIAE_CS42_U_TGACv1_641293_AA2090980	1	0.716368	3.15635	0.285805	1.04958
gene:TRIAE_CS42_U_TGACv1_641405_AA2094090	1	0.106021	6.17601	0	2.42236
gene:TRIAE_CS42_U_TGACv1_641450_AA2095450	1	1.27769	5.45137	1.23922	1.13878
gene:TRIAE_CS42_U_TGACv1_641502_AA2096650	1	0.38079	1.74041	0.0653822	0.636494
gene:TRIAE_CS42_U_TGACv1_641576_AA2098490	1	0.788176	2.46746	0.257896	0.337256
gene:TRIAE_CS42_U_TGACv1_641646_AA2100420	1	0.275586	3.32193	0.426499	2.05308
gene:TRIAE_CS42_U_TGACv1_641817_AA2104920	1	3.22186	13.2073	1.24667	2.22673
gene:TRIAE_CS42_U_TGACv1_641877_AA2106490	1	0.115964	1.04261	0.0233048	0.321793
gene:TRIAE_CS42_U_TGACv1_642278_AA2114930	1	0.593493	31.0614	0.197571	10.7367
gene:TRIAE_CS42_U_TGACv1_642491_AA2118390	1	0.29995	2.38761	0.3864	1.7067
gene:TRIAE_CS42_U_TGACv1_642531_AA2119080	1	0.188305	1.23917	0.192091	0.780039
gene:TRIAE_CS42_U_TGACv1_643188_AA2128690	1	1.31441	6.20966	0.792759	3.03194
gene:TRIAE_CS42_U_TGACv1_643582_AA2133170	1	0.0757944	6.99897	0	1.55071
gene:TRIAE_CS42_U_TGACv1_643625_AA2133730	1	1.21671	7.8228	0.545407	2.32037
gene:TRIAE_CS42_U_TGACv1_644020_AA2136550	1	0.0795199	0.981504	0.0472691	0.319914
gene:TRIAE_CS42_U_TGACv1_644216_AA2138110	1	0.726616	4.03948	0.0600011	0.613363
gene:TRIAE_CS42_U_TGACv1_645359_AA2144100	1	0.0537342	0.856021	0.0407184	0.521145
gene:TRIAE_CS42_U_TGACv1_645734_AA2145290	1	2.95402	14.1694	2.722	7.75986
gene:TRIAE_CS42_U_TGACv1_647318_AA2147570	1	2.89568	8.40072	1.31396	1.82194
gene:TRIAE_CS42_U_TGACv1_649364_AA2148580	1	0.0687345	1.30105	0.138736	0.773823
Wheat_newGene_1539	2	0	0	0.676049	0.958886
Wheat_newGene_16301	2	7.30641	2.74413	10.5467	10.6463
Wheat_newGene_16734	2	0.178813	0.0661397	1.34164	1.39322
Wheat_newGene_6303	2	4.73072	1.48383	8.01282	5.75118
Wheat_newGene_6457	2	0.263349	0.134445	6.00093	8.6007
gene:TRIAE_CS42_1AL_TGACv1_000434_AA0012060	2	0.155962	0.120419	0.668902	0.923681
gene:TRIAE_CS42_1AL_TGACv1_000456_AA0012510	2	1.10179	0.11016	1.39263	1.04442
gene:TRIAE_CS42_1AL_TGACv1_000696_AA0017270	2	3.41976	0.794305	7.27479	8.35065
gene:TRIAE_CS42_1AL_TGACv1_000725_AA0017960	2	6.25454	3.94994	72.7461	77.0839
gene:TRIAE_CS42_1AL_TGACv1_001286_AA0028250	2	2.04167	0.627274	1.94765	2.45641
gene:TRIAE_CS42_1AL_TGACv1_001845_AA0035770	2	1.64108	0.344457	2.62265	1.81378
gene:TRIAE_CS42_1AL_TGACv1_002955_AA0046720	2	22.0716	13.0353	132.827	103.316
gene:TRIAE_CS42_1AL_TGACv1_003749_AA0051360	2	1.54895	0.232025	3.73045	3.09805
gene:TRIAE_CS42_1AS_TGACv1_019705_AA0070250	2	3.8791	1.5112	8.61175	5.72054
gene:TRIAE_CS42_1BL_TGACv1_030300_AA0085930	2	0.833085	0.345465	2.13997	1.62991
gene:TRIAE_CS42_1BL_TGACv1_030533_AA0093330	2	0.384099	0.109411	1.27964	1.1772
gene:TRIAE_CS42_1BL_TGACv1_030711_AA0098620	2	0.618597	0.280076	1.16504	1.40102
gene:TRIAE_CS42_1BL_TGACv1_030713_AA0098740	2	4.97781	1.60522	11.045	11.2739
gene:TRIAE_CS42_1BL_TGACv1_030714_AA0098770	2	0.225431	0.103712	1.79465	1.35064
gene:TRIAE_CS42_1BL_TGACv1_031235_AA0110070	2	2.55065	0.845999	4.64011	4.03983
gene:TRIAE_CS42_1BL_TGACv1_031407_AA0113400	2	3.75505	0.600708	15.4852	12.7993
gene:TRIAE_CS42_1BL_TGACv1_031443_AA0114220	2	2.69101	1.80992	10.5763	13.8789
gene:TRIAE_CS42_1BL_TGACv1_031707_AA0119340	2	3.49654	1.02793	6.27995	4.47817
gene:TRIAE_CS42_1BL_TGACv1_034844_AA0145670	2	0.0112832	0.0037291	2.39944	1.46273
gene:TRIAE_CS42_1BS_TGACv1_050486_AA0172680	2	1.70994	0.383693	2.22952	2.18756
gene:TRIAE_CS42_1BS_TGACv1_050809_AA0175810	2	1.00952	0.381223	1.56486	2.44965
gene:TRIAE_CS42_1BS_TGACv1_052728_AA0181960	2	1.01819	0.541034	41.7783	66.81
gene:TRIAE_CS42_1DL_TGACv1_061172_AA0187750	2	5.27818	2.81401	9.42161	11.1687
gene:TRIAE_CS42_1DL_TGACv1_061263_AA0190460	2	0.621181	0.128779	0.854761	1.03453
gene:TRIAE_CS42_1DL_TGACv1_061488_AA0196760	2	0.583919	0.0857334	5.0723	4.45132
gene:TRIAE_CS42_1DL_TGACv1_061579_AA0199080	2	2.02289	1.83099	6.68089	9.57648
gene:TRIAE_CS42_1DL_TGACv1_061593_AA0199390	2	15.5977	3.8088	31.9218	24.6136
gene:TRIAE_CS42_1DL_TGACv1_062107_AA0208850	2	20.6907	0.980749	46.1927	34.7094
gene:TRIAE_CS42_1DL_TGACv1_062395_AA0213780	2	47.6257	23.8921	79.0522	117.281
gene:TRIAE_CS42_1DL_TGACv1_062405_AA0214010	2	11.8887	3.75408	20.2882	16.6498
gene:TRIAE_CS42_1DL_TGACv1_063879_AA0231420	2	0.116665	0.0202999	1.77322	2.51817
gene:TRIAE_CS42_1DS_TGACv1_080685_AA0252220	2	1.01535	0.324199	1.27707	1.30153
gene:TRIAE_CS42_1DS_TGACv1_080935_AA0255820	2	0.823355	0.417808	1.7248	2.80858
gene:TRIAE_CS42_1DS_TGACv1_081188_AA0258510	2	43.4258	6.71294	116.874	103.531
gene:TRIAE_CS42_1DS_TGACv1_082184_AA0264060	2	1.11314	0.732194	2.14715	2.87949
gene:TRIAE_CS42_2AL_TGACv1_093227_AA0275500	2	50.9615	14.4142	91.2482	99.6904
gene:TRIAE_CS42_2AL_TGACv1_093330_AA0277810	2	0.607617	0.0306743	1.01136	1.81293
gene:TRIAE_CS42_2AL_TGACv1_093624_AA0283890	2	0.654708	0.150984	1.00883	1.40966
gene:TRIAE_CS42_2AL_TGACv1_093745_AA0285890	2	1.59037	0.296987	1.55058	1.37326
gene:TRIAE_CS42_2AL_TGACv1_093891_AA0288820	2	2.54696	0.946053	3.94693	4.70368
gene:TRIAE_CS42_2AL_TGACv1_093928_AA0289570	2	1.04877	0.485715	1.65522	2.51489
gene:TRIAE_CS42_2AL_TGACv1_094156_AA0293460	2	2.88064	0.607932	4.39857	4.42477
gene:TRIAE_CS42_2AL_TGACv1_094549_AA0299530	2	2.13101	0.812761	9.11726	15.1584
gene:TRIAE_CS42_2AL_TGACv1_094921_AA0304880	2	1.48167	0.155817	3.31424	4.03059
gene:TRIAE_CS42_2AL_TGACv1_094976_AA0305470	2	0.765461	0.261842	2.51206	3.29023
gene:TRIAE_CS42_2AL_TGACv1_095483_AA0311400	2	0.884275	0.208439	1.23271	1.25849
gene:TRIAE_CS42_2AL_TGACv1_096605_AA0320170	2	4.65966	1.14589	7.1265	8.78281
gene:TRIAE_CS42_2AS_TGACv1_112596_AA0341860	2	1.30137	0.22673	1.68681	1.43371
gene:TRIAE_CS42_2AS_TGACv1_112596_AA0341870	2	3.73186	0.846063	5.66581	4.35176
gene:TRIAE_CS42_2AS_TGACv1_112755_AA0344810	2	5.27298	2.57504	11.3668	11.5664
gene:TRIAE_CS42_2AS_TGACv1_114678_AA0368830	2	0.297386	0.110453	0.551615	0.840719
gene:TRIAE_CS42_2AS_TGACv1_114832_AA0369660	2	1.17291	0.233078	1.83724	2.73482
gene:TRIAE_CS42_2AS_TGACv1_115069_AA0370760	2	2.71948	1.30512	4.66608	5.98543
gene:TRIAE_CS42_2AS_TGACv1_115226_AA0371590	2	3.29259	1.07513	6.78792	4.5489
gene:TRIAE_CS42_2BL_TGACv1_129358_AA0380100	2	9.37236	3.71445	16.0105	17.3345
gene:TRIAE_CS42_2BL_TGACv1_129393_AA0381480	2	2.99991	0.139035	3.84099	3.27335
gene:TRIAE_CS42_2BL_TGACv1_129393_AA0381490	2	16.9275	4.43305	31.9377	37.384
gene:TRIAE_CS42_2BL_TGACv1_129519_AA0386880	2	0.3074	0.0626131	0.644712	0.87444
gene:TRIAE_CS42_2BL_TGACv1_129613_AA0390550	2	1.70547	0.828306	2.85764	3.35317
gene:TRIAE_CS42_2BL_TGACv1_130355_AA0409430	2	0.715315	0.203041	1.18584	0.891506
gene:TRIAE_CS42_2BL_TGACv1_130566_AA0413660	2	4.44153	1.17779	5.54945	4.76385
gene:TRIAE_CS42_2BL_TGACv1_130639_AA0415180	2	0.0713888	0.0745979	1.97156	2.70581
gene:TRIAE_CS42_2BL_TGACv1_130783_AA0417970	2	5.58884	1.49851	8.99682	8.45184
gene:TRIAE_CS42_2BL_TGACv1_131310_AA0425770	2	60.6568	23.8921	90.8758	123.17
gene:TRIAE_CS42_2BL_TGACv1_131797_AA0432290	2	0.757518	0.0846837	1.58342	1.76003
gene:TRIAE_CS42_2BL_TGACv1_132535_AA0438220	2	0.555503	0.0737046	1.17071	1.96839
gene:TRIAE_CS42_2BS_TGACv1_146115_AA0455660	2	0.88818	0.269025	0.902296	1.02782
gene:TRIAE_CS42_2BS_TGACv1_146290_AA0461610	2	0.741237	0.402467	1.44764	1.68624
gene:TRIAE_CS42_2BS_TGACv1_146599_AA0469140	2	1.82802	0.464007	4.45037	4.90687
gene:TRIAE_CS42_2BS_TGACv1_146693_AA0470940	2	0.89178	0.146196	1.16816	1.71796
gene:TRIAE_CS42_2BS_TGACv1_148709_AA0494780	2	12.2305	7.59332	33.4972	42.9329
gene:TRIAE_CS42_2BS_TGACv1_149664_AA0497460	2	4.72372	0.70914	17.3197	15.9161
gene:TRIAE_CS42_2DL_TGACv1_158025_AA0506280	2	61.9102	19.8102	101.275	85.4598
gene:TRIAE_CS42_2DL_TGACv1_158198_AA0512160	2	0.932747	0.317895	5.77846	4.95927
gene:TRIAE_CS42_2DL_TGACv1_158343_AA0516140	2	0.252407	0.105804	1.08193	1.53525
gene:TRIAE_CS42_2DL_TGACv1_158699_AA0524570	2	1.07246	0.337606	1.58909	1.88406
gene:TRIAE_CS42_2DL_TGACv1_161503_AA0558900	2	7.28064	1.9297	9.81067	10.2825
gene:TRIAE_CS42_2DS_TGACv1_177279_AA0572140	2	15.5057	2.21544	15.9532	15.2353
gene:TRIAE_CS42_2DS_TGACv1_177279_AA0572150	2	1.14331	0.32514	1.56179	2.77656
gene:TRIAE_CS42_2DS_TGACv1_177368_AA0574710	2	9.9027	4.76595	19.3237	22.0662
gene:TRIAE_CS42_2DS_TGACv1_177415_AA0576310	2	0.951309	0.450235	4.44914	3.19367
gene:TRIAE_CS42_2DS_TGACv1_177503_AA0578950	2	118.184	55.0395	263.023	289.37
gene:TRIAE_CS42_2DS_TGACv1_178140_AA0591700	2	1.87887	0.468161	3.34727	5.56855
gene:TRIAE_CS42_2DS_TGACv1_178991_AA0603290	2	2.23095	0.565826	3.13671	3.45797
gene:TRIAE_CS42_2DS_TGACv1_179121_AA0604440	2	7.61037	3.00184	11.0067	13.1418
gene:TRIAE_CS42_2DS_TGACv1_180205_AA0610430	2	9.13376	3.07178	22.4538	28.848
gene:TRIAE_CS42_3AL_TGACv1_193587_AA0613980	2	1.86945	0.494537	2.27744	2.03237
gene:TRIAE_CS42_3AL_TGACv1_193693_AA0617710	2	2.15881	1.17373	3.45355	5.16273
gene:TRIAE_CS42_3AL_TGACv1_194189_AA0628150	2	1.42893	0.320127	2.42143	2.63981
gene:TRIAE_CS42_3AL_TGACv1_194213_AA0628770	2	1.28208	0.565028	2.26087	2.42302
gene:TRIAE_CS42_3AL_TGACv1_194298_AA0630730	2	1.0215	0.362886	1.16604	2.00582
gene:TRIAE_CS42_3AL_TGACv1_194443_AA0633160	2	0.0804438	0.0762259	5.92826	4.2612
gene:TRIAE_CS42_3AL_TGACv1_194531_AA0635150	2	5.78999	1.19927	11.9407	8.38309
gene:TRIAE_CS42_3AL_TGACv1_194875_AA0641170	2	1.44399	0.149949	4.92097	2.74459
gene:TRIAE_CS42_3AL_TGACv1_196173_AA0657880	2	1.03062	0.58401	2.10004	2.2098
gene:TRIAE_CS42_3AL_TGACv1_196379_AA0659900	2	44.4808	36.1493	166.849	250.91
gene:TRIAE_CS42_3AL_TGACv1_196503_AA0660940	2	0.768798	0.130675	0.824953	1.53608
gene:TRIAE_CS42_3AL_TGACv1_197045_AA0664510	2	0.104684	0.163524	2.7037	1.56638
gene:TRIAE_CS42_3AS_TGACv1_210505_AA0674000	2	2.86079	1.0518	4.38188	4.0163
gene:TRIAE_CS42_3AS_TGACv1_211035_AA0683560	2	11.2347	4.64817	21.5185	35.3778
gene:TRIAE_CS42_3AS_TGACv1_211462_AA0690400	2	0.811428	0.100904	1.74624	2.79835
gene:TRIAE_CS42_3AS_TGACv1_211472_AA0690490	2	0.124313	0.00423027	0.80333	0.767118
gene:TRIAE_CS42_3AS_TGACv1_212655_AA0702340	2	0.457432	0.0660032	0.555185	0.86845
gene:TRIAE_CS42_3B_TGACv1_220591_AA0710040	2	0.342789	0.13644	0.773998	1.0379
gene:TRIAE_CS42_3B_TGACv1_220634_AA0712980	2	1.94944	0.170156	3.59499	4.53102
gene:TRIAE_CS42_3B_TGACv1_220649_AA0713760	2	2.17108	0.815765	2.2328	3.67234
gene:TRIAE_CS42_3B_TGACv1_220829_AA0720710	2	0.926318	0.216648	0.897311	0.815454
gene:TRIAE_CS42_3B_TGACv1_221045_AA0728110	2	0.431899	0.201886	0.670109	0.77408
gene:TRIAE_CS42_3B_TGACv1_221102_AA0730380	2	1.17948	0.50457	1.70826	2.06961
gene:TRIAE_CS42_3B_TGACv1_221115_AA0730720	2	0.349302	0.301101	2.63326	1.37595
gene:TRIAE_CS42_3B_TGACv1_221373_AA0738640	2	0.139	0.0170714	1.81714	1.86476
gene:TRIAE_CS42_3B_TGACv1_221981_AA0754380	2	5.57972	1.11515	7.85588	9.81946
gene:TRIAE_CS42_3B_TGACv1_222263_AA0760740	2	2.03264	0.455595	2.22575	2.53648
gene:TRIAE_CS42_3B_TGACv1_222291_AA0761390	2	1.60292	0.474309	2.53981	3.51383
gene:TRIAE_CS42_3B_TGACv1_222310_AA0761900	2	1.68884	0.364796	2.08752	2.16941
gene:TRIAE_CS42_3B_TGACv1_222340_AA0762490	2	1.27959	0.257669	1.55773	2.86769
gene:TRIAE_CS42_3B_TGACv1_223185_AA0777690	2	1.5251	0.876777	12.6684	19.6531
gene:TRIAE_CS42_3B_TGACv1_223369_AA0781120	2	2.02412	0.323091	3.0713	3.2357
gene:TRIAE_CS42_3B_TGACv1_223754_AA0786660	2	3.80344	2.83229	9.25138	12.3469
gene:TRIAE_CS42_3B_TGACv1_224151_AA0793020	2	3.43754	1.13862	4.06316	6.40168
gene:TRIAE_CS42_3B_TGACv1_226545_AA0817610	2	71.072	26.2005	153.429	110.803
gene:TRIAE_CS42_3B_TGACv1_227141_AA0821600	2	4.54367	1.63435	5.56713	6.62127
gene:TRIAE_CS42_3B_TGACv1_227170_AA0821900	2	0.290787	0.0621687	0.608099	1.03268
gene:TRIAE_CS42_3B_TGACv1_227755_AA0824610	2	0.397258	0.0744071	2.04827	1.73204
gene:TRIAE_CS42_3B_TGACv1_227869_AA0825010	2	4.82661	1.30051	5.57206	8.2363
gene:TRIAE_CS42_3B_TGACv1_237709_AA0832860	2	3.49558	1.36588	4.62336	6.35368
gene:TRIAE_CS42_3DL_TGACv1_249103_AA0837820	2	0.299727	0.0738489	2.47017	1.4397
gene:TRIAE_CS42_3DL_TGACv1_249297_AA0844570	2	57.805	33.2706	103.912	147.394
gene:TRIAE_CS42_3DL_TGACv1_249320_AA0845360	2	1.00798	0.612157	2.86275	4.23437
gene:TRIAE_CS42_3DL_TGACv1_249393_AA0847580	2	23.6307	3.28845	40.4828	26.713
gene:TRIAE_CS42_3DL_TGACv1_249962_AA0859320	2	1.00096	0.42628	2.89812	3.11576
gene:TRIAE_CS42_3DL_TGACv1_251148_AA0878080	2	53.8133	40.4686	157.487	231.409
gene:TRIAE_CS42_3DL_TGACv1_251186_AA0878520	2	1.17778	0.435412	3.82789	3.63734
gene:TRIAE_CS42_3DL_TGACv1_251733_AA0884370	2	0.337765	0.48615	5.49946	6.21093
gene:TRIAE_CS42_3DL_TGACv1_251733_AA0884380	2	0.139448	0.140948	2.48235	3.72021
gene:TRIAE_CS42_3DL_TGACv1_251768_AA0884730	2	11.5048	5.36071	14.5594	22.995
gene:TRIAE_CS42_3DL_TGACv1_252009_AA0886970	2	0.380563	0.0969888	0.854459	1.17417
gene:TRIAE_CS42_3DL_TGACv1_252188_AA0888190	2	0.472144	0.0893908	1.29622	1.7864
gene:TRIAE_CS42_3DS_TGACv1_271648_AA0904610	2	1.95851	0.786933	2.70253	3.25374
gene:TRIAE_CS42_3DS_TGACv1_271751_AA0907390	2	0.745034	0.0459761	2.31075	3.23065
gene:TRIAE_CS42_3DS_TGACv1_271787_AA0908010	2	0.55357	0.0223906	1.18602	1.40518
gene:TRIAE_CS42_3DS_TGACv1_271859_AA0909590	2	2.9906	1.24743	8.21868	5.95627
gene:TRIAE_CS42_3DS_TGACv1_272319_AA0918890	2	2.50508	0.17896	4.35956	3.27438
gene:TRIAE_CS42_3DS_TGACv1_272459_AA0921080	2	0.443693	0.481078	2.29105	2.18768
gene:TRIAE_CS42_3DS_TGACv1_272888_AA0926170	2	2.18241	0.882366	2.06527	2.96585
gene:TRIAE_CS42_4AL_TGACv1_288283_AA0943650	2	6.35762	2.81251	7.5866	11.2277
gene:TRIAE_CS42_4AL_TGACv1_288306_AA0944190	2	37.3038	18.0426	69.4681	106.504
gene:TRIAE_CS42_4AL_TGACv1_288539_AA0951460	2	0.435451	0.263448	2.86898	4.07018
gene:TRIAE_CS42_4AL_TGACv1_289001_AA0963150	2	7.88831	3.54915	36.4887	26.3421
gene:TRIAE_CS42_4AL_TGACv1_289339_AA0969340	2	3.51588	1.38666	6.85623	7.80504
gene:TRIAE_CS42_4AL_TGACv1_289513_AA0972330	2	0.209799	0.0423099	0.884122	0.984838
gene:TRIAE_CS42_4AL_TGACv1_289524_AA0972540	2	4.9054	2.15801	6.73804	10.8437
gene:TRIAE_CS42_4AL_TGACv1_289833_AA0977470	2	0	0.0226327	6.16257	8.80607
gene:TRIAE_CS42_4AS_TGACv1_306386_AA1007480	2	4.26941	1.34299	5.41156	5.41026
gene:TRIAE_CS42_4AS_TGACv1_306513_AA1009470	2	1.66528	0.875823	2.89735	4.29824
gene:TRIAE_CS42_4AS_TGACv1_306607_AA1010970	2	1.07909	3.47881	10.3828	11.3339
gene:TRIAE_CS42_4AS_TGACv1_307231_AA1018600	2	6.42796	1.17804	11.2686	7.58714
gene:TRIAE_CS42_4AS_TGACv1_308413_AA1027820	2	2.37113	0.167909	4.36356	3.87465
gene:TRIAE_CS42_4BL_TGACv1_320276_AA1033600	2	2.38304	0.101271	4.80118	3.43199
gene:TRIAE_CS42_4BL_TGACv1_320520_AA1042120	2	4.84495	12.3975	25.6747	20.7562
gene:TRIAE_CS42_4BL_TGACv1_320929_AA1051930	2	1.84837	1.2995	4.34162	6.41407
gene:TRIAE_CS42_4BL_TGACv1_321002_AA1053380	2	1.76926	0.641307	15.9909	12.9645
gene:TRIAE_CS42_4BL_TGACv1_321506_AA1061590	2	1.55682	0.47277	2.69317	2.65664
gene:TRIAE_CS42_4BL_TGACv1_321697_AA1064240	2	1.45883	0.346829	3.24043	2.77579
gene:TRIAE_CS42_4BL_TGACv1_321697_AA1064250	2	8.22768	1.52465	17.274	14.9964
gene:TRIAE_CS42_4BL_TGACv1_322101_AA1068570	2	2.4355	0.890581	3.40925	3.12628
gene:TRIAE_CS42_4BS_TGACv1_327820_AA1075250	2	3.77251	1.95975	5.8015	7.28989
gene:TRIAE_CS42_4BS_TGACv1_327925_AA1078970	2	7.10168	5.70694	23.1445	27.0143
gene:TRIAE_CS42_4BS_TGACv1_328052_AA1081940	2	3.22285	1.41708	4.23667	5.29021
gene:TRIAE_CS42_4BS_TGACv1_329853_AA1104280	2	1.47562	0.554718	2.78507	3.18994
gene:TRIAE_CS42_4BS_TGACv1_330733_AA1108680	2	0.100067	0.100113	1.08646	1.11524
gene:TRIAE_CS42_4DL_TGACv1_342397_AA1112410	2	3.57215	1.35679	4.75347	5.86015
gene:TRIAE_CS42_4DL_TGACv1_342651_AA1119140	2	2.18391	0.882678	2.82581	3.92582
gene:TRIAE_CS42_4DL_TGACv1_342675_AA1119590	2	0.680164	0.193122	1.17291	1.7438
gene:TRIAE_CS42_4DL_TGACv1_342705_AA1119990	2	0.815111	0.278044	1.47377	1.03423
gene:TRIAE_CS42_4DL_TGACv1_342817_AA1122800	2	5.7414	1.85	9.18455	9.65444
gene:TRIAE_CS42_4DL_TGACv1_343055_AA1128650	2	0.124973	0.296881	7.78906	10.052
gene:TRIAE_CS42_4DL_TGACv1_343070_AA1128890	2	3.07197	0.814182	4.46034	3.48604
gene:TRIAE_CS42_4DL_TGACv1_343429_AA1134290	2	2.60033	1.05451	3.39985	4.78218
gene:TRIAE_CS42_4DL_TGACv1_344250_AA1145420	2	2.18157	1.02354	2.94483	3.84181
gene:TRIAE_CS42_4DL_TGACv1_344347_AA1146290	2	3.15703	0.404905	7.84233	7.47448
gene:TRIAE_CS42_4DL_TGACv1_344456_AA1147310	2	12.2963	2.81995	15.6084	15.4156
gene:TRIAE_CS42_4DL_TGACv1_344775_AA1149720	2	0.608278	0.084962	1.46699	1.68366
gene:TRIAE_CS42_4DL_TGACv1_345553_AA1153680	2	1.53594	0.549565	1.86025	1.81538
gene:TRIAE_CS42_4DS_TGACv1_361620_AA1170740	2	2.92475	0.778792	4.78781	5.09123
gene:TRIAE_CS42_4DS_TGACv1_363000_AA1182990	2	1.51758	0.278443	2.31633	2.79351
gene:TRIAE_CS42_5AL_TGACv1_373966_AA1185640	2	2.28903	0.72339	3.62706	4.54039
gene:TRIAE_CS42_5AL_TGACv1_373971_AA1185940	2	9.486	6.11263	16.925	25.6431
gene:TRIAE_CS42_5AL_TGACv1_374154_AA1191900	2	0.496268	0.182677	0.554094	0.919605
gene:TRIAE_CS42_5AL_TGACv1_374532_AA1202530	2	4.11007	0.790228	4.7169	4.1095
gene:TRIAE_CS42_5AL_TGACv1_374992_AA1213520	2	4.88152	0.560846	4.96906	8.91975
gene:TRIAE_CS42_5AL_TGACv1_375069_AA1215280	2	1.45337	0.333435	7.75607	8.75619
gene:TRIAE_CS42_5AL_TGACv1_375112_AA1216220	2	1.98842	0.558954	3.97953	4.32554
gene:TRIAE_CS42_5AL_TGACv1_375294_AA1219350	2	21.4694	9.40719	907.454	906.829
gene:TRIAE_CS42_5AL_TGACv1_375369_AA1220530	2	8.16852	3.80941	18.1847	21.2622
gene:TRIAE_CS42_5AL_TGACv1_375382_AA1220780	2	0.78089	0.171904	2.02307	1.18962
gene:TRIAE_CS42_5AL_TGACv1_375503_AA1222820	2	6.04062	2.26878	10.8822	8.83653
gene:TRIAE_CS42_5AL_TGACv1_375717_AA1226150	2	2.1111	0.472235	2.28627	3.60975
gene:TRIAE_CS42_5AL_TGACv1_375888_AA1228470	2	0.784596	0.234548	1.51262	2.26039
gene:TRIAE_CS42_5AL_TGACv1_376920_AA1242340	2	1.95796	1.09271	5.96831	9.14669
gene:TRIAE_CS42_5AL_TGACv1_377806_AA1249600	2	1.32343	0.57957	1.71229	2.80595
gene:TRIAE_CS42_5AL_TGACv1_378065_AA1251030	2	11.7529	5.74469	27.4668	31.4679
gene:TRIAE_CS42_5AL_TGACv1_379839_AA1256960	2	0.404728	0.0341081	5.64575	3.58695
gene:TRIAE_CS42_5BL_TGACv1_404233_AA1291500	2	0.950957	0.152432	1.08705	0.981766
gene:TRIAE_CS42_5BL_TGACv1_404315_AA1295260	2	17.8431	10.2141	55.9441	47.5294
gene:TRIAE_CS42_5BL_TGACv1_404407_AA1298650	2	0.544708	0.0789968	1.4474	1.23429
gene:TRIAE_CS42_5BL_TGACv1_404418_AA1299220	2	13.7924	5.4051	22.9601	21.9818
gene:TRIAE_CS42_5BL_TGACv1_404418_AA1299240	2	0.230154	0.0218497	2.68762	4.05554
gene:TRIAE_CS42_5BL_TGACv1_404454_AA1300300	2	42.7863	13.0596	72.2757	50.9665
gene:TRIAE_CS42_5BL_TGACv1_404938_AA1315700	2	10.3514	1.46568	11.9646	9.19919
gene:TRIAE_CS42_5BL_TGACv1_405085_AA1319580	2	0.318069	0.062245	2.27835	3.23989
gene:TRIAE_CS42_5BL_TGACv1_405199_AA1322070	2	0.676317	0.0805574	0.977018	1.6821
gene:TRIAE_CS42_5BL_TGACv1_405329_AA1325190	2	5.51835	1.8686	7.08079	6.84445
gene:TRIAE_CS42_5BL_TGACv1_405357_AA1325780	2	6.26461	1.4335	13.5334	8.93268
gene:TRIAE_CS42_5BL_TGACv1_405357_AA1325790	2	15.8501	3.73954	34.2895	26.408
gene:TRIAE_CS42_5BL_TGACv1_405902_AA1337260	2	6.70582	0.542901	7.74076	13.1589
gene:TRIAE_CS42_5BL_TGACv1_407505_AA1357470	2	0.814548	0.406161	1.69668	2.29397
gene:TRIAE_CS42_5BL_TGACv1_407952_AA1360610	2	9.2122	6.93514	699.299	794.639
gene:TRIAE_CS42_5BS_TGACv1_423203_AA1370500	2	7.21366	2.35632	15.6475	22.9762
gene:TRIAE_CS42_5BS_TGACv1_423510_AA1378420	2	1.36875	0.320832	2.42194	3.12818
gene:TRIAE_CS42_5BS_TGACv1_423688_AA1381980	2	1.6116	0.342424	2.97207	4.5974
gene:TRIAE_CS42_5DL_TGACv1_432912_AA1393930	2	0.800616	0.473905	1.22529	1.81632
gene:TRIAE_CS42_5DL_TGACv1_433000_AA1397520	2	2.47032	0.676715	3.06065	3.96654
gene:TRIAE_CS42_5DL_TGACv1_433028_AA1398770	2	14.0075	3.7786	19.9775	18.9878
gene:TRIAE_CS42_5DL_TGACv1_433140_AA1403380	2	33.2256	10.5935	73.7849	99.821
gene:TRIAE_CS42_5DL_TGACv1_433200_AA1405320	2	1.8217	0.524575	2.8013	2.63671
gene:TRIAE_CS42_5DL_TGACv1_433222_AA1406100	2	1.78353	0.124583	12.3392	9.70064
gene:TRIAE_CS42_5DL_TGACv1_433226_AA1406230	2	1.86709	0.541385	3.39797	2.45832
gene:TRIAE_CS42_5DL_TGACv1_433345_AA1410290	2	1.12573	0.377417	3.46835	5.28941
gene:TRIAE_CS42_5DL_TGACv1_433478_AA1414210	2	2.39591	1.53454	4.45004	6.01775
gene:TRIAE_CS42_5DL_TGACv1_433573_AA1416510	2	10.1744	2.10037	14.2788	12.5187
gene:TRIAE_CS42_5DL_TGACv1_433579_AA1416700	2	4.58466	1.35102	8.67989	13.7905
gene:TRIAE_CS42_5DL_TGACv1_433769_AA1421690	2	1.19767	0.275006	1.20424	1.10755
gene:TRIAE_CS42_5DL_TGACv1_433802_AA1422450	2	0.967781	0.169122	0.855583	0.985146
gene:TRIAE_CS42_5DL_TGACv1_433831_AA1423300	2	8.95581	2.61061	14.3673	12.7599
gene:TRIAE_CS42_5DL_TGACv1_433934_AA1425570	2	1.50926	0.328235	1.50569	1.42747
gene:TRIAE_CS42_5DL_TGACv1_434002_AA1427040	2	2.47698	1.22265	3.80211	5.907
gene:TRIAE_CS42_5DL_TGACv1_434088_AA1428790	2	2.16925	2.73198	838.697	930.21
gene:TRIAE_CS42_5DL_TGACv1_434162_AA1430760	2	1.56964	0.411424	1.62789	2.59595
gene:TRIAE_CS42_5DL_TGACv1_434162_AA1430770	2	4.80532	0.980235	8.25065	10.5387
gene:TRIAE_CS42_5DL_TGACv1_434796_AA1441840	2	0.584885	0.202003	1.24881	1.5495
gene:TRIAE_CS42_5DL_TGACv1_434972_AA1444330	2	2.16725	0.391274	2.68388	2.26009
gene:TRIAE_CS42_5DL_TGACv1_435145_AA1446640	2	15.9347	9.36645	26.4233	39.5151
gene:TRIAE_CS42_5DL_TGACv1_435353_AA1449430	2	1.3877	0.230681	1.70367	2.97681
gene:TRIAE_CS42_5DL_TGACv1_435861_AA1455710	2	6.91312	2.07629	9.52243	8.57616
gene:TRIAE_CS42_5DL_TGACv1_436223_AA1459290	2	0.758777	0.533844	2.67425	3.94535
gene:TRIAE_CS42_5DL_TGACv1_438120_AA1467920	2	8.26056	4.91477	16.0714	23.8111
gene:TRIAE_CS42_5DS_TGACv1_456969_AA1480370	2	0.314437	0.274871	1.81936	2.6376
gene:TRIAE_CS42_6AL_TGACv1_471352_AA1507550	2	0.851585	0.162413	2.02218	1.67977
gene:TRIAE_CS42_6AL_TGACv1_472110_AA1517840	2	1.08051	0.21246	1.84578	1.81738
gene:TRIAE_CS42_6AL_TGACv1_472779_AA1525890	2	9.39987	2.02606	10.7761	8.87027
gene:TRIAE_CS42_6AL_TGACv1_473086_AA1528530	2	2.92139	2.8994	18.6065	15.0228
gene:TRIAE_CS42_6BL_TGACv1_499360_AA1579450	2	0.918392	0.562707	2.99289	4.70355
gene:TRIAE_CS42_6BL_TGACv1_499879_AA1593850	2	0.037651	0	15.2866	8.12924
gene:TRIAE_CS42_6BL_TGACv1_499944_AA1595610	2	25.5033	8.78232	36.6644	39.8213
gene:TRIAE_CS42_6BL_TGACv1_499959_AA1595960	2	4.79476	2.60441	9.39611	11.3764
gene:TRIAE_CS42_6BL_TGACv1_501472_AA1617880	2	0.921296	0.0614872	2.24406	1.63881
gene:TRIAE_CS42_6BS_TGACv1_513162_AA1632620	2	0.546623	0.0477556	1.47789	2.21722
gene:TRIAE_CS42_6BS_TGACv1_513284_AA1637280	2	8.85443	2.82563	8.62922	11.8229
gene:TRIAE_CS42_6BS_TGACv1_515496_AA1670470	2	0.571368	0.109987	0.540817	0.893113
gene:TRIAE_CS42_6DL_TGACv1_526383_AA1681400	2	11.2745	3.8189	14.4132	15.696
gene:TRIAE_CS42_6DL_TGACv1_526611_AA1688190	2	0.305859	0.0307891	2.14094	3.27653
gene:TRIAE_CS42_6DL_TGACv1_527350_AA1702600	2	1.36374	0.587444	15.1784	24.8108
gene:TRIAE_CS42_6DL_TGACv1_527585_AA1706000	2	1.35918	0.235395	7.48121	8.82272
gene:TRIAE_CS42_6DL_TGACv1_527797_AA1708680	2	3.24811	2.01182	6.38301	9.89937
gene:TRIAE_CS42_6DL_TGACv1_528245_AA1712740	2	10.8731	2.80166	13.8258	10.893
gene:TRIAE_CS42_6DL_TGACv1_528351_AA1713560	2	3.84605	1.94487	5.56028	8.07465
gene:TRIAE_CS42_6DL_TGACv1_530214_AA1719370	2	1.73768	0.424598	2.63195	2.4961
gene:TRIAE_CS42_6DS_TGACv1_542449_AA1720570	2	6.76623	2.09771	9.96821	7.59088
gene:TRIAE_CS42_6DS_TGACv1_544597_AA1748840	2	5.00552	1.27847	9.16209	9.71127
gene:TRIAE_CS42_6DS_TGACv1_545295_AA1750190	2	10.7494	5.59338	21.0673	27.1557
gene:TRIAE_CS42_7AL_TGACv1_556212_AA1758420	2	0.5631	0.121952	2.508	3.29256
gene:TRIAE_CS42_7AL_TGACv1_556505_AA1764410	2	6.54393	1.41212	15.4085	18.3999
gene:TRIAE_CS42_7AL_TGACv1_556903_AA1773090	2	13.3244	2.43012	22.5519	28.0031
gene:TRIAE_CS42_7AL_TGACv1_557236_AA1778610	2	10.935	3.61055	20.1735	15.1784
gene:TRIAE_CS42_7AL_TGACv1_558972_AA1797260	2	8.15322	4.42606	14.1477	19.1615
gene:TRIAE_CS42_7AL_TGACv1_559848_AA1800960	2	0.300582	0.256935	0.735929	1.03306
gene:TRIAE_CS42_7AL_TGACv1_561963_AA1803440	2	4.25237	0.494258	7.03477	5.26097
gene:TRIAE_CS42_7AS_TGACv1_569085_AA1806880	2	3.50863	0.892669	5.42546	6.09891
gene:TRIAE_CS42_7AS_TGACv1_569771_AA1823770	2	2.11634	0.335629	2.65539	1.99167
gene:TRIAE_CS42_7AS_TGACv1_570543_AA1837410	2	2.81756	0.264258	2.94106	2.74189
gene:TRIAE_CS42_7AS_TGACv1_570618_AA1838300	2	1.40596	0.315908	1.85652	3.05906
gene:TRIAE_CS42_7AS_TGACv1_570825_AA1841420	2	2.31716	0.507411	5.93161	5.85211
gene:TRIAE_CS42_7BL_TGACv1_576798_AA1855280	2	39.0821	14.8427	53.6798	59.6111
gene:TRIAE_CS42_7BL_TGACv1_576816_AA1855910	2	60.2382	15.421	135.794	87.588
gene:TRIAE_CS42_7BL_TGACv1_577914_AA1886020	2	3.14175	1.01853	5.20329	7.25975
gene:TRIAE_CS42_7BL_TGACv1_578351_AA1893390	2	17.9	6.54679	21.0044	23.8789
gene:TRIAE_CS42_7BL_TGACv1_578708_AA1898970	2	3.92182	1.63823	15.6713	15.4839
gene:TRIAE_CS42_7BL_TGACv1_578887_AA1901540	2	6.86416	1.45632	14.9415	15.131
gene:TRIAE_CS42_7BL_TGACv1_579216_AA1905380	2	7.5428	0.94473	17.2749	25.5322
gene:TRIAE_CS42_7BS_TGACv1_591824_AA1922760	2	14.1908	2.63157	17.5278	28.06
gene:TRIAE_CS42_7BS_TGACv1_591829_AA1922890	2	0.131422	0.15097	3.11717	1.44674
gene:TRIAE_CS42_7BS_TGACv1_591893_AA1924820	2	0.313411	0.199048	0.939443	1.35552
gene:TRIAE_CS42_7BS_TGACv1_592363_AA1936540	2	53.7815	14.8654	99.1878	71.7631
gene:TRIAE_CS42_7BS_TGACv1_592402_AA1937470	2	2.64678	0.714486	3.6403	3.74632
gene:TRIAE_CS42_7BS_TGACv1_592625_AA1941720	2	0.559591	0.105741	1.0559	1.37514
gene:TRIAE_CS42_7BS_TGACv1_592627_AA1941750	2	1.38943	0.525871	1.90638	2.8642
gene:TRIAE_CS42_7BS_TGACv1_592650_AA1942310	2	1.19122	0.538638	1.33355	2.04114
gene:TRIAE_CS42_7BS_TGACv1_592828_AA1944800	2	10.5539	5.37812	19.7032	21.8254
gene:TRIAE_CS42_7BS_TGACv1_592922_AA1946330	2	0.387045	0.109208	0.6495	0.892679
gene:TRIAE_CS42_7BS_TGACv1_593199_AA1949360	2	0.413305	0.0990044	0.684762	1.0132
gene:TRIAE_CS42_7BS_TGACv1_593529_AA1952240	2	0.424952	0.420549	1.23921	1.6882
gene:TRIAE_CS42_7DL_TGACv1_602541_AA1960010	2	27.9745	9.49057	40.8091	67.8922
gene:TRIAE_CS42_7DL_TGACv1_602906_AA1971650	2	9.22946	1.02794	16.3423	23.2299
gene:TRIAE_CS42_7DL_TGACv1_603123_AA1976350	2	0.767937	0.106504	1.09996	0.771951
gene:TRIAE_CS42_7DL_TGACv1_603129_AA1976490	2	0.736085	0.279773	1.39888	1.30548
gene:TRIAE_CS42_7DL_TGACv1_603204_AA1978220	2	0.930983	0.549676	2.23743	3.24907
gene:TRIAE_CS42_7DL_TGACv1_603293_AA1980300	2	0.847572	0.10417	0.978836	1.36568
gene:TRIAE_CS42_7DL_TGACv1_603404_AA1983010	2	12.8398	2.73471	26.6124	19.9712
gene:TRIAE_CS42_7DL_TGACv1_603561_AA1985690	2	8.77951	4.39666	15.9117	18.1158
gene:TRIAE_CS42_7DL_TGACv1_604581_AA1999740	2	0.495828	0.214921	1.35278	1.02445
gene:TRIAE_CS42_7DL_TGACv1_604778_AA2001650	2	5.49189	2.48135	6.03887	9.35587
gene:TRIAE_CS42_7DL_TGACv1_607937_AA2011180	2	6.92206	2.91405	10.3737	12.742
gene:TRIAE_CS42_7DS_TGACv1_621379_AA2013390	2	1.22278	0.179616	1.73432	2.11732
gene:TRIAE_CS42_7DS_TGACv1_621583_AA2020050	2	3.60525	0.688216	5.0743	5.90545
gene:TRIAE_CS42_7DS_TGACv1_621704_AA2023690	2	1.98471	0.208678	4.46355	4.78308
gene:TRIAE_CS42_7DS_TGACv1_621800_AA2026490	2	1.73292	0.802482	3.7637	3.76166
gene:TRIAE_CS42_7DS_TGACv1_622038_AA2031410	2	0.416422	0.239639	1.75312	2.49162
gene:TRIAE_CS42_7DS_TGACv1_622044_AA2031550	2	7.70133	2.3561	12.6713	19.0395
gene:TRIAE_CS42_7DS_TGACv1_622289_AA2037110	2	0.0270899	0.0045588	1.05592	0.857158
gene:TRIAE_CS42_7DS_TGACv1_622427_AA2039540	2	1.24562	0.846214	8.96487	5.841
gene:TRIAE_CS42_7DS_TGACv1_622833_AA2045960	2	5.75883	1.55799	17.525	10.0829
gene:TRIAE_CS42_7DS_TGACv1_623278_AA2051560	2	1.42264	0.520891	2.22089	3.62464
gene:TRIAE_CS42_7DS_TGACv1_623403_AA2052800	2	0.643882	0.0759734	0.880062	0.765555
gene:TRIAE_CS42_7DS_TGACv1_624547_AA2061940	2	2.25508	0.53253	3.23359	3.74091
gene:TRIAE_CS42_U_TGACv1_641158_AA2086950	2	1.25934	0.955429	5.42202	7.69806
gene:TRIAE_CS42_U_TGACv1_641625_AA2099750	2	3.71065	1.23376	5.85714	8.92801
gene:TRIAE_CS42_U_TGACv1_641932_AA2107590	2	0.244718	0.233439	1.67842	1.81357
gene:TRIAE_CS42_U_TGACv1_642023_AA2109740	2	0.372727	0.199081	1.79816	1.29498
gene:TRIAE_CS42_U_TGACv1_642190_AA2112970	2	1.04622	0.358027	1.65663	1.62961
gene:TRIAE_CS42_U_TGACv1_642592_AA2120140	2	1.02397	0.245496	2.07671	1.31786
gene:TRIAE_CS42_U_TGACv1_642756_AA2122790	2	0.903799	0.369053	1.65758	2.18603
gene:TRIAE_CS42_U_TGACv1_642999_AA2125900	2	0.0239101	0	2.97377	4.9324
gene:TRIAE_CS42_U_TGACv1_643110_AA2127360	2	1.07477	0.561717	21.7713	23.0029
gene:TRIAE_CS42_U_TGACv1_643565_AA2133010	2	1.57733	0.59643	3.21595	2.8141
Wheat_newGene_10448	3	3.1023	0.722166	2.92625	1.63478
Wheat_newGene_10551	3	13.2428	3.22186	5.90219	1.06718
Wheat_newGene_11040	3	23.5606	4.24689	13.7754	2.33833
Wheat_newGene_11530	3	8.83557	1.70252	7.06603	1.54101
Wheat_newGene_12147	3	1.21207	0.13735	0.707691	0.13868
Wheat_newGene_14122	3	2.66019	1.31274	1.25466	0.320412
Wheat_newGene_16204	3	14.9799	3.23277	13.3188	5.23096
Wheat_newGene_16294	3	1.78717	0.125135	1.8854	0.351644
Wheat_newGene_16608	3	1.95881	0.0507414	0.790267	0.040304
Wheat_newGene_20693	3	1.75893	0.885243	2.12295	0.52718
Wheat_newGene_20808	3	4.89546	1.00755	3.51231	1.06568
Wheat_newGene_20809	3	5.16514	1.04176	3.29802	1.39478
Wheat_newGene_20964	3	2.0498	0.602655	2.26461	0.552254
Wheat_newGene_2710	3	15.0513	1.62229	9.95233	2.1476
Wheat_newGene_2911	3	1.2824	0.486163	0.998521	0.0955223
Wheat_newGene_3387	3	2.24341	0.321362	2.33981	0.29546
Wheat_newGene_3445	3	4.35964	0.899811	4.29794	1.24291
Wheat_newGene_4819	3	1.23532	0.129841	0.463863	0.152572
Wheat_newGene_5523	3	1.91749	0.484021	1.2738	0.885804
Wheat_newGene_6616	3	8.25839	0.915794	5.83297	2.50763
Wheat_newGene_685	3	310.204	180.382	270.652	49.7988
gene:TRIAE_CS42_1AL_TGACv1_000141_AA0004520	3	1.22722	0.243545	1.09886	0.204242
gene:TRIAE_CS42_1AL_TGACv1_000229_AA0006730	3	2.72033	0.478015	1.15225	0.206498
gene:TRIAE_CS42_1AL_TGACv1_000237_AA0006920	3	31.5899	0.444287	27.3087	0.760411
gene:TRIAE_CS42_1AL_TGACv1_000312_AA0008510	3	9.83919	2.15024	9.24049	3.02038
gene:TRIAE_CS42_1AL_TGACv1_000434_AA0012070	3	1.47649	0.32297	1.21176	0.257228
gene:TRIAE_CS42_1AL_TGACv1_000538_AA0014160	3	2.06801	0.226744	1.82968	0.502136
gene:TRIAE_CS42_1AL_TGACv1_000627_AA0016190	3	1.16822	0.233734	1.23858	0.39601
gene:TRIAE_CS42_1AL_TGACv1_000734_AA0018090	3	17.0857	4.85374	19.2086	2.29583
gene:TRIAE_CS42_1AL_TGACv1_000783_AA0019040	3	5.46925	0.617484	3.71669	1.5347
gene:TRIAE_CS42_1AL_TGACv1_000788_AA0019100	3	14.7325	0.328068	16.1897	0.195034
gene:TRIAE_CS42_1AL_TGACv1_001119_AA0025400	3	10.1144	3.72242	8.92744	1.39259
gene:TRIAE_CS42_1AL_TGACv1_001231_AA0027470	3	2.46564	0.595253	2.46662	0.62983
gene:TRIAE_CS42_1AL_TGACv1_001244_AA0027670	3	3.36324	0.212231	3.48196	0.861281
gene:TRIAE_CS42_1AL_TGACv1_001493_AA0031350	3	1.63892	0.74645	2.01598	0.421398
gene:TRIAE_CS42_1AL_TGACv1_002153_AA0039220	3	5.11125	1.65099	3.73885	0.789918
gene:TRIAE_CS42_1AL_TGACv1_003121_AA0047940	3	0.836066	0.0842794	0.865165	0.0680486
gene:TRIAE_CS42_1AL_TGACv1_003227_AA0048810	3	6.77098	1.41303	5.95841	1.58757
gene:TRIAE_CS42_1AL_TGACv1_003292_AA0049120	3	1.20007	0.583616	1.37558	0.220519
gene:TRIAE_CS42_1AL_TGACv1_004222_AA0052820	3	3.31159	0.801019	2.94666	0.827822
gene:TRIAE_CS42_1AS_TGACv1_019020_AA0058200	3	1.3421	0.393265	0.362225	0.171432
gene:TRIAE_CS42_1AS_TGACv1_019137_AA0061430	3	1.07432	0.139355	0.631931	0.101684
gene:TRIAE_CS42_1AS_TGACv1_019319_AA0064870	3	0.831945	0.0874802	0.934887	0.117406
gene:TRIAE_CS42_1AS_TGACv1_019480_AA0067170	3	4.36165	1.83362	4.30879	0.706916
gene:TRIAE_CS42_1AS_TGACv1_020762_AA0079790	3	1.79461	0.303184	1.9953	0.524884
gene:TRIAE_CS42_1BL_TGACv1_030324_AA0086730	3	2.92314	1.87231	2.16847	0.432023
gene:TRIAE_CS42_1BL_TGACv1_030562_AA0094080	3	2.62499	0.574742	1.68121	0.288727
gene:TRIAE_CS42_1BL_TGACv1_030699_AA0098220	3	4.84597	0.945672	4.06771	3.30117
gene:TRIAE_CS42_1BL_TGACv1_030804_AA0101150	3	3.2353	0.717414	3.1676	0.396807
gene:TRIAE_CS42_1BL_TGACv1_031004_AA0105540	3	6.04863	1.55902	5.706	1.68738
gene:TRIAE_CS42_1BL_TGACv1_031106_AA0107890	3	4.25832	0.751368	4.31277	0.586105
gene:TRIAE_CS42_1BL_TGACv1_031247_AA0110350	3	17.3521	1.54248	15.6325	6.77117
gene:TRIAE_CS42_1BL_TGACv1_031909_AA0122670	3	15.8409	2.06388	16.3683	1.96715
gene:TRIAE_CS42_1BL_TGACv1_031944_AA0123110	3	2.17538	0.20129	1.6311	0.239139
gene:TRIAE_CS42_1BL_TGACv1_032003_AA0124100	3	1.13825	0.179951	0.990083	0.372771
gene:TRIAE_CS42_1BL_TGACv1_032207_AA0126810	3	46.9168	8.20585	51.0381	6.34603
gene:TRIAE_CS42_1BL_TGACv1_032283_AA0127920	3	1.45404	0.267319	1.3064	0.641111
gene:TRIAE_CS42_1BL_TGACv1_033245_AA0138120	3	6.1641	1.62385	4.64927	1.92516
gene:TRIAE_CS42_1BL_TGACv1_033707_AA0141510	3	1.05146	0.194115	0.409156	0.25054
gene:TRIAE_CS42_1BL_TGACv1_034405_AA0144440	3	3.07669	1.24473	3.56267	0.861816
gene:TRIAE_CS42_1BL_TGACv1_034556_AA0144850	3	47.2556	6.80303	51.3755	9.74358
gene:TRIAE_CS42_1BS_TGACv1_049377_AA0151180	3	3.442	0.966231	3.43142	0.860164
gene:TRIAE_CS42_1BS_TGACv1_049441_AA0153860	3	5.71617	1.59091	4.39212	1.00754
gene:TRIAE_CS42_1BS_TGACv1_049866_AA0163180	3	18.7315	3.8282	16.5642	5.61463
gene:TRIAE_CS42_1BS_TGACv1_050120_AA0167660	3	27.4413	13.864	24.3237	5.36794
gene:TRIAE_CS42_1BS_TGACv1_050120_AA0167680	3	95.9416	20.5848	68.5189	8.38339
gene:TRIAE_CS42_1BS_TGACv1_050120_AA0167720	3	1.06784	0.221872	0.721635	0.673445
gene:TRIAE_CS42_1BS_TGACv1_050596_AA0173790	3	48.2316	13.9307	40.177	5.47084
gene:TRIAE_CS42_1DL_TGACv1_061075_AA0184240	3	7.62695	2.22025	7.06765	1.60021
gene:TRIAE_CS42_1DL_TGACv1_061317_AA0192320	3	6.45434	1.40287	5.73884	0.918544
gene:TRIAE_CS42_1DL_TGACv1_061798_AA0203560	3	53.557	10.1063	49.2406	12.541
gene:TRIAE_CS42_1DL_TGACv1_061847_AA0204240	3	1.34589	0.302995	0.898767	0.125209
gene:TRIAE_CS42_1DL_TGACv1_061979_AA0206770	3	12.7482	7.78058	11.1834	2.47872
gene:TRIAE_CS42_1DL_TGACv1_062176_AA0210020	3	1.65582	0.325937	1.27586	0.191686
gene:TRIAE_CS42_1DL_TGACv1_062451_AA0214670	3	1.24141	0.20277	1.23437	0.680244
gene:TRIAE_CS42_1DL_TGACv1_062625_AA0217410	3	1.6149	0.139878	1.62406	0.425757
gene:TRIAE_CS42_1DL_TGACv1_062711_AA0218590	3	4.05893	1.94164	4.55173	1.15223
gene:TRIAE_CS42_1DL_TGACv1_062824_AA0220540	3	14.2593	3.64311	12.2431	3.36991
gene:TRIAE_CS42_1DL_TGACv1_063094_AA0223830	3	90.2803	20.3704	91.828	14.0935
gene:TRIAE_CS42_1DL_TGACv1_063581_AA0228820	3	0.977968	0.0591914	0.850929	0.0585502
gene:TRIAE_CS42_1DL_TGACv1_063874_AA0231410	3	23.9021	1.1716	28.1871	1.67475
gene:TRIAE_CS42_1DL_TGACv1_064351_AA0234100	3	1.35427	0.163281	0.875482	0.0836443
gene:TRIAE_CS42_1DL_TGACv1_065331_AA0236920	3	2.46671	0.363047	2.75182	0.470865
gene:TRIAE_CS42_1DS_TGACv1_080158_AA0241800	3	2.90138	0.67208	3.06565	0.943559
gene:TRIAE_CS42_1DS_TGACv1_080167_AA0242030	3	1.07725	0.253028	1.17255	0.348776
gene:TRIAE_CS42_1DS_TGACv1_080197_AA0242890	3	30.7328	3.14639	23.9882	2.54959
gene:TRIAE_CS42_1DS_TGACv1_080202_AA0243100	3	1.88444	0.451883	1.71817	0.965907
gene:TRIAE_CS42_1DS_TGACv1_080610_AA0250970	3	7.35295	1.66503	6.79594	0.957512
gene:TRIAE_CS42_1DS_TGACv1_081076_AA0257460	3	3.4292	0.604831	3.19648	1.38435
gene:TRIAE_CS42_1DS_TGACv1_081215_AA0258850	3	1.51842	0.811736	1.67606	0.388829
gene:TRIAE_CS42_1DS_TGACv1_082328_AA0264440	3	4.97589	1.29353	4.94456	1.40589
gene:TRIAE_CS42_2AL_TGACv1_092893_AA0266220	3	6.65544	0.343783	6.7001	0.502379
gene:TRIAE_CS42_2AL_TGACv1_092949_AA0267840	3	2.62784	0.766761	2.58046	0.616911
gene:TRIAE_CS42_2AL_TGACv1_093081_AA0271360	3	1.15365	0.231193	1.09437	0.11809
gene:TRIAE_CS42_2AL_TGACv1_093366_AA0278600	3	1.07215	0.186202	1.02244	0.225362
gene:TRIAE_CS42_2AL_TGACv1_093717_AA0285630	3	1.0805	0.415145	0.973336	0.180989
gene:TRIAE_CS42_2AL_TGACv1_093880_AA0288670	3	5.13154	1.01474	6.15559	0.382543
gene:TRIAE_CS42_2AL_TGACv1_094542_AA0299440	3	6.18521	0.955139	4.27775	1.33228
gene:TRIAE_CS42_2AL_TGACv1_094614_AA0300490	3	0.883991	0.131522	0.801938	0.301767
gene:TRIAE_CS42_2AL_TGACv1_094675_AA0301300	3	1.92213	0.233095	2.12177	0.295668
gene:TRIAE_CS42_2AL_TGACv1_094802_AA0303350	3	1.65402	0.365496	0.965481	0.369392
gene:TRIAE_CS42_2AL_TGACv1_095002_AA0305810	3	0.927873	0.111044	0.783308	0.332022
gene:TRIAE_CS42_2AL_TGACv1_095119_AA0307150	3	2.32846	0.214088	1.84499	0.43857
gene:TRIAE_CS42_2AL_TGACv1_095294_AA0309160	3	15.0312	1.31041	16.6755	2.35811
gene:TRIAE_CS42_2AL_TGACv1_095601_AA0312720	3	6.1564	1.42392	5.36413	1.16923
gene:TRIAE_CS42_2AL_TGACv1_095767_AA0314310	3	1.51683	0.267806	1.36558	0.282005
gene:TRIAE_CS42_2AL_TGACv1_095848_AA0315130	3	2.35942	1.61586	2.28875	0.570299
gene:TRIAE_CS42_2AL_TGACv1_095887_AA0315620	3	1.03075	0.607094	0.804115	0.205735
gene:TRIAE_CS42_2AL_TGACv1_096847_AA0321750	3	1.24638	0.269856	1.20747	0.561911
gene:TRIAE_CS42_2AL_TGACv1_098926_AA0326780	3	4.31915	1.11101	3.45919	0.602471
gene:TRIAE_CS42_2AS_TGACv1_112491_AA0339140	3	3.44566	0.352673	3.41487	0.678582
gene:TRIAE_CS42_2AS_TGACv1_113088_AA0351060	3	2.42657	0.0589206	1.41466	0.0432124
gene:TRIAE_CS42_2AS_TGACv1_113352_AA0354860	3	3.34703	0.233317	3.89633	0.159703
gene:TRIAE_CS42_2AS_TGACv1_114092_AA0363960	3	1.29594	0.16343	0.616206	0.174394
gene:TRIAE_CS42_2AS_TGACv1_114127_AA0364310	3	4.72046	0.675531	2.79066	0.499573
gene:TRIAE_CS42_2AS_TGACv1_127148_AA0376070	3	10.5025	1.19617	11.4005	2.41699
gene:TRIAE_CS42_2BL_TGACv1_129315_AA0378140	3	1.35803	0.214024	1.04331	0.398549
gene:TRIAE_CS42_2BL_TGACv1_129388_AA0381260	3	1.157	0.0351	0.60033	0.086664
gene:TRIAE_CS42_2BL_TGACv1_129397_AA0381780	3	1.04517	0.206591	1.05679	0.1623
gene:TRIAE_CS42_2BL_TGACv1_129523_AA0387160	3	4.5689	0.907081	3.60869	0.41814
gene:TRIAE_CS42_2BL_TGACv1_129561_AA0388630	3	67.8531	3.94214	73.838	9.78203
gene:TRIAE_CS42_2BL_TGACv1_129586_AA0389520	3	2.26778	0.321386	2.55238	0.125599
gene:TRIAE_CS42_2BL_TGACv1_130015_AA0401630	3	1.43063	0.262172	1.30984	0.216153
gene:TRIAE_CS42_2BL_TGACv1_130167_AA0405470	3	1.03537	0.29894	0.801828	0.588362
gene:TRIAE_CS42_2BL_TGACv1_130256_AA0407420	3	0.903091	0.254043	0.847699	0.5081
gene:TRIAE_CS42_2BL_TGACv1_130384_AA0410080	3	109.535	7.14104	84.3469	15.0106
gene:TRIAE_CS42_2BL_TGACv1_130687_AA0416130	3	1.07364	0.11554	0.757763	0.200428
gene:TRIAE_CS42_2BL_TGACv1_130908_AA0419810	3	2.56933	0.379763	2.42588	0.724196
gene:TRIAE_CS42_2BL_TGACv1_132929_AA0440510	3	12.2776	0.531452	13.075	1.62748
gene:TRIAE_CS42_2BL_TGACv1_134666_AA0444410	3	2.53857	0.667805	1.84787	0.266135
gene:TRIAE_CS42_2BS_TGACv1_145856_AA0447280	3	151.148	43.897	148.684	25.7064
gene:TRIAE_CS42_2BS_TGACv1_145992_AA0452120	3	2.17327	0.534092	2.54732	0.392849
gene:TRIAE_CS42_2BS_TGACv1_146223_AA0459510	3	1.24123	0.0693534	1.30739	0.102311
gene:TRIAE_CS42_2BS_TGACv1_146242_AA0460090	3	1.69125	0.514533	1.79911	0.385667
gene:TRIAE_CS42_2BS_TGACv1_146256_AA0460570	3	4.90842	0.851847	3.41273	0.776515
gene:TRIAE_CS42_2BS_TGACv1_146599_AA0469150	3	1.02932	0.145276	0.94421	0.29289
gene:TRIAE_CS42_2BS_TGACv1_146843_AA0473870	3	6.60541	0.608423	6.2166	1.48409
gene:TRIAE_CS42_2BS_TGACv1_146892_AA0474960	3	1.18901	0.0840383	0.598546	0.131668
gene:TRIAE_CS42_2BS_TGACv1_147021_AA0476640	3	37.5225	2.5455	43.543	6.12201
gene:TRIAE_CS42_2BS_TGACv1_147141_AA0478560	3	67.0937	2.94237	66.6068	4.4315
gene:TRIAE_CS42_2BS_TGACv1_148034_AA0490030	3	5.71002	0.412913	4.97554	0.767744
gene:TRIAE_CS42_2BS_TGACv1_148491_AA0493210	3	22.1357	3.56574	18.5373	4.04392
gene:TRIAE_CS42_2BS_TGACv1_153577_AA0499150	3	3.11739	0.590144	1.7108	1.08962
gene:TRIAE_CS42_2DL_TGACv1_158325_AA0515650	3	2.54075	0.440114	2.73913	0.694653
gene:TRIAE_CS42_2DL_TGACv1_158538_AA0521310	3	5.6364	0.644105	5.97756	0.529812
gene:TRIAE_CS42_2DL_TGACv1_158924_AA0528830	3	1.02029	0.488657	0.878884	0.189777
gene:TRIAE_CS42_2DL_TGACv1_159102_AA0532370	3	1.63047	0.130443	1.72558	0.399624
gene:TRIAE_CS42_2DL_TGACv1_159145_AA0533310	3	3.50328	0.36066	3.90574	0.439573
gene:TRIAE_CS42_2DL_TGACv1_159609_AA0540570	3	1.26425	0.0578544	1.13487	0.117608
gene:TRIAE_CS42_2DL_TGACv1_159649_AA0541020	3	95.6596	52.281	80.4329	20.3178
gene:TRIAE_CS42_2DL_TGACv1_159703_AA0541730	3	0.886886	0.109323	0.954781	0.175211
gene:TRIAE_CS42_2DL_TGACv1_160953_AA0555580	3	5.10982	1.5555	4.03919	0.878636
gene:TRIAE_CS42_2DL_TGACv1_161896_AA0561020	3	1.11426	0.172057	1.02722	0.183315
gene:TRIAE_CS42_2DS_TGACv1_177189_AA0568310	3	2.41629	0.490359	1.35735	0.571337
gene:TRIAE_CS42_2DS_TGACv1_177233_AA0569770	3	6.40462	0.43992	6.07791	0.654885
gene:TRIAE_CS42_2DS_TGACv1_177444_AA0577250	3	7.39756	1.5732	7.93193	1.73752
gene:TRIAE_CS42_2DS_TGACv1_177741_AA0583600	3	4.61472	1.1981	3.26763	0.527451
gene:TRIAE_CS42_2DS_TGACv1_177910_AA0586990	3	0.963513	0.182487	0.59352	0.181911
gene:TRIAE_CS42_2DS_TGACv1_177934_AA0587730	3	3.38778	0.256943	3.21613	0.848947
gene:TRIAE_CS42_2DS_TGACv1_178077_AA0590390	3	2.05792	1.00913	1.8132	0.448416
gene:TRIAE_CS42_2DS_TGACv1_178097_AA0590740	3	2.11413	0.10529	1.67753	0.296634
gene:TRIAE_CS42_2DS_TGACv1_178431_AA0595440	3	22.0455	5.77483	22.6666	9.56675
gene:TRIAE_CS42_2DS_TGACv1_178581_AA0597730	3	4.43997	0.987859	5.43112	0.749151
gene:TRIAE_CS42_2DS_TGACv1_179358_AA0606480	3	1.4216	0.19598	1.49185	0.23732
gene:TRIAE_CS42_2DS_TGACv1_179373_AA0606660	3	4.20144	2.23297	3.68128	0.966806
gene:TRIAE_CS42_2DS_TGACv1_180302_AA0610730	3	1.08905	0.133365	1.17914	0.296875
gene:TRIAE_CS42_3AL_TGACv1_193607_AA0614700	3	2.27421	0.604459	1.75936	0.48955
gene:TRIAE_CS42_3AL_TGACv1_193623_AA0615440	3	4.45376	0.744608	4.01099	1.20836
gene:TRIAE_CS42_3AL_TGACv1_193736_AA0618760	3	8.26607	1.69213	9.19436	2.49185
gene:TRIAE_CS42_3AL_TGACv1_194109_AA0626660	3	16.7024	3.79102	15.5847	5.23064
gene:TRIAE_CS42_3AL_TGACv1_194383_AA0632230	3	1.58411	0.431243	1.30336	1.19848
gene:TRIAE_CS42_3AL_TGACv1_194412_AA0632590	3	10.1982	2.36047	8.98419	2.77939
gene:TRIAE_CS42_3AL_TGACv1_194556_AA0635680	3	3.9251	0.882011	4.57828	0.868021
gene:TRIAE_CS42_3AL_TGACv1_194662_AA0637400	3	2.92489	0.69924	3.26482	0.755812
gene:TRIAE_CS42_3AL_TGACv1_194865_AA0640920	3	2.2956	0.282913	2.51322	0.25106
gene:TRIAE_CS42_3AL_TGACv1_194874_AA0641130	3	2.14313	0.413293	2.0597	0.274945
gene:TRIAE_CS42_3AL_TGACv1_195308_AA0647760	3	19.3874	11.942	22.3559	5.49814
gene:TRIAE_CS42_3AL_TGACv1_195555_AA0651110	3	5.34437	1.19608	4.61521	1.86599
gene:TRIAE_CS42_3AL_TGACv1_196581_AA0661660	3	1.57674	0.538683	1.16574	0.237959
gene:TRIAE_CS42_3AL_TGACv1_199376_AA0669700	3	3.07799	0.711238	2.97004	1.49917
gene:TRIAE_CS42_3AS_TGACv1_210508_AA0674160	3	2.71053	0.319057	1.83061	0.396257
gene:TRIAE_CS42_3AS_TGACv1_210681_AA0676870	3	1.75542	0.135875	0.858596	0.0595789
gene:TRIAE_CS42_3AS_TGACv1_210879_AA0680640	3	8.38437	2.69083	8.71477	1.55453
gene:TRIAE_CS42_3AS_TGACv1_211158_AA0686190	3	2.25259	0.194502	1.73071	1.19876
gene:TRIAE_CS42_3AS_TGACv1_211977_AA0696240	3	1.62169	0.493113	1.5995	0.749957
gene:TRIAE_CS42_3AS_TGACv1_212035_AA0696960	3	86.8236	22.2985	73.001	20.8221
gene:TRIAE_CS42_3AS_TGACv1_212758_AA0703160	3	25.2512	3.19239	13.9658	2.25191
gene:TRIAE_CS42_3B_TGACv1_220628_AA0712720	3	0.927885	0.29347	0.98688	0.0836463
gene:TRIAE_CS42_3B_TGACv1_220651_AA0713880	3	1.8389	0.253958	1.25291	0.448657
gene:TRIAE_CS42_3B_TGACv1_220677_AA0715060	3	2.82145	0.574326	2.9335	0.826915
gene:TRIAE_CS42_3B_TGACv1_220709_AA0716200	3	0.765797	0.0381098	0.675932	0.102496
gene:TRIAE_CS42_3B_TGACv1_220886_AA0722520	3	6.12648	1.47932	6.28027	1.7398
gene:TRIAE_CS42_3B_TGACv1_221086_AA0729800	3	4.46966	1.10192	4.66886	1.02097
gene:TRIAE_CS42_3B_TGACv1_221163_AA0732400	3	2.91668	0.55529	1.86962	0.293924
gene:TRIAE_CS42_3B_TGACv1_221264_AA0735570	3	5.69188	0.689385	6.24848	0.641999
gene:TRIAE_CS42_3B_TGACv1_221415_AA0740180	3	3.02001	1.49512	3.49965	0.798521
gene:TRIAE_CS42_3B_TGACv1_221515_AA0742530	3	5.1113	2.58298	6.35543	1.05159
gene:TRIAE_CS42_3B_TGACv1_221753_AA0749220	3	1.839	0.237979	1.70282	0.730937
gene:TRIAE_CS42_3B_TGACv1_221903_AA0752730	3	17.1988	4.00115	16.0464	3.72942
gene:TRIAE_CS42_3B_TGACv1_221923_AA0753270	3	2.3022	0.127044	1.8404	0.296014
gene:TRIAE_CS42_3B_TGACv1_222201_AA0759740	3	2.78556	0.501882	2.95184	0.555068
gene:TRIAE_CS42_3B_TGACv1_222519_AA0766300	3	36.8329	3.39697	41.3087	2.52572
gene:TRIAE_CS42_3B_TGACv1_222569_AA0766930	3	3.26435	1.00641	3.82338	0.740371
gene:TRIAE_CS42_3B_TGACv1_222621_AA0768060	3	62.7463	6.00772	64.4165	16.5438
gene:TRIAE_CS42_3B_TGACv1_222755_AA0770020	3	25.5353	13.5452	29.0932	6.57425
gene:TRIAE_CS42_3B_TGACv1_222788_AA0770680	3	1.54779	0.0941849	1.30657	0.510044
gene:TRIAE_CS42_3B_TGACv1_223336_AA0780480	3	1.09482	0.119007	1.30538	0.0930206
gene:TRIAE_CS42_3B_TGACv1_224197_AA0793760	3	0.92198	0.14873	0.932726	0.122543
gene:TRIAE_CS42_3B_TGACv1_224619_AA0798880	3	3.0401	0.874126	2.92199	0.719628
gene:TRIAE_CS42_3B_TGACv1_224782_AA0801460	3	3.45016	0.351468	3.24813	0.709753
gene:TRIAE_CS42_3B_TGACv1_224830_AA0802110	3	1.51208	0.358424	1.60081	0.436291
gene:TRIAE_CS42_3B_TGACv1_225014_AA0804100	3	129.091	8.59465	128.516	20.2643
gene:TRIAE_CS42_3B_TGACv1_225805_AA0811930	3	3.7063	0.714245	3.82336	1.47952
gene:TRIAE_CS42_3B_TGACv1_227632_AA0824170	3	4.80602	0.50021	1.92215	0.280957
gene:TRIAE_CS42_3B_TGACv1_228003_AA0825490	3	6.82343	1.73659	6.50429	1.52253
gene:TRIAE_CS42_3B_TGACv1_230322_AA0829700	3	6.84608	0.556892	7.75326	1.62818
gene:TRIAE_CS42_3B_TGACv1_231800_AA0830870	3	1.72446	0.37751	2.06119	0.335649
gene:TRIAE_CS42_3DL_TGACv1_249088_AA0837240	3	2.50474	0.956365	3.08582	0.586031
gene:TRIAE_CS42_3DL_TGACv1_249101_AA0837660	3	7.89815	1.4817	6.33143	2.07259
gene:TRIAE_CS42_3DL_TGACv1_249266_AA0843700	3	1.1336	0.193242	1.05046	0.621832
gene:TRIAE_CS42_3DL_TGACv1_249279_AA0843940	3	8.23011	1.14541	7.15926	1.17425
gene:TRIAE_CS42_3DL_TGACv1_249281_AA0844060	3	2.06428	0.305518	1.76485	0.610672
gene:TRIAE_CS42_3DL_TGACv1_249609_AA0852340	3	6.46948	1.79345	5.14736	2.70175
gene:TRIAE_CS42_3DL_TGACv1_249772_AA0855970	3	1.48574	0.32702	0.858182	0.562723
gene:TRIAE_CS42_3DL_TGACv1_249797_AA0856550	3	2.67724	0.66809	2.82122	0.503634
gene:TRIAE_CS42_3DL_TGACv1_249859_AA0857530	3	4.7748	0.40328	4.60747	0.717011
gene:TRIAE_CS42_3DL_TGACv1_250109_AA0862250	3	3.644	0.540434	3.85904	0.643533
gene:TRIAE_CS42_3DL_TGACv1_250703_AA0872190	3	2.89227	0.570768	2.53256	0.29208
gene:TRIAE_CS42_3DL_TGACv1_251159_AA0878220	3	0.866855	0.421654	0.980264	0.20919
gene:TRIAE_CS42_3DL_TGACv1_251628_AA0883310	3	3.05056	0.996168	3.43562	0.582896
gene:TRIAE_CS42_3DL_TGACv1_251947_AA0886290	3	2.31859	0.103427	1.88534	0.168677
gene:TRIAE_CS42_3DL_TGACv1_252148_AA0887920	3	1.89876	0.36724	1.93322	0.429545
gene:TRIAE_CS42_3DL_TGACv1_252243_AA0888780	3	13.1983	1.00907	14.3651	1.96509
gene:TRIAE_CS42_3DL_TGACv1_252400_AA0889820	3	1.44392	0.256852	1.2635	0.485441
gene:TRIAE_CS42_3DL_TGACv1_253074_AA0893250	3	3.23417	0.730007	2.5014	0.843127
gene:TRIAE_CS42_3DL_TGACv1_253237_AA0893870	3	14.2994	2.26477	15.6034	1.90743
gene:TRIAE_CS42_3DL_TGACv1_253485_AA0894710	3	3.90962	0.169662	4.31888	0.303382
gene:TRIAE_CS42_3DS_TGACv1_271551_AA0902410	3	0.811769	0.186172	0.757521	0.139564
gene:TRIAE_CS42_3DS_TGACv1_271571_AA0902770	3	4.76481	0.751091	5.07969	0.848727
gene:TRIAE_CS42_3DS_TGACv1_271732_AA0907060	3	1.29164	0.220788	1.41355	0.357291
gene:TRIAE_CS42_3DS_TGACv1_271941_AA0911440	3	1.75621	0.198394	1.29803	0.367603
gene:TRIAE_CS42_3DS_TGACv1_272032_AA0913430	3	1.96008	0.536518	1.89812	0.457036
gene:TRIAE_CS42_3DS_TGACv1_272069_AA0914140	3	2.64987	0.202106	1.99183	0.92554
gene:TRIAE_CS42_3DS_TGACv1_272131_AA0915400	3	1.10636	0.0333626	1.32841	0.0401214
gene:TRIAE_CS42_3DS_TGACv1_272439_AA0920700	3	2.21384	0.716763	2.38771	0.583385
gene:TRIAE_CS42_3DS_TGACv1_272688_AA0923900	3	35.1377	6.92991	29.4137	7.32521
gene:TRIAE_CS42_3DS_TGACv1_274198_AA0935020	3	6.98406	1.24386	2.75113	0.263893
gene:TRIAE_CS42_4AL_TGACv1_288273_AA0943190	3	6.06138	0.377149	6.31127	1.76002
gene:TRIAE_CS42_4AL_TGACv1_288314_AA0944510	3	50.6939	2.20426	51.6963	3.71232
gene:TRIAE_CS42_4AL_TGACv1_288331_AA0945130	3	1.32747	0.230955	1.19512	0.438917
gene:TRIAE_CS42_4AL_TGACv1_288347_AA0945660	3	7.52995	4.87884	9.59112	2.01004
gene:TRIAE_CS42_4AL_TGACv1_288766_AA0957540	3	487.268	169.876	576.445	63.2919
gene:TRIAE_CS42_4AL_TGACv1_288898_AA0960880	3	15.5445	2.92496	13.5988	3.19864
gene:TRIAE_CS42_4AL_TGACv1_289565_AA0973230	3	1.53914	0.135395	1.54403	0.249954
gene:TRIAE_CS42_4AL_TGACv1_289575_AA0973430	3	1.25943	0.225903	0.364575	0.199464
gene:TRIAE_CS42_4AL_TGACv1_289752_AA0976330	3	20.1735	1.5973	9.86594	0.906023
gene:TRIAE_CS42_4AL_TGACv1_289884_AA0978300	3	3.06349	0.517014	3.04837	0.831222
gene:TRIAE_CS42_4AL_TGACv1_290690_AA0988240	3	4.98781	1.33485	3.46065	1.95503
gene:TRIAE_CS42_4AL_TGACv1_291318_AA0993770	3	10.65	4.27759	8.4997	2.11796
gene:TRIAE_CS42_4AL_TGACv1_295511_AA1001980	3	1.36916	0.0567435	1.12806	0.123097
gene:TRIAE_CS42_4AS_TGACv1_306553_AA1010070	3	3.34144	1.02729	2.30877	0.920783
gene:TRIAE_CS42_4AS_TGACv1_306588_AA1010740	3	1.05145	0.636697	1.25816	0.242396
gene:TRIAE_CS42_4AS_TGACv1_306661_AA1011740	3	3.84376	0.904518	3.0296	0.813558
gene:TRIAE_CS42_4AS_TGACv1_306953_AA1015450	3	5.00477	1.19129	4.77793	1.53848
gene:TRIAE_CS42_4AS_TGACv1_307293_AA1019260	3	2.82556	0.182028	3.01618	0.300199
gene:TRIAE_CS42_4AS_TGACv1_307592_AA1021790	3	13.2561	0.936933	10.3737	0.497859
gene:TRIAE_CS42_4AS_TGACv1_308872_AA1029800	3	2.2909	1.35367	2.67563	0.58071
gene:TRIAE_CS42_4BL_TGACv1_320257_AA1032650	3	2.91194	0.522946	3.33272	0.722484
gene:TRIAE_CS42_4BL_TGACv1_320283_AA1033940	3	1.08108	0.351455	1.03744	0.108167
gene:TRIAE_CS42_4BL_TGACv1_320374_AA1037110	3	1.05968	0.039484	0.444415	0.0301366
gene:TRIAE_CS42_4BL_TGACv1_320581_AA1043720	3	1.44764	0.114092	1.20585	0.225856
gene:TRIAE_CS42_4BL_TGACv1_320581_AA1043740	3	20.428	0.916785	13.1739	0.988474
gene:TRIAE_CS42_4BL_TGACv1_320605_AA1044440	3	40.2788	11.8617	28.0743	6.88163
gene:TRIAE_CS42_4BL_TGACv1_320628_AA1045050	3	2.45905	0.483122	1.71147	0.0793435
gene:TRIAE_CS42_4BL_TGACv1_320801_AA1049150	3	15.2198	2.14839	16.5342	2.36106
gene:TRIAE_CS42_4BL_TGACv1_320927_AA1051900	3	2.37191	0.141147	2.72339	0.385151
gene:TRIAE_CS42_4BL_TGACv1_321703_AA1064310	3	10.0741	2.15039	10.7206	2.97537
gene:TRIAE_CS42_4BL_TGACv1_321995_AA1067550	3	16.1332	2.57309	12.7808	2.72749
gene:TRIAE_CS42_4BL_TGACv1_322950_AA1073490	3	6.05661	0.516847	6.28166	0.766588
gene:TRIAE_CS42_4BS_TGACv1_327976_AA1080290	3	0.824153	0.170444	0.940558	0.0577421
gene:TRIAE_CS42_4BS_TGACv1_330129_AA1106160	3	3.47884	0.298245	3.84122	0.403209
gene:TRIAE_CS42_4BS_TGACv1_330468_AA1107820	3	1.89523	0.773502	1.92294	0.458727
gene:TRIAE_CS42_4DL_TGACv1_342420_AA1113260	3	4.20467	1.11419	4.58588	1.17661
gene:TRIAE_CS42_4DL_TGACv1_342433_AA1113440	3	1.65975	0.232863	1.42326	0.378696
gene:TRIAE_CS42_4DL_TGACv1_342469_AA1114340	3	24.957	5.71554	23.3961	8.41092
gene:TRIAE_CS42_4DL_TGACv1_342488_AA1114970	3	2.84455	0.514413	2.6567	1.25171
gene:TRIAE_CS42_4DL_TGACv1_342578_AA1117070	3	4.12964	0.723616	4.1365	1.47664
gene:TRIAE_CS42_4DL_TGACv1_342644_AA1118980	3	1.71752	0.443755	1.53597	0.946368
gene:TRIAE_CS42_4DL_TGACv1_343048_AA1128390	3	3.20692	0.742815	2.19865	0.505441
gene:TRIAE_CS42_4DL_TGACv1_343075_AA1129010	3	0.792984	0.0955468	0.90206	0.182596
gene:TRIAE_CS42_4DL_TGACv1_343116_AA1130120	3	0.879765	0.355392	0.589894	0.15307
gene:TRIAE_CS42_4DL_TGACv1_343654_AA1137680	3	0.97329	0.357001	0.880556	0.0507597
gene:TRIAE_CS42_4DL_TGACv1_344084_AA1143460	3	4.96769	0.516295	3.58975	0.277446
gene:TRIAE_CS42_4DL_TGACv1_344224_AA1145180	3	5.59867	0.329024	1.9849	0.415489
gene:TRIAE_CS42_4DL_TGACv1_344594_AA1148220	3	13.8149	0.800784	8.57833	0.386248
gene:TRIAE_CS42_4DL_TGACv1_345702_AA1154200	3	2.32636	0.332299	1.34854	0.0891402
gene:TRIAE_CS42_4DS_TGACv1_361391_AA1166890	3	2.18746	0.0699227	2.07563	0.134807
gene:TRIAE_CS42_4DS_TGACv1_361815_AA1173200	3	1.02962	0.0349699	0.568038	0.0252101
gene:TRIAE_CS42_4DS_TGACv1_362699_AA1181630	3	2.3949	0.58774	2.15985	0.419819
gene:TRIAE_CS42_4DS_TGACv1_363075_AA1183250	3	4.08028	1.12051	3.99779	1.07034
gene:TRIAE_CS42_5AL_TGACv1_373974_AA1186170	3	2.34923	0.130507	1.07645	0.0206631
gene:TRIAE_CS42_5AL_TGACv1_374048_AA1188790	3	1.80926	0.283849	1.64945	0.341406
gene:TRIAE_CS42_5AL_TGACv1_374075_AA1189600	3	1.30006	0.595719	1.57271	0.263021
gene:TRIAE_CS42_5AL_TGACv1_374187_AA1192810	3	4.59418	0.509359	4.62125	1.13947
gene:TRIAE_CS42_5AL_TGACv1_374305_AA1196430	3	2.2273	0.51192	2.54475	0.593214
gene:TRIAE_CS42_5AL_TGACv1_374321_AA1196860	3	4.19826	1.02512	4.67247	1.15167
gene:TRIAE_CS42_5AL_TGACv1_374437_AA1200150	3	1.51955	0.422323	1.6558	0.563796
gene:TRIAE_CS42_5AL_TGACv1_374467_AA1200940	3	1.98269	0.185413	1.72944	0.16744
gene:TRIAE_CS42_5AL_TGACv1_374806_AA1209300	3	1.14352	0.120222	1.19474	0.132318
gene:TRIAE_CS42_5AL_TGACv1_375415_AA1221240	3	0.971675	0.409353	0.687653	0.179848
gene:TRIAE_CS42_5AL_TGACv1_375415_AA1221260	3	2.46249	1.10006	1.88322	0.380648
gene:TRIAE_CS42_5AL_TGACv1_375676_AA1225420	3	1.32099	0.0742617	1.36625	0.139001
gene:TRIAE_CS42_5AL_TGACv1_375829_AA1227680	3	10.6664	0.584089	12.6263	1.27814
gene:TRIAE_CS42_5AL_TGACv1_376484_AA1237540	3	9.61015	3.32445	7.6585	1.79917
gene:TRIAE_CS42_5AL_TGACv1_376571_AA1238600	3	3.81238	0.549969	3.66543	0.588998
gene:TRIAE_CS42_5AL_TGACv1_376683_AA1239900	3	2.05502	0.664831	2.18411	0.670989
gene:TRIAE_CS42_5AL_TGACv1_376764_AA1240750	3	3.39575	1.76692	3.9668	0.915003
gene:TRIAE_CS42_5AS_TGACv1_392616_AA1262200	3	1.06171	0.237723	0.738539	0.345462
gene:TRIAE_CS42_5BL_TGACv1_404149_AA1286820	3	0.991832	0.0762361	0.825828	0.157827
gene:TRIAE_CS42_5BL_TGACv1_404158_AA1287320	3	3.48736	0.759253	3.38713	1.59785
gene:TRIAE_CS42_5BL_TGACv1_404243_AA1291930	3	1.0662	0.0511813	0.636272	0.0792002
gene:TRIAE_CS42_5BL_TGACv1_404280_AA1293700	3	0.756605	0.0854307	0.713851	0.113878
gene:TRIAE_CS42_5BL_TGACv1_404329_AA1295740	3	1.80629	0.200164	1.88132	0.451277
gene:TRIAE_CS42_5BL_TGACv1_404450_AA1300180	3	7.01197	0.386065	6.71261	2.93199
gene:TRIAE_CS42_5BL_TGACv1_404472_AA1300970	3	9.37914	1.03968	8.0949	0.649221
gene:TRIAE_CS42_5BL_TGACv1_404508_AA1302510	3	3.18523	0.408164	3.74993	0.482711
gene:TRIAE_CS42_5BL_TGACv1_404531_AA1303170	3	3.54126	0.134965	3.84186	0.173756
gene:TRIAE_CS42_5BL_TGACv1_404739_AA1309660	3	1.45929	0.301967	1.68051	0.297112
gene:TRIAE_CS42_5BL_TGACv1_404755_AA1310050	3	1.83844	0.201217	1.9387	0.651013
gene:TRIAE_CS42_5BL_TGACv1_404757_AA1310200	3	2.44547	0.363583	2.28426	1.09987
gene:TRIAE_CS42_5BL_TGACv1_404785_AA1310740	3	22.382	2.61563	17.4047	3.65505
gene:TRIAE_CS42_5BL_TGACv1_405225_AA1322490	3	1.78261	0.302517	0.991782	0.106764
gene:TRIAE_CS42_5BL_TGACv1_405371_AA1326010	3	2.1779	0.202165	1.14499	0.150876
gene:TRIAE_CS42_5BL_TGACv1_405449_AA1327620	3	1.41828	0.266745	1.51858	0.1442
gene:TRIAE_CS42_5BL_TGACv1_405494_AA1328630	3	10.009	1.83445	5.72149	1.78986
gene:TRIAE_CS42_5BL_TGACv1_406522_AA1346490	3	3.19129	0.126822	2.92279	0.344286
gene:TRIAE_CS42_5BL_TGACv1_407412_AA1356620	3	19.7401	7.526	22.246	2.903
gene:TRIAE_CS42_5BL_TGACv1_407515_AA1357640	3	2.60157	0.475247	2.4815	0.568975
gene:TRIAE_CS42_5BL_TGACv1_407653_AA1358620	3	2.08351	0.561478	2.32529	0.438158
gene:TRIAE_CS42_5BL_TGACv1_408930_AA1364870	3	2.09463	0.75995	2.4952	0.418896
gene:TRIAE_CS42_5BL_TGACv1_413043_AA1367940	3	9.92338	4.06265	11.6145	2.19207
gene:TRIAE_CS42_5BS_TGACv1_423592_AA1380190	3	5.58785	0.36647	5.40215	0.939033
gene:TRIAE_CS42_5BS_TGACv1_423795_AA1383420	3	11.0507	1.97591	13.2382	1.6849
gene:TRIAE_CS42_5BS_TGACv1_424799_AA1391810	3	7.58627	0.413552	7.29466	1.0342
gene:TRIAE_CS42_5DL_TGACv1_432975_AA1396470	3	2.16683	0.5176	1.04602	0.543523
gene:TRIAE_CS42_5DL_TGACv1_433013_AA1398110	3	3.13225	0.214629	3.22566	0.355423
gene:TRIAE_CS42_5DL_TGACv1_433016_AA1398230	3	8.78949	1.67662	6.62688	1.6775
gene:TRIAE_CS42_5DL_TGACv1_433110_AA1402350	3	1.21006	0.268738	1.47179	0.189828
gene:TRIAE_CS42_5DL_TGACv1_433239_AA1406630	3	4.11684	0.511225	3.62587	0.393421
gene:TRIAE_CS42_5DL_TGACv1_433346_AA1410310	3	9.58669	2.58601	9.74562	3.45296
gene:TRIAE_CS42_5DL_TGACv1_433349_AA1410440	3	0.945054	0.25996	1.06499	0.255062
gene:TRIAE_CS42_5DL_TGACv1_433655_AA1418480	3	3.19599	0.365243	3.23683	0.420262
gene:TRIAE_CS42_5DL_TGACv1_433720_AA1420530	3	10.4174	1.39184	9.66767	2.57866
gene:TRIAE_CS42_5DL_TGACv1_433797_AA1422290	3	1.99391	0.14648	1.71199	0.244278
gene:TRIAE_CS42_5DL_TGACv1_434030_AA1427600	3	1.25566	0.250929	1.37628	0.38478
gene:TRIAE_CS42_5DL_TGACv1_434051_AA1427960	3	11.3515	1.98773	9.32585	2.40055
gene:TRIAE_CS42_5DL_TGACv1_434051_AA1427970	3	19.1854	4.38583	16.9738	6.19565
gene:TRIAE_CS42_5DL_TGACv1_434677_AA1439870	3	1.29763	0.258717	1.45661	0.40437
gene:TRIAE_CS42_5DL_TGACv1_434802_AA1441860	3	0.962984	0.317787	1.06269	0.237107
gene:TRIAE_CS42_5DL_TGACv1_435293_AA1448500	3	9.96917	2.07593	11.2494	2.81961
gene:TRIAE_CS42_5DL_TGACv1_435908_AA1456200	3	0.914549	0.0758781	0.717359	0.0680766
gene:TRIAE_CS42_5DL_TGACv1_436292_AA1459760	3	14.3146	3.50318	17.5228	2.35123
gene:TRIAE_CS42_5DS_TGACv1_456542_AA1473610	3	1.04334	0.28652	1.17906	0.359822
gene:TRIAE_CS42_5DS_TGACv1_456589_AA1474660	3	25.2524	6.16507	28.3508	4.53871
gene:TRIAE_CS42_5DS_TGACv1_456696_AA1476380	3	2.66617	0.297846	2.65124	0.14352
gene:TRIAE_CS42_5DS_TGACv1_456698_AA1476450	3	5.04221	0.636659	5.9718	0.843774
gene:TRIAE_CS42_5DS_TGACv1_456739_AA1477250	3	7.11917	2.85885	5.31285	0.906792
gene:TRIAE_CS42_6AL_TGACv1_470863_AA1497090	3	2.69667	0.250452	1.85128	0.828333
gene:TRIAE_CS42_6AL_TGACv1_470886_AA1497540	3	1.77071	0.829916	1.26743	0.164665
gene:TRIAE_CS42_6AL_TGACv1_470916_AA1498440	3	14.4435	8.34503	8.38349	1.85112
gene:TRIAE_CS42_6AL_TGACv1_470995_AA1500420	3	4.10682	0.961584	4.36406	1.56345
gene:TRIAE_CS42_6AL_TGACv1_471339_AA1507390	3	14.9955	4.51462	11.0058	2.44409
gene:TRIAE_CS42_6AL_TGACv1_471833_AA1514930	3	1.58635	0.0468934	1.54031	0.0680092
gene:TRIAE_CS42_6AL_TGACv1_471862_AA1515460	3	1.06253	0.120696	1.1	0.289847
gene:TRIAE_CS42_6AL_TGACv1_472741_AA1525480	3	1.19437	0.0738532	1.31536	0.178218
gene:TRIAE_CS42_6AL_TGACv1_474141_AA1534260	3	1.68683	0.329303	1.06735	0.394667
gene:TRIAE_CS42_6AL_TGACv1_474558_AA1535430	3	2.4397	0.397329	2.54442	0.480549
gene:TRIAE_CS42_6BL_TGACv1_499439_AA1582570	3	2.69035	2.21927	3.31981	0.767935
gene:TRIAE_CS42_6BL_TGACv1_499880_AA1593900	3	1.24279	0.19706	1.12057	0.263554
gene:TRIAE_CS42_6BL_TGACv1_500019_AA1597360	3	1.43245	0.243443	0.793739	0.395819
gene:TRIAE_CS42_6BL_TGACv1_500435_AA1604580	3	3.72217	1.16656	3.40855	0.657022
gene:TRIAE_CS42_6BL_TGACv1_500457_AA1604950	3	3.78605	0.202193	3.29589	0.227648
gene:TRIAE_CS42_6BL_TGACv1_500686_AA1608430	3	2.21396	0.0927935	1.59435	0.229016
gene:TRIAE_CS42_6BL_TGACv1_500762_AA1609390	3	6.31295	0.776433	4.70059	0.575653
gene:TRIAE_CS42_6BL_TGACv1_500831_AA1610380	3	139.906	18.7164	115.446	42.8204
gene:TRIAE_CS42_6BL_TGACv1_501261_AA1615390	3	1.08044	0.170468	0.868321	0.159168
gene:TRIAE_CS42_6BL_TGACv1_501502_AA1618240	3	3.20814	0.503138	3.36822	1.0528
gene:TRIAE_CS42_6BL_TGACv1_501775_AA1620690	3	1.11908	0.0748738	0.837152	0.0717594
gene:TRIAE_CS42_6BS_TGACv1_513181_AA1633190	3	1.09072	0.172088	0.830604	0.0773413
gene:TRIAE_CS42_6BS_TGACv1_513417_AA1641010	3	0.994537	0.194014	1.07194	0.3422
gene:TRIAE_CS42_6BS_TGACv1_514237_AA1657340	3	1.46897	0.0510934	1.07378	0.0176452
gene:TRIAE_CS42_6DL_TGACv1_526393_AA1682180	3	1.02217	0.26471	0.93028	0.0900001
gene:TRIAE_CS42_6DL_TGACv1_526661_AA1689240	3	48.8022	9.18857	30.1587	19.5631
gene:TRIAE_CS42_6DL_TGACv1_526739_AA1691110	3	2.76941	0.587084	1.1897	0.40509
gene:TRIAE_CS42_6DL_TGACv1_526812_AA1692560	3	2.39615	0.961232	2.27379	0.544271
gene:TRIAE_CS42_6DL_TGACv1_526965_AA1696250	3	3.87569	1.14584	4.03395	0.930006
gene:TRIAE_CS42_6DL_TGACv1_527580_AA1705940	3	0.943065	0.220603	0.998372	0.14654
gene:TRIAE_CS42_6DL_TGACv1_527981_AA1710420	3	2.25091	0.348532	2.76907	0.203592
gene:TRIAE_CS42_6DL_TGACv1_529005_AA1717210	3	1.49683	0.0389582	0.764563	0.18239
gene:TRIAE_CS42_6DL_TGACv1_529213_AA1717780	3	2.10363	0.530316	1.12396	0.608782
gene:TRIAE_CS42_6DS_TGACv1_543093_AA1735260	3	3.38196	0.260307	2.9032	0.342242
gene:TRIAE_CS42_6DS_TGACv1_543442_AA1740140	3	5.48605	1.17136	5.55695	1.70619
gene:TRIAE_CS42_7AL_TGACv1_556045_AA1753540	3	0.980084	0.0577801	0.728366	0.0556584
gene:TRIAE_CS42_7AL_TGACv1_556054_AA1753810	3	6.58745	0.650967	5.2259	0.837889
gene:TRIAE_CS42_7AL_TGACv1_556494_AA1764050	3	0.923839	0.173653	0.864978	0.205817
gene:TRIAE_CS42_7AL_TGACv1_556564_AA1765520	3	2.8475	0.89806	2.80475	0.275687
gene:TRIAE_CS42_7AL_TGACv1_556566_AA1765560	3	5.16839	0.292454	6.08223	0.54129
gene:TRIAE_CS42_7AL_TGACv1_556629_AA1767510	3	1.88112	1.75931	1.99449	0.42233
gene:TRIAE_CS42_7AL_TGACv1_556680_AA1768610	3	1.99405	0.505081	1.98161	0.631928
gene:TRIAE_CS42_7AL_TGACv1_556712_AA1769490	3	1.16168	0.116413	1.07964	0.272879
gene:TRIAE_CS42_7AL_TGACv1_556737_AA1769960	3	1.7844	0.56708	1.85546	0.399792
gene:TRIAE_CS42_7AL_TGACv1_556979_AA1774650	3	1.98246	0.277761	2.38756	0.229429
gene:TRIAE_CS42_7AL_TGACv1_557145_AA1777390	3	5.83625	1.72591	6.40238	2.27902
gene:TRIAE_CS42_7AL_TGACv1_557373_AA1780500	3	1.06115	0.25996	1.13278	0.0747866
gene:TRIAE_CS42_7AL_TGACv1_557728_AA1785370	3	1.84732	0.970218	2.0868	0.339411
gene:TRIAE_CS42_7AL_TGACv1_557866_AA1787240	3	1.07033	0.185411	1.17661	0.173196
gene:TRIAE_CS42_7AL_TGACv1_557930_AA1787840	3	1.58617	0.548975	1.22039	0.243774
gene:TRIAE_CS42_7AL_TGACv1_558246_AA1791530	3	12.1778	2.31583	12.1168	3.54298
gene:TRIAE_CS42_7AS_TGACv1_569084_AA1806860	3	2.05157	0.779162	2.10393	0.53238
gene:TRIAE_CS42_7AS_TGACv1_569230_AA1810790	3	9.17045	2.07023	7.18013	1.12996
gene:TRIAE_CS42_7AS_TGACv1_569259_AA1811720	3	4.76477	0.96927	4.57942	0.882863
gene:TRIAE_CS42_7AS_TGACv1_569410_AA1815110	3	0.974292	0.557356	0.699957	0.172955
gene:TRIAE_CS42_7AS_TGACv1_569900_AA1826610	3	1.37035	0.12705	1.38645	0.230695
gene:TRIAE_CS42_7AS_TGACv1_570494_AA1836600	3	1.60029	0.0886196	1.86034	0.158607
gene:TRIAE_CS42_7AS_TGACv1_570661_AA1839110	3	1.31633	0.228694	0.837967	0.265964
gene:TRIAE_CS42_7AS_TGACv1_570678_AA1839270	3	27.5299	1.03494	21.4761	1.30956
gene:TRIAE_CS42_7AS_TGACv1_570936_AA1842670	3	132.004	23.7621	153.482	16.017
gene:TRIAE_CS42_7AS_TGACv1_571556_AA1848630	3	18.7266	3.11574	22.3854	1.4164
gene:TRIAE_CS42_7AS_TGACv1_572098_AA1851410	3	3.13898	0.633219	3.07527	0.578495
gene:TRIAE_CS42_7AS_TGACv1_572167_AA1851630	3	1.16129	0.0833174	1.22358	0.22363
gene:TRIAE_CS42_7BL_TGACv1_576746_AA1853220	3	2.35725	0.416947	2.4394	0.997184
gene:TRIAE_CS42_7BL_TGACv1_576827_AA1856310	3	0.822895	0.0882157	0.69271	0.119667
gene:TRIAE_CS42_7BL_TGACv1_576933_AA1860390	3	3.58783	0.467291	1.91383	0.334226
gene:TRIAE_CS42_7BL_TGACv1_577753_AA1882600	3	1.75138	0.355137	1.64606	0.358999
gene:TRIAE_CS42_7BL_TGACv1_577882_AA1885110	3	1.14196	0.24425	1.15645	0.107733
gene:TRIAE_CS42_7BL_TGACv1_578049_AA1888490	3	1.43999	0.779947	1.72323	0.376577
gene:TRIAE_CS42_7BL_TGACv1_578084_AA1889140	3	0.76201	0.0790519	0.389027	0.0441856
gene:TRIAE_CS42_7BL_TGACv1_578508_AA1896220	3	11.9875	1.60696	11.1282	2.19592
gene:TRIAE_CS42_7BL_TGACv1_578878_AA1901420	3	4.26797	0.753603	4.61517	1.15266
gene:TRIAE_CS42_7BL_TGACv1_579467_AA1907590	3	3.60588	0.949915	3.53322	2.11963
gene:TRIAE_CS42_7BL_TGACv1_580667_AA1914990	3	2.35954	0.49801	1.81472	0.840036
gene:TRIAE_CS42_7BS_TGACv1_591792_AA1921290	3	11.9144	4.19142	11.4219	1.66824
gene:TRIAE_CS42_7BS_TGACv1_591806_AA1921830	3	3.60832	1.11932	4.24739	0.766482
gene:TRIAE_CS42_7BS_TGACv1_592111_AA1930830	3	1.93297	0.0577694	2.10272	0.090874
gene:TRIAE_CS42_7BS_TGACv1_592255_AA1934360	3	3.35603	1.017	3.0668	1.12314
gene:TRIAE_CS42_7BS_TGACv1_592653_AA1942370	3	1.50862	0.352921	1.19748	0.798849
gene:TRIAE_CS42_7BS_TGACv1_594065_AA1955910	3	1.1475	0.141374	0.711707	0.089084
gene:TRIAE_CS42_7DL_TGACv1_602688_AA1965210	3	1.1066	0.227547	1.36863	0.0927905
gene:TRIAE_CS42_7DL_TGACv1_602820_AA1969380	3	0.675726	0.593257	0.921718	0.103791
gene:TRIAE_CS42_7DL_TGACv1_602864_AA1970360	3	3.71064	0.246374	4.46489	0.279841
gene:TRIAE_CS42_7DL_TGACv1_603307_AA1980570	3	3.11875	1.79321	3.34516	0.797506
gene:TRIAE_CS42_7DL_TGACv1_603344_AA1981450	3	10.3022	1.84041	11.4852	3.48808
gene:TRIAE_CS42_7DL_TGACv1_603493_AA1984760	3	8.78975	2.32815	9.25584	2.24271
gene:TRIAE_CS42_7DL_TGACv1_603799_AA1989450	3	3.437	0.932617	2.10155	1.26441
gene:TRIAE_CS42_7DL_TGACv1_604100_AA1993750	3	1.00466	0.406281	0.718096	0.157707
gene:TRIAE_CS42_7DL_TGACv1_604112_AA1993930	3	1.06238	0.220326	0.748756	0.140658
gene:TRIAE_CS42_7DL_TGACv1_604239_AA1995620	3	102.806	2.92069	115.815	5.28757
gene:TRIAE_CS42_7DL_TGACv1_604860_AA2002360	3	2.02424	0.21789	1.90037	0.41233
gene:TRIAE_CS42_7DL_TGACv1_605418_AA2006500	3	2.22396	1.01811	1.62766	0.31705
gene:TRIAE_CS42_7DS_TGACv1_621538_AA2018830	3	3.43444	1.02375	2.98303	0.383855
gene:TRIAE_CS42_7DS_TGACv1_621578_AA2019790	3	0.753985	0.125919	0.530421	0.239785
gene:TRIAE_CS42_7DS_TGACv1_621601_AA2020620	3	1.13618	0.260213	0.656134	0.265873
gene:TRIAE_CS42_7DS_TGACv1_621863_AA2027930	3	1.91528	0.378456	2.29797	0.356177
gene:TRIAE_CS42_7DS_TGACv1_621877_AA2028350	3	1.8175	0.489964	1.72956	0.355738
gene:TRIAE_CS42_7DS_TGACv1_622120_AA2033180	3	3.04073	0.228301	2.83127	0.0435349
gene:TRIAE_CS42_7DS_TGACv1_622404_AA2038940	3	3.21439	0.774394	3.46217	1.12508
gene:TRIAE_CS42_7DS_TGACv1_622637_AA2042970	3	5.09699	1.10317	5.4739	1.08173
gene:TRIAE_CS42_7DS_TGACv1_622853_AA2046390	3	2.94846	0.753387	2.98266	1.22864
gene:TRIAE_CS42_7DS_TGACv1_622927_AA2047370	3	18.0489	2.71069	16.6597	2.81618
gene:TRIAE_CS42_7DS_TGACv1_622985_AA2048230	3	14.8396	11.9547	14.4743	3.26228
gene:TRIAE_CS42_7DS_TGACv1_623041_AA2048970	3	314.749	113.169	320.373	49.2999
gene:TRIAE_CS42_7DS_TGACv1_623085_AA2049430	3	11.7586	0.607602	13.7339	1.64307
gene:TRIAE_CS42_7DS_TGACv1_623177_AA2050420	3	1.06459	0.204206	0.708336	0.565196
gene:TRIAE_CS42_7DS_TGACv1_623240_AA2051020	3	1.17998	0.091948	1.04663	0.0529182
gene:TRIAE_CS42_7DS_TGACv1_624459_AA2061530	3	4.67487	1.38133	3.88965	1.01754
gene:TRIAE_CS42_7DS_TGACv1_624471_AA2061580	3	2.88001	0.631065	3.1622	0.653826
gene:TRIAE_CS42_7DS_TGACv1_624521_AA2061810	3	1.53879	0.290659	1.73631	0.39016
gene:TRIAE_CS42_U_TGACv1_640850_AA2077170	3	2.67342	0.285693	1.98218	0.340702
gene:TRIAE_CS42_U_TGACv1_641005_AA2082060	3	1.8274	0.354553	1.4599	0.452785
gene:TRIAE_CS42_U_TGACv1_641055_AA2083660	3	5.78731	0.731065	5.65754	0.962643
gene:TRIAE_CS42_U_TGACv1_641065_AA2083990	3	1.35636	0.20044	0.97887	0.591078
gene:TRIAE_CS42_U_TGACv1_641073_AA2084280	3	4.57967	1.08327	4.38467	0.709146
gene:TRIAE_CS42_U_TGACv1_641429_AA2094870	3	1.06877	0.141848	1.09365	0.364065
gene:TRIAE_CS42_U_TGACv1_641498_AA2096480	3	6.629	1.57494	5.65484	2.60422
gene:TRIAE_CS42_U_TGACv1_641953_AA2108250	3	2.3372	0.77467	2.45496	0.424151
gene:TRIAE_CS42_U_TGACv1_641987_AA2108900	3	2.71973	0.536249	2.73702	0.853593
gene:TRIAE_CS42_U_TGACv1_642001_AA2109140	3	6.1737	0.867055	4.60531	0.7212
gene:TRIAE_CS42_U_TGACv1_642201_AA2113250	3	22.2645	3.05254	26.7808	2.79935
gene:TRIAE_CS42_U_TGACv1_642400_AA2117010	3	0.827714	0.031365	0.656949	0.0397978
gene:TRIAE_CS42_U_TGACv1_642460_AA2117970	3	1.46803	0.389139	1.69382	0.309803
gene:TRIAE_CS42_U_TGACv1_642642_AA2120860	3	8.12832	1.47786	7.20658	1.87857
gene:TRIAE_CS42_U_TGACv1_643293_AA2130290	3	4.61399	1.1839	4.08209	1.61312
gene:TRIAE_CS42_U_TGACv1_643301_AA2130450	3	318.425	148.789	336.672	73.8556
gene:TRIAE_CS42_U_TGACv1_644432_AA2139480	3	2.89684	0.459163	2.30383	0.822524
gene:TRIAE_CS42_U_TGACv1_645148_AA2143290	3	0.954999	0.218124	0.0462126	0.013556
Wheat_newGene_10027	4	1.61807	0.309855	2.27686	0.473245
Wheat_newGene_10428	4	30.1448	7.68244	45.419	21.7365
Wheat_newGene_10591	4	5.81651	2.11915	10.7493	2.05288
Wheat_newGene_1144	4	88.4493	12.2513	145.218	21.0801
Wheat_newGene_11883	4	6.43761	1.66267	8.63266	1.58477
Wheat_newGene_12038	4	4.53094	0.890773	11.8135	6.19131
Wheat_newGene_12714	4	9.62102	2.57273	20.3981	8.31059
Wheat_newGene_12948	4	0.81331	0.254724	1.02885	0.220288
Wheat_newGene_13692	4	0.728684	0.135542	1.37041	0.297597
Wheat_newGene_14550	4	1.17492	0.0843083	1.7325	0.505827
Wheat_newGene_14565	4	2.6446	0.675184	4.2061	0.886927
Wheat_newGene_17212	4	19.5965	4.42122	38.52	9.63163
Wheat_newGene_17213	4	1.5908	0.282366	2.43441	0.264198
Wheat_newGene_18269	4	3.51508	0.543466	6.1783	1.06169
Wheat_newGene_18270	4	15.4363	1.74501	24.1696	6.22823
Wheat_newGene_1896	4	1.46566	0.0817862	1.86707	0.229267
Wheat_newGene_20919	4	12.3745	0.538084	15.9258	0.423599
Wheat_newGene_4168	4	15.8816	2.60105	18.7424	4.42466
Wheat_newGene_4210	4	2.11887	0.297402	4.19485	1.08709
Wheat_newGene_9856	4	2.18545	0.34431	2.81664	1.65245
gene:TRIAE_CS42_1AL_TGACv1_000008_AA0000220	4	2.94909	0.367117	3.83276	1.09559
gene:TRIAE_CS42_1AL_TGACv1_000012_AA0000330	4	5.76045	1.17967	7.1271	2.94348
gene:TRIAE_CS42_1AL_TGACv1_000055_AA0001730	4	1.3021	0.486142	2.46493	0.445845
gene:TRIAE_CS42_1AL_TGACv1_000076_AA0002640	4	4.34652	1.27551	7.28234	1.59072
gene:TRIAE_CS42_1AL_TGACv1_000300_AA0008290	4	0.608896	0.0975768	1.03283	0.423336
gene:TRIAE_CS42_1AL_TGACv1_000300_AA0008300	4	8.56303	1.77594	15.0164	5.54276
gene:TRIAE_CS42_1AL_TGACv1_000343_AA0009540	4	0.542879	0.0528552	0.943087	0.111746
gene:TRIAE_CS42_1AL_TGACv1_000383_AA0010660	4	5.61163	0.335573	10.7407	2.35579
gene:TRIAE_CS42_1AL_TGACv1_000398_AA0011110	4	0.657214	0.149324	1.37665	0.216177
gene:TRIAE_CS42_1AL_TGACv1_000427_AA0011870	4	3.88429	0.302244	4.94604	0.677297
gene:TRIAE_CS42_1AL_TGACv1_000454_AA0012410	4	0.66956	0.172978	1.31689	0.41221
gene:TRIAE_CS42_1AL_TGACv1_000461_AA0012610	4	19.4135	2.27765	20.8091	14.5429
gene:TRIAE_CS42_1AL_TGACv1_000508_AA0013580	4	3.65709	0.798875	5.64493	2.15056
gene:TRIAE_CS42_1AL_TGACv1_000540_AA0014280	4	0.957304	0.115842	1.45641	0.177634
gene:TRIAE_CS42_1AL_TGACv1_000756_AA0018510	4	18.4032	0.408159	45.8935	1.77293
gene:TRIAE_CS42_1AL_TGACv1_000820_AA0019750	4	4.54117	0.71846	9.91612	1.35552
gene:TRIAE_CS42_1AL_TGACv1_001038_AA0023930	4	1.82924	0.0387347	3.05859	0.135889
gene:TRIAE_CS42_1AL_TGACv1_001154_AA0026190	4	1.40257	0.241212	2.31247	0.420421
gene:TRIAE_CS42_1AL_TGACv1_001208_AA0026970	4	3.84545	1.44177	5.02889	1.19266
gene:TRIAE_CS42_1AL_TGACv1_001232_AA0027520	4	1.5386	0.666175	2.42045	0.60073
gene:TRIAE_CS42_1AL_TGACv1_001381_AA0029640	4	2.20048	0.505158	2.75707	1.27373
gene:TRIAE_CS42_1AL_TGACv1_001408_AA0030180	4	12.3128	1.3787	20.4081	3.04128
gene:TRIAE_CS42_1AL_TGACv1_001690_AA0034060	4	2.5941	0.388185	4.44571	1.02328
gene:TRIAE_CS42_1AL_TGACv1_001859_AA0035910	4	1.91707	0.257274	2.7826	0.564043
gene:TRIAE_CS42_1AL_TGACv1_001888_AA0036300	4	33.9684	8.64564	58.1451	13.1798
gene:TRIAE_CS42_1AL_TGACv1_002086_AA0038570	4	1.77385	0.184887	3.28205	0.680559
gene:TRIAE_CS42_1AL_TGACv1_002200_AA0039680	4	11.2912	0.567006	28.38	3.37055
gene:TRIAE_CS42_1AL_TGACv1_002272_AA0040330	4	0.631928	0.0772315	1.01079	0.18687
gene:TRIAE_CS42_1AL_TGACv1_002510_AA0042560	4	6.75733	0.985789	10.0323	6.36104
gene:TRIAE_CS42_1AL_TGACv1_002623_AA0043810	4	2.809	0.413404	3.83515	0.159375
gene:TRIAE_CS42_1AL_TGACv1_002714_AA0044610	4	0.710072	0.0768909	1.35298	0.257632
gene:TRIAE_CS42_1AL_TGACv1_002760_AA0044990	4	4.9128	0.356454	6.89016	0.588209
gene:TRIAE_CS42_1AL_TGACv1_002900_AA0046040	4	5.69431	0.842669	6.31304	2.02616
gene:TRIAE_CS42_1AL_TGACv1_003078_AA0047540	4	0.446327	0.0299116	0.815763	0.226166
gene:TRIAE_CS42_1AL_TGACv1_003234_AA0048840	4	1.02843	0.0640956	2.33021	0.832336
gene:TRIAE_CS42_1AL_TGACv1_004299_AA0053140	4	4.67562	0.5051	6.75799	1.02043
gene:TRIAE_CS42_1AL_TGACv1_005785_AA0054990	4	0.7334	0.131767	1.24084	0.286955
gene:TRIAE_CS42_1AS_TGACv1_019137_AA0061440	4	1.43768	0.299103	1.80633	0.160548
gene:TRIAE_CS42_1AS_TGACv1_019138_AA0061500	4	1.00537	0.354581	1.60124	0.308938
gene:TRIAE_CS42_1AS_TGACv1_019176_AA0062150	4	1.92933	0.0629621	3.38078	0.307337
gene:TRIAE_CS42_1AS_TGACv1_019193_AA0062730	4	2.30244	0.558551	3.67648	2.0484
gene:TRIAE_CS42_1AS_TGACv1_019361_AA0065590	4	2.05236	0.185904	3.29621	0.120166
gene:TRIAE_CS42_1AS_TGACv1_019564_AA0068390	4	4.48367	0.546535	8.6318	1.93221
gene:TRIAE_CS42_1AS_TGACv1_020222_AA0075790	4	0.531625	0.213535	0.858434	0.0980359
gene:TRIAE_CS42_1AS_TGACv1_020446_AA0077540	4	29.9823	3.16874	38.0878	5.29154
gene:TRIAE_CS42_1AS_TGACv1_020684_AA0079270	4	0.584728	0.0800669	0.757195	0.211649
gene:TRIAE_CS42_1AS_TGACv1_020848_AA0080230	4	13.5755	1.93355	30.5457	6.45783
gene:TRIAE_CS42_1AS_TGACv1_021109_AA0081010	4	4.91012	1.3216	7.37432	2.02825
gene:TRIAE_CS42_1BL_TGACv1_030307_AA0086230	4	4.53038	1.99903	6.37807	1.3742
gene:TRIAE_CS42_1BL_TGACv1_030343_AA0087410	4	0.946762	0.166783	1.69078	0.502042
gene:TRIAE_CS42_1BL_TGACv1_030372_AA0088320	4	0.421209	0.0916331	1.07649	0.211772
gene:TRIAE_CS42_1BL_TGACv1_030408_AA0089770	4	3.97474	0.260511	6.82866	1.50766
gene:TRIAE_CS42_1BL_TGACv1_030437_AA0090690	4	3.36186	0.856403	3.88271	1.10134
gene:TRIAE_CS42_1BL_TGACv1_030484_AA0092170	4	0.903025	0.225024	1.07373	0.411676
gene:TRIAE_CS42_1BL_TGACv1_030603_AA0095440	4	2.78663	0.143175	5.60268	1.74271
gene:TRIAE_CS42_1BL_TGACv1_030622_AA0096080	4	1.65608	0.588706	4.09924	0.878157
gene:TRIAE_CS42_1BL_TGACv1_030643_AA0096790	4	1189.41	81.7453	1496.45	127.786
gene:TRIAE_CS42_1BL_TGACv1_030691_AA0098000	4	13.0622	3.19546	16.8105	7.76484
gene:TRIAE_CS42_1BL_TGACv1_030735_AA0099450	4	3.49772	0.206557	4.21955	0.411028
gene:TRIAE_CS42_1BL_TGACv1_030792_AA0100930	4	2.01968	0.254091	2.69036	0.782255
gene:TRIAE_CS42_1BL_TGACv1_030798_AA0101060	4	0.634124	0.152822	1.32468	0.168242
gene:TRIAE_CS42_1BL_TGACv1_030906_AA0103510	4	22.8238	1.57788	23.4207	15.5044
gene:TRIAE_CS42_1BL_TGACv1_030910_AA0103600	4	15.5525	2.15253	27.9803	8.35763
gene:TRIAE_CS42_1BL_TGACv1_031012_AA0105800	4	1.92142	0.253743	3.27951	0.720995
gene:TRIAE_CS42_1BL_TGACv1_031074_AA0107090	4	2.25254	0.246372	2.62486	1.12358
gene:TRIAE_CS42_1BL_TGACv1_031232_AA0110020	4	1.97735	0.114984	2.49073	0.238913
gene:TRIAE_CS42_1BL_TGACv1_031328_AA0111680	4	2.15963	0.26283	2.35285	1.18029
gene:TRIAE_CS42_1BL_TGACv1_031383_AA0112910	4	2.60115	0.399139	3.94978	1.05449
gene:TRIAE_CS42_1BL_TGACv1_031389_AA0112980	4	2.60183	0.605379	3.72797	0.926284
gene:TRIAE_CS42_1BL_TGACv1_031520_AA0115510	4	4.33362	1.03345	5.66614	1.17546
gene:TRIAE_CS42_1BL_TGACv1_031633_AA0117530	4	0.9457	0.276884	1.15483	0.8013
gene:TRIAE_CS42_1BL_TGACv1_031634_AA0117550	4	2.10036	0.51292	6.88114	2.228
gene:TRIAE_CS42_1BL_TGACv1_031651_AA0117900	4	3.10878	0.579101	5.06021	1.11743
gene:TRIAE_CS42_1BL_TGACv1_031687_AA0118820	4	0.986042	0.0762739	1.5724	0.41336
gene:TRIAE_CS42_1BL_TGACv1_031802_AA0120860	4	1.6279	0.453284	1.93934	0.51284
gene:TRIAE_CS42_1BL_TGACv1_031919_AA0122820	4	3.79155	0.421457	7.50986	1.39243
gene:TRIAE_CS42_1BL_TGACv1_032135_AA0125830	4	1.10821	0.212031	1.31871	0.285034
gene:TRIAE_CS42_1BL_TGACv1_032244_AA0127380	4	0.944585	0.0362887	1.41657	0.38834
gene:TRIAE_CS42_1BL_TGACv1_032324_AA0128430	4	0.433671	0.0343371	0.788978	0.0832735
gene:TRIAE_CS42_1BL_TGACv1_032451_AA0130030	4	1.84422	0.400685	2.79589	0.434894
gene:TRIAE_CS42_1BL_TGACv1_032502_AA0130580	4	0.897473	0.0643038	1.51619	0.209455
gene:TRIAE_CS42_1BL_TGACv1_032595_AA0131770	4	33.7047	5.74488	64.7674	13.5664
gene:TRIAE_CS42_1BL_TGACv1_033535_AA0140180	4	0	0.0243177	4.63062	0.846685
gene:TRIAE_CS42_1BL_TGACv1_033668_AA0141180	4	4.29029	1.05593	7.65731	3.82615
gene:TRIAE_CS42_1BL_TGACv1_033889_AA0142540	4	1.75822	0.347296	2.90265	1.07552
gene:TRIAE_CS42_1BL_TGACv1_034214_AA0143800	4	8.85755	0.519664	19.7105	7.16976
gene:TRIAE_CS42_1BL_TGACv1_034446_AA0144530	4	5.48495	1.46308	9.17174	3.41966
gene:TRIAE_CS42_1BL_TGACv1_034629_AA0145150	4	11.0184	3.19268	12.2455	6.65846
gene:TRIAE_CS42_1BL_TGACv1_037164_AA0147600	4	5.60637	1.13681	9.07546	1.94588
gene:TRIAE_CS42_1BS_TGACv1_049480_AA0154550	4	0.519579	0.16078	1.39792	0.289991
gene:TRIAE_CS42_1BS_TGACv1_049593_AA0157400	4	0.775547	0.142996	1.21048	0.230246
gene:TRIAE_CS42_1BS_TGACv1_049696_AA0159960	4	2.47713	0.604707	3.83123	1.31656
gene:TRIAE_CS42_1BS_TGACv1_049748_AA0160790	4	0.784491	0.298867	1.78023	0.20149
gene:TRIAE_CS42_1BS_TGACv1_049910_AA0164040	4	1.35557	0.031082	2.83238	0.130348
gene:TRIAE_CS42_1BS_TGACv1_050206_AA0168990	4	4.13325	0.616017	8.00138	1.79719
gene:TRIAE_CS42_1BS_TGACv1_050338_AA0170880	4	4.70867	0.663753	6.62439	2.46239
gene:TRIAE_CS42_1BS_TGACv1_050395_AA0171570	4	7.06149	1.5842	8.53101	3.39295
gene:TRIAE_CS42_1BS_TGACv1_050480_AA0172590	4	2.27659	0.183303	3.60874	0.329801
gene:TRIAE_CS42_1BS_TGACv1_050802_AA0175700	4	1.97488	0.174951	3.32732	0.417583
gene:TRIAE_CS42_1BS_TGACv1_051414_AA0179560	4	19.7333	3.17612	33.6626	9.27075
gene:TRIAE_CS42_1BS_TGACv1_052525_AA0181760	4	4.93663	0.377785	6.11289	0.522256
gene:TRIAE_CS42_1DL_TGACv1_061091_AA0184720	4	1.7874	0.683294	3.3668	0.517089
gene:TRIAE_CS42_1DL_TGACv1_061102_AA0185280	4	17.8054	2.05838	27.3574	2.77632
gene:TRIAE_CS42_1DL_TGACv1_061102_AA0185290	4	4.99508	1.03698	7.96349	0.945108
gene:TRIAE_CS42_1DL_TGACv1_061126_AA0186290	4	8.93841	1.59851	12.7889	2.82721
gene:TRIAE_CS42_1DL_TGACv1_061154_AA0187240	4	2.71558	0.510101	3.16614	1.50115
gene:TRIAE_CS42_1DL_TGACv1_061299_AA0191710	4	4.01392	0.546882	4.91464	0.988122
gene:TRIAE_CS42_1DL_TGACv1_061339_AA0192600	4	1.78445	0.367677	3.41054	2.01033
gene:TRIAE_CS42_1DL_TGACv1_061344_AA0192740	4	4.19556	0.675604	6.14941	2.0567
gene:TRIAE_CS42_1DL_TGACv1_061396_AA0194100	4	1.95423	0.220157	2.86554	0.963956
gene:TRIAE_CS42_1DL_TGACv1_061414_AA0194580	4	12.0848	2.04351	22.7694	3.35993
gene:TRIAE_CS42_1DL_TGACv1_061550_AA0198540	4	8.67856	0.362608	14.1831	1.09628
gene:TRIAE_CS42_1DL_TGACv1_061562_AA0198710	4	4.76924	0.705091	6.15282	0.906798
gene:TRIAE_CS42_1DL_TGACv1_061688_AA0201730	4	6.76154	1.51926	10.7347	3.38058
gene:TRIAE_CS42_1DL_TGACv1_061738_AA0202720	4	13.6408	5.29718	19.3314	3.73492
gene:TRIAE_CS42_1DL_TGACv1_061806_AA0203640	4	423.526	58.8454	669.444	157.267
gene:TRIAE_CS42_1DL_TGACv1_061840_AA0204180	4	1.79963	0.442767	2.17768	0.541527
gene:TRIAE_CS42_1DL_TGACv1_061913_AA0205560	4	4.34751	1.33251	6.24459	3.808
gene:TRIAE_CS42_1DL_TGACv1_061982_AA0206780	4	1.51662	0.21269	2.25756	0.278196
gene:TRIAE_CS42_1DL_TGACv1_062022_AA0207550	4	1.5609	0.156981	3.20753	0.984686
gene:TRIAE_CS42_1DL_TGACv1_062176_AA0210050	4	2.61975	0.266196	3.71193	0.588787
gene:TRIAE_CS42_1DL_TGACv1_062226_AA0210890	4	0.77386	0.0740136	1.20487	0.183649
gene:TRIAE_CS42_1DL_TGACv1_062226_AA0210950	4	2.41615	0.271533	3.39974	0.399499
gene:TRIAE_CS42_1DL_TGACv1_062292_AA0211930	4	5.95449	0.824748	10.825	3.20937
gene:TRIAE_CS42_1DL_TGACv1_062405_AA0213960	4	0.873318	0.0840024	1.58728	0.101271
gene:TRIAE_CS42_1DL_TGACv1_062408_AA0214040	4	1.1238	0.138866	1.25281	0.410887
gene:TRIAE_CS42_1DL_TGACv1_062419_AA0214280	4	1.25595	0.286984	1.57506	0.157413
gene:TRIAE_CS42_1DL_TGACv1_062706_AA0218470	4	29.0019	13.6953	39.8777	7.88242
gene:TRIAE_CS42_1DL_TGACv1_062715_AA0218610	4	0.815768	0.0542839	1.06185	0.0377522
gene:TRIAE_CS42_1DL_TGACv1_062798_AA0220110	4	5.09568	1.84222	6.31911	1.40173
gene:TRIAE_CS42_1DL_TGACv1_063317_AA0226240	4	0.910395	0.100179	1.66207	0.132444
gene:TRIAE_CS42_1DL_TGACv1_063684_AA0229850	4	1.03353	0.233298	1.56965	0.847426
gene:TRIAE_CS42_1DL_TGACv1_063692_AA0229950	4	23.6905	4.79399	44.6794	12.2285
gene:TRIAE_CS42_1DL_TGACv1_064029_AA0232190	4	1.02082	0.177646	1.4619	0.332052
gene:TRIAE_CS42_1DL_TGACv1_064075_AA0232420	4	4.40095	0.772802	6.81999	0.775323
gene:TRIAE_CS42_1DL_TGACv1_064128_AA0232720	4	74.0224	5.12472	96.4377	8.71555
gene:TRIAE_CS42_1DL_TGACv1_068752_AA0238420	4	1.9048	0.381213	2.73513	0.727855
gene:TRIAE_CS42_1DS_TGACv1_080147_AA0241360	4	4.83466	0.640272	7.48622	2.60149
gene:TRIAE_CS42_1DS_TGACv1_080189_AA0242480	4	2.96756	0.773712	5.7246	2.48055
gene:TRIAE_CS42_1DS_TGACv1_080223_AA0243550	4	6.55756	1.17644	13.1957	3.47563
gene:TRIAE_CS42_1DS_TGACv1_080364_AA0246750	4	2.05457	0.507522	2.71933	0.482492
gene:TRIAE_CS42_1DS_TGACv1_080471_AA0248600	4	1.53137	0.104393	3.04472	0.364675
gene:TRIAE_CS42_1DS_TGACv1_080658_AA0251730	4	3.23894	2.05535	4.19182	0.9752
gene:TRIAE_CS42_1DS_TGACv1_080780_AA0253650	4	0.679883	0.171202	1.19506	0.514963
gene:TRIAE_CS42_1DS_TGACv1_080968_AA0256180	4	42.154	3.4749	58.402	9.13783
gene:TRIAE_CS42_1DS_TGACv1_081487_AA0261030	4	0.587738	0.121842	1.08295	0.227705
gene:TRIAE_CS42_1DS_TGACv1_082022_AA0263610	4	0.59325	0.217237	1.43683	0.34577
gene:TRIAE_CS42_1DS_TGACv1_082185_AA0264070	4	1.64065	0.214086	2.65459	0.418719
gene:TRIAE_CS42_1DS_TGACv1_082459_AA0264670	4	3.36193	0.576198	6.37836	1.62616
gene:TRIAE_CS42_2AL_TGACv1_092899_AA0266500	4	0.33405	0.0083031	0.827791	0.105093
gene:TRIAE_CS42_2AL_TGACv1_093049_AA0270420	4	0.688999	0.113981	0.890361	0.373357
gene:TRIAE_CS42_2AL_TGACv1_093079_AA0271350	4	20.4281	3.49479	33.6606	7.52324
gene:TRIAE_CS42_2AL_TGACv1_093107_AA0272100	4	0.723351	0.15128	1.19888	0.198741
gene:TRIAE_CS42_2AL_TGACv1_093231_AA0275620	4	19.0916	0.918806	30.7438	1.95575
gene:TRIAE_CS42_2AL_TGACv1_093273_AA0276470	4	0.832123	0.211153	1.74488	0.319895
gene:TRIAE_CS42_2AL_TGACv1_093323_AA0277600	4	14.2518	2.29061	24.2252	5.33578
gene:TRIAE_CS42_2AL_TGACv1_093323_AA0277630	4	13.6188	1.9663	33.5356	6.0286
gene:TRIAE_CS42_2AL_TGACv1_093349_AA0278180	4	2.36525	0.579038	3.28064	1.64548
gene:TRIAE_CS42_2AL_TGACv1_093640_AA0284230	4	3.2067	0.428668	5.06481	1.0304
gene:TRIAE_CS42_2AL_TGACv1_093665_AA0284870	4	33.9316	11.798	41.6718	9.68629
gene:TRIAE_CS42_2AL_TGACv1_093714_AA0285580	4	5.513	0.753154	8.47271	1.40772
gene:TRIAE_CS42_2AL_TGACv1_093732_AA0285750	4	0.96404	0.195	1.3721	0.338562
gene:TRIAE_CS42_2AL_TGACv1_093808_AA0287220	4	2.09725	0.492596	2.74712	0.869426
gene:TRIAE_CS42_2AL_TGACv1_093918_AA0289330	4	1.28748	0.468698	3.17822	0.557902
gene:TRIAE_CS42_2AL_TGACv1_093961_AA0290230	4	0.744803	0.0867372	1.2286	0.512915
gene:TRIAE_CS42_2AL_TGACv1_093994_AA0290870	4	11.6789	1.26654	16.2628	8.76193
gene:TRIAE_CS42_2AL_TGACv1_094039_AA0291530	4	2.84858	0.7737	3.57113	1.59904
gene:TRIAE_CS42_2AL_TGACv1_094073_AA0292160	4	6.51483	0.480491	11.5562	1.04508
gene:TRIAE_CS42_2AL_TGACv1_094098_AA0292570	4	2.27683	0.805061	3.03879	0.603428
gene:TRIAE_CS42_2AL_TGACv1_094214_AA0294520	4	0.877735	0.221562	1.65235	0.359355
gene:TRIAE_CS42_2AL_TGACv1_094481_AA0298560	4	7.08587	1.09285	17.888	2.71558
gene:TRIAE_CS42_2AL_TGACv1_094530_AA0299310	4	2.12648	0.363691	3.67773	0.764857
gene:TRIAE_CS42_2AL_TGACv1_094684_AA0301450	4	2.53092	0.482922	3.90008	1.28951
gene:TRIAE_CS42_2AL_TGACv1_094713_AA0301950	4	2.66767	0.693786	2.96265	1.16609
gene:TRIAE_CS42_2AL_TGACv1_094802_AA0303360	4	4.08242	0.947747	4.75345	1.93274
gene:TRIAE_CS42_2AL_TGACv1_095087_AA0306720	4	1.84311	0.45602	2.9169	0.810115
gene:TRIAE_CS42_2AL_TGACv1_095099_AA0306910	4	0.998446	0.583373	1.3908	0.3037
gene:TRIAE_CS42_2AL_TGACv1_095130_AA0307250	4	6.59792	1.36397	8.23467	2.05126
gene:TRIAE_CS42_2AL_TGACv1_095186_AA0307940	4	0.981506	0.120055	1.56533	0.108767
gene:TRIAE_CS42_2AL_TGACv1_095322_AA0309610	4	1.12829	0.267119	1.58873	0.793551
gene:TRIAE_CS42_2AL_TGACv1_095754_AA0314270	4	0.559907	0.00844693	1.06852	0.0728238
gene:TRIAE_CS42_2AL_TGACv1_095790_AA0314570	4	6.96164	0.866996	9.58263	3.58546
gene:TRIAE_CS42_2AL_TGACv1_095974_AA0316300	4	0.82035	0.126951	1.02972	0.0894545
gene:TRIAE_CS42_2AL_TGACv1_096348_AA0318750	4	6.68662	0.739458	9.60935	1.15374
gene:TRIAE_CS42_2AL_TGACv1_096383_AA0318980	4	0.443875	0.0677214	0.58386	0.115734
gene:TRIAE_CS42_2AL_TGACv1_096521_AA0319660	4	0.943238	0.227189	1.29088	0.384917
gene:TRIAE_CS42_2AL_TGACv1_096977_AA0322420	4	3.1291	1.2086	4.01699	0.784099
gene:TRIAE_CS42_2AL_TGACv1_096983_AA0322440	4	2.00837	0.322976	3.60852	0.500462
gene:TRIAE_CS42_2AL_TGACv1_097687_AA0324930	4	105.143	18.1465	138.138	26.4257
gene:TRIAE_CS42_2AL_TGACv1_098377_AA0326130	4	0.959668	0.165418	1.31807	0.340504
gene:TRIAE_CS42_2AS_TGACv1_112113_AA0330780	4	1.27516	0.0277701	2.62408	0.15408
gene:TRIAE_CS42_2AS_TGACv1_112333_AA0335720	4	2.89275	0.225027	3.92463	0.308523
gene:TRIAE_CS42_2AS_TGACv1_112333_AA0335730	4	3.46376	0.649066	4.66675	1.21729
gene:TRIAE_CS42_2AS_TGACv1_112439_AA0338020	4	2.70937	0.621316	3.74322	1.61396
gene:TRIAE_CS42_2AS_TGACv1_112531_AA0340050	4	0.812659	0.090641	1.01429	0.110641
gene:TRIAE_CS42_2AS_TGACv1_112912_AA0347530	4	4.19688	0.524844	7.28749	1.19335
gene:TRIAE_CS42_2AS_TGACv1_112955_AA0348580	4	1.09768	0.16037	3.92489	0.734854
gene:TRIAE_CS42_2AS_TGACv1_112974_AA0348940	4	2.42712	0.999569	4.05403	0.88053
gene:TRIAE_CS42_2AS_TGACv1_113382_AA0355240	4	15.4774	1.64999	22.0332	7.57793
gene:TRIAE_CS42_2AS_TGACv1_113958_AA0362750	4	1.93853	0.440715	2.22281	0.75323
gene:TRIAE_CS42_2AS_TGACv1_113978_AA0363000	4	3.78653	0.565466	6.99465	2.22183
gene:TRIAE_CS42_2AS_TGACv1_114102_AA0364100	4	0.549435	0.0359613	0.816161	0.131458
gene:TRIAE_CS42_2AS_TGACv1_114197_AA0364940	4	0.705617	0.144035	1.80727	0.417093
gene:TRIAE_CS42_2AS_TGACv1_114366_AA0366390	4	6.56988	0.201371	13.7023	0.857103
gene:TRIAE_CS42_2AS_TGACv1_114823_AA0369500	4	1.03319	0.223211	1.55607	0.194273
gene:TRIAE_CS42_2BL_TGACv1_129281_AA0376350	4	33.0852	10.588	40.0488	8.25528
gene:TRIAE_CS42_2BL_TGACv1_129321_AA0378600	4	0.830336	0.0951585	1.46811	0.566076
[truncated: 3,445 more rows]

## Sheet: Table S6
The 2582 genes that show at least fourfold change in transcript abundance are identified in ptsd1-YS/WT-YS
[truncated: 2,583 more rows]

[truncated: 17 more sheets: Table S7, central pie chart , left pie chart, right pie chart, Table S8, Table S9, Table S10, Table S11, Table S12, Table S13, Table S14, Table S15, Table S16, Table S17, Table S18, Table S19, Table S20]
