# Supplementary material for: Enhanced Senescence Process is the Major Factor Stopping Spike Differentiation of Wheat Mutant ptsd1
Source: Int J Mol Sci. 2019 Sep 19;20(18):4642. doi: 10.3390/ijms20184642 (PMC6770497; doi:10.3390/ijms20184642)
Supplement: Supplementary file 1 [file ijms-20-04642-s001.zip › Table S21-S24.xls]

## Sheet: Table S21
The DE miRNAs in the four samples
#ID	S1a	S1b	S1c	S2a	S2b	S2c	S3a	S3b	S3c	S4a	S4b	S4c
tae-miR159a	200752	197588	143644	219977	246292	201568	150560	170557	136654	152369	185522	137545
tae-miR164	573.448	546.044	294.085	1482.67	2376.89	1931.2	178.946	284.469	124.798	366.569	802.538	814.38
tae-miR167a	1165.01	675.928	1586.69	8694.58	12536.2	11227.8	616.894	834.228	610.125	6566.52	8283.51	8476.75
tae-miR167c-5p	766.61	556.647	936.97	4599.06	6986.91	6541.15	386.148	568.937	379.017	3725.61	5214.15	4787.29
tae-miR171b	27.1633	21.2056	41.0352	11.1899	0	4.79205	51.8003	44.7479	41.5995	3.5247	14.0796	13.498
tae-miR395a	262.579	233.261	88.9096	50.3547	54.3107	9.5841	395.566	214.151	328.173	66.9693	37.5456	76.4887
tae-miR395b	268.615	246.515	82.0704	39.1648	70.2844	28.7523	386.148	210.954	332.796	59.9199	37.5456	98.9854
tae-miR397-5p	141.853	159.042	85.49	33.5698	9.58424	23.9602	127.146	95.8883	171.02	38.7717	70.3981	49.4927
tae-miR398	66.3993	82.1717	37.6156	5.59497	0	4.79205	117.728	25.5702	83.1989	17.6235	14.0796	17.9973
tae-miR5200	45.2722	60.9661	37.6156	11.1899	6.38949	4.79205	51.8003	51.1404	50.8438	31.7223	18.7728	0
tae-miR6201	760.573	500.982	762.57	710.561	1718.77	1653.26	904.151	1073.95	1030.74	2343.93	2435.77	3257.52
tae-miR7757-5p	31077.9	28455.3	25277.7	19381	27628.2	28900.8	27336.4	38173.1	31476.9	67082.1	82750.6	75386.4
tae-miR9654b-3p	301.815	180.248	201.756	100.709	121.4	138.969	287.256	383.553	184.886	179.76	51.6253	175.474
tae-miR9656-3p	45.2722	47.7126	58.1332	0	6.38949	0	65.9276	70.3181	69.3324	24.6729	0	13.498
tae-miR9666b-3p	66.3993	53.014	147.043	5.59497	63.8949	28.7523	80.055	131.047	189.509	31.7223	28.1592	76.4887
tae-miR9670-3p	10192.3	24412.9	5149.92	10356.3	5603.58	5381.47	1836.56	4867.93	2269.48	2016.13	3454.2	2704.1
tae-miR9672a-3p	8360.27	3528.08	9055.1	509.142	1437.64	1111.76	11127.6	6309.45	12567.7	1987.93	929.255	1759.24
tae-miR9672b	70995.9	35005.1	50018.5	4940.36	14334.8	7403.72	75652	64778.9	74481.5	18131.1	9423.96	12197.7
tae-miR9673-5p	9.05444	50.3633	44.4548	55.9497	28.7527	33.5443	14.1274	25.5702	0	0	0	0
tae-miR9675-3p	36.2178	34.4591	44.4548	11.1899	3.19475	9.5841	47.0912	35.159	106.31	7.0494	9.38641	4.49934
tae-miR9676-5p	30.1815	53.014	47.8744	0	0	0	51.8003	105.477	92.4432	10.5741	18.7728	0
tae-miR9776	1014.1	1606.32	998.523	195.824	115.011	76.6728	734.622	1310.47	1215.63	250.254	258.126	184.473
tae-miR9777	220.325	259.768	232.533	682.586	287.527	426.492	235.456	249.31	244.975	253.778	300.365	224.967
tae-miR9779	57.3448	47.7126	17.098	179.039	83.0634	86.2569	136.564	44.7479	64.7103	77.5434	70.3981	40.494
novel-miR1	3054.37	1664.64	3655.55	1963.83	2213.96	3862.39	4115.77	2982.13	1987.53	2361.55	1295.32	1750.24
novel-miR2	75.4537	60.9661	64.9724	33.5698	22.3632	23.9602	136.564	83.1032	184.886	98.6916	79.7845	98.9854
novel-miR3	69.4174	71.5689	212.015	229.394	175.711	186.89	108.31	89.4958	60.0881	133.939	98.5573	143.979
novel-miR4	38780.2	26795.9	17224.5	142951	34583.1	46037.2	49346.8	24946.9	26101.3	18480	33260.7	13034.6
novel-miR5	15.0907	10.6028	20.5176	0	22.3632	14.3761	47.0912	25.5702	32.3551	66.9693	56.3185	94.4861
novel-miR6	4334.06	9065.39	5074.68	11100.4	5616.36	5232.92	3381.15	5094.87	4183.06	3517.65	3914.13	2771.59
novel-miR7	383.305	432.064	540.297	2070.14	440.875	1049.46	654.567	396.338	619.37	496.983	408.309	314.954
novel-miR8	16388.5	40380.7	30478.9	25832	22762.6	23049.8	9663.11	14827.5	11684.8	16023.3	20814.4	17533.9
novel-miR9	196.18	159.042	116.266	430.813	108.621	191.682	164.819	99.0846	157.153	84.5928	56.3185	26.996
novel-miR10	123.744	45.0619	99.1684	22.3799	44.7264	76.6728	211.91	124.655	203.375	215.007	136.103	233.965
novel-miR11	45.2722	37.1098	61.5528	44.7598	83.0634	153.346	28.2547	25.5702	32.3551	74.0187	84.4777	166.475
novel-miR12	15.0907	10.6028	17.098	0	9.58424	33.5443	89.4732	25.5702	69.3324	102.216	28.1592	71.9894
novel-miR13	609.666	405.557	536.877	408.433	440.875	656.511	1111.35	1057.97	697.946	4804.17	3641.93	6186.59
novel-miR14	81.49	79.521	41.0352	16.7849	9.58424	9.5841	80.055	92.692	97.0654	35.247	46.9321	40.494
novel-miR15	651.92	471.824	256.47	61.5447	38.3369	23.9602	711.077	958.883	600.881	285.501	154.876	80.9881
novel-miR16	319.924	212.056	506.101	906.385	1456.8	2400.82	174.237	153.421	152.531	807.157	727.447	931.363
novel-miR17	63.3811	95.4252	54.7136	16.7849	31.9475	19.1682	70.6368	163.01	152.531	648.545	1041.89	976.356
novel-miR18	36.2178	63.6168	47.8744	11.1899	15.9737	14.3761	37.6729	108.673	120.176	422.964	628.889	602.911
novel-miR19	513.085	278.323	434.289	123.089	399.343	325.859	673.404	511.404	647.103	1011.59	713.367	1295.81
novel-miR20	172.034	100.727	136.784	67.1396	118.206	162.93	277.838	198.169	198.753	338.371	225.274	526.422
novel-miR21	129.78	161.693	246.211	447.598	498.38	364.196	141.274	159.814	101.688	218.531	323.831	224.967
novel-miR22	2873.28	2913.12	1730.32	8509.95	2862.49	2822.52	3550.67	2090.37	3790.17	2333.35	3801.5	1993.21
novel-miR23	150.907	45.0619	164.141	33.5698	41.5317	33.5443	117.728	188.58	184.886	197.383	107.944	251.963
novel-miR24	307.851	222.659	181.239	83.9245	111.816	115.009	230.747	357.983	295.818	98.6916	75.0913	80.9881
novel-miR25	132.799	166.994	184.658	363.673	137.374	541.502	499.166	127.851	587.014	239.68	342.604	395.942
novel-miR26	81.49	47.7126	109.427	11.1899	41.5317	33.5443	136.564	76.7106	101.688	77.5434	107.944	121.482
novel-miR27	485.922	363.146	376.156	61.5447	67.0897	33.5443	588.64	792.677	795.012	225.581	140.796	116.983
novel-miR28	12.0726	26.507	23.9372	11.1899	25.558	47.9205	32.9638	25.5702	27.733	66.9693	51.6253	80.9881
novel-miR29	12.0726	37.1098	109.427	111.899	105.427	220.434	51.8003	35.159	69.3324	200.908	154.876	152.977
novel-miR30	114.69	84.8224	379.575	72.7346	159.737	249.187	136.564	127.851	129.421	74.0187	61.0117	112.483
novel-miR31	268.615	148.439	362.477	50.3547	153.348	162.93	461.494	329.217	383.639	348.945	295.672	481.429
novel-miR32	751.519	736.894	656.563	123.089	153.348	119.801	555.676	255.702	1021.5	133.939	140.796	233.965
novel-miR33	99.5989	47.7126	71.8116	11.1899	19.1685	38.3364	103.601	92.692	147.909	172.71	23.466	103.485
novel-miR34	238.434	312.782	170.98	162.254	47.9212	43.1284	235.456	204.562	166.398	112.79	79.7845	26.996
novel-miR35	33.1996	42.4112	23.9372	0	3.19475	0	9.41824	15.9814	36.9773	10.5741	4.69321	4.49934
novel-miR36	597.593	413.509	642.884	145.469	268.359	368.988	560.385	783.088	637.858	355.995	328.524	310.454
novel-miR37	135.817	55.6647	102.588	27.9748	99.0371	110.217	207.201	163.01	244.975	324.273	225.274	418.438
novel-miR38	150.907	116.631	92.3292	374.863	201.269	244.395	277.838	131.047	120.176	95.1669	122.023	76.4887
novel-miR39	9.05444	34.4591	3.4196	27.9748	79.8686	115.009	4.70912	6.39255	27.733	56.3952	51.6253	76.4887
novel-miR40	42.2541	26.507	71.8116	251.774	357.811	388.156	42.3821	63.9255	55.4659	225.581	272.206	301.456
novel-miR41	383.305	164.343	389.834	106.304	217.243	287.523	701.659	342.002	739.546	525.18	459.934	1061.84
novel-miR42	199.198	132.535	512.94	917.575	565.47	737.976	254.292	210.954	231.108	655.594	450.548	535.421
novel-miR43	0	10.6028	27.3568	151.064	271.553	383.364	9.41824	3.19628	4.62216	81.0681	136.103	242.964
novel-miR44	18.1089	23.8563	54.7136	55.9497	83.0634	91.0489	23.5456	25.5702	46.2216	56.3952	42.2388	53.992
novel-miR45	262.579	140.487	242.791	50.3547	70.2844	86.2569	565.094	680.807	952.165	218.531	154.876	220.467
novel-miR46	2173.07	1730.91	1921.81	3149.97	3833.69	5889.43	2448.74	2812.72	3221.65	4832.37	4824.61	6047.11
novel-miR47	93.5626	121.932	181.239	95.1145	118.206	225.226	89.4732	140.636	226.486	331.322	290.979	337.45
novel-miR48	72.4356	60.9661	106.008	5.59497	79.8686	23.9602	37.6729	31.9628	46.2216	63.4446	61.0117	40.494
novel-miR49	187.125	166.994	150.462	654.611	137.374	153.346	230.747	175.795	161.776	102.216	93.8641	98.9854
novel-miR50	10415.6	9629.99	7341.88	4638.23	3657.98	2923.15	9470.04	9703.9	11458.3	2573.03	1769.34	1439.79
novel-miR51	153.926	98.0759	153.882	11.1899	118.206	115.009	353.184	169.403	244.975	299.6	197.115	355.448
novel-miR52	120.726	135.186	188.078	16.7849	44.7264	43.1284	89.4732	73.5144	180.264	84.5928	84.4777	67.49
novel-miR53	2139.87	1444.63	1733.74	3541.62	5846.38	6871.8	1921.32	2748.8	1428.25	4793.59	5411.27	5196.73
novel-miR54	75.4537	140.487	112.847	50.3547	44.7264	47.9205	65.9276	105.477	97.0654	35.247	32.8524	22.4967
novel-miR55	42.2541	55.6647	75.2312	111.899	60.7002	71.8807	94.1824	83.1032	110.932	59.9199	46.9321	62.9907
novel-miR56	6486	3681.82	4684.85	8426.02	12053.8	14529.5	6201.91	8032.24	4580.56	11582.2	12798.4	13205.6
novel-miR57	386.323	206.755	290.666	44.7598	249.19	301.899	607.476	377.161	563.904	669.693	436.468	782.885
novel-miR58	111.671	31.8084	27.3568	16.7849	47.9212	57.5046	145.983	118.262	46.2216	186.809	136.103	251.963
novel-miR59	36.2178	37.1098	20.5176	16.7849	15.9737	14.3761	70.6368	44.7479	36.9773	31.7223	14.0796	8.99867
novel-miR60	869.227	882.683	584.751	173.444	153.348	148.554	546.258	581.722	443.727	334.847	183.035	130.481
novel-miR61	295.779	108.679	246.211	67.1396	169.321	201.266	508.585	441.086	434.483	535.755	305.058	512.924
novel-miR62	90.5444	68.9182	41.0352	0	3.19475	4.79205	98.8915	108.673	120.176	14.0988	23.466	0
novel-miR63	175.053	137.836	307.764	89.5195	188.49	297.107	127.146	121.459	212.619	327.797	234.66	454.433
novel-miR64	30.1815	5.3014	82.0704	72.7346	252.385	455.245	47.0912	31.9628	46.2216	355.995	276.899	544.42

## Sheet: Table S22
The clean reads and Q30 of each sample
BMK-ID	Clean_reads	Q30(%)
S1a	19927881	98.56
S1b	17294204	98.74
S1c	16920251	98.42
S2a	15319753	98.59
S2b	18125170	98.53
S2c	22474904	98.62
S3a	17791277	98.44
S3b	18971727	98.6
S3c	20611067	98.58
S4a	22837134	98.6
S4b	17759331	98.47
S4c	20878348	98.48

## Sheet: Table S23
Co-expression clusters of the DE miRNAs
#ID	WT-st	WT-ys	ptsd1-st	ptsd1-ys	Cluster
novel-miR-10	-0.308993	-1.1935	0.693644	0.808852	1
novel-miR-12	-1.0521	-1.04152	0.980683	1.11294	1
novel-miR-13	-1.01875	-1.06234	-0.134573	2.21566	1
novel-miR-17	-0.714864	-2.32549	0.131067	2.90929	1
novel-miR-18	-0.634862	-2.39346	0.20378	2.82454	1
novel-miR-19	-0.337098	-0.866502	0.241482	0.962118	1
novel-miR-2	-0.0375255	-1.33954	0.958126	0.418938	1
novel-miR-20	-0.472508	-0.704459	0.243715	0.933251	1
novel-miR-23	0.157759	-1.54372	0.602432	0.783526	1
novel-miR-26	0.170307	-1.26631	0.566367	0.529634	1
novel-miR-28	-0.623757	-0.203565	-0.177495	1.00482	1
novel-miR-31	-0.00903648	-1.0911	0.580285	0.519847	1
novel-miR-33	0.135165	-1.49625	0.77958	0.581509	1
novel-miR-37	-0.614875	-0.921264	0.442366	1.09377	1
novel-miR-41	-0.358637	-0.973635	0.566788	0.765484	1
novel-miR-47	-0.403244	-0.259718	-0.201918	0.86488	1
novel-miR-5	-0.747823	-1.05624	0.386372	1.41769	1
novel-miR-51	-0.313478	-1.03829	0.600742	0.75103	1
novel-miR-57	-0.333537	-0.899861	0.473576	0.759822	1
novel-miR-58	-0.527557	-1.00093	0.323022	1.20547	1
novel-miR-61	-0.392584	-0.961257	0.692914	0.660927	1
tae-miR6201	-0.89253	0.118579	-0.321319	1.09527	1
tae-miR7757-5p	-0.360639	-0.520591	-0.167109	1.04834	1
novel-miR-1	0.143033	0.0842703	0.260534	-0.487837	2
novel-miR-21	-0.344196	0.936004	-0.758302	0.166494	2
novel-miR-22	-0.339231	0.577703	-0.0120063	-0.226466	2
novel-miR-25	-0.857574	0.243357	0.462464	0.151753	2
novel-miR-3	-0.0961733	0.644821	-0.544595	-0.00405239	2
novel-miR-30	0.508327	0.244059	-0.0443663	-0.708019	2
novel-miR-38	-0.360996	0.821377	0.191155	-0.651535	2
novel-miR-4	-0.339194	1.0938	-0.0612273	-0.693377	2
novel-miR-44	-0.462134	0.763222	-0.48168	0.180592	2
novel-miR-46	-0.778871	0.364556	-0.236963	0.651277	2
novel-miR-48	0.66653	-0.441966	-0.361684	0.13712	2
novel-miR-49	-0.076099	0.825652	0.0945545	-0.844108	2
novel-miR-55	-0.297115	0.193395	0.428178	-0.324459	2
novel-miR-56	-0.729306	0.507541	-0.388229	0.609994	2
novel-miR-6	0.28821	0.536868	-0.257018	-0.56806	2
novel-miR-63	-0.0435737	-0.152956	-0.469495	0.666025	2
novel-miR-7	-0.385025	1.00607	-0.0845407	-0.536502	2
novel-miR-8	0.559137	0.274875	-0.710906	-0.123105	2
novel-miR-9	0.251408	0.881045	0.0892958	-1.22175	2
tae-miR159a	0.0328439	0.33409	-0.21078	-0.156153	2
tae-miR9670-3p	1.33147	0.434073	-0.815481	-0.950062	2
tae-miR9673-5p	1.5741	1.75615	0.250434	-3.58069	2
tae-miR9777	-0.282501	0.685241	-0.248406	-0.154335	2
tae-miR9779	-0.77373	0.715496	0.218826	-0.160592	2
novel-miR-11	-0.347396	0.604176	-1.06778	0.811	3
novel-miR-16	-0.583352	1.61165	-1.69077	0.662473	3
novel-miR-29	-0.7724	0.675082	-0.79324	0.890559	3
novel-miR-39	-0.957726	1.21959	-1.21303	0.951166	3
novel-miR-40	-1.37054	1.43067	-1.17184	1.11171	3
novel-miR-42	-0.517559	0.874033	-0.795041	0.438567	3
novel-miR-43	-1.69644	2.60739	-2.71367	1.80272	3
novel-miR-53	-0.83566	0.776082	-0.638289	0.697867	3
novel-miR-64	-1.52025	1.17976	-1.43068	1.77117	3
tae-miR164	-0.31481	1.71728	-1.57547	0.173	3
tae-miR167a	-1.31874	1.92345	-2.0516	1.44689	3
tae-miR167c-5p	-1.21089	1.79105	-1.97016	1.39	3
novel-miR-14	0.672611	-1.72352	1.08457	-0.0336615	4
novel-miR-15	1.0323	-2.41462	1.74941	-0.367083	4
novel-miR-24	0.586694	-0.601127	0.899084	-0.884652	4
novel-miR-27	0.85091	-2.04356	1.67822	-0.485567	4
novel-miR-32	1.18094	-1.24671	0.954434	-0.888664	4
novel-miR-34	0.863892	-0.636625	0.612947	-0.840214	4
novel-miR-35	1.71747	-2.33164	1.06802	-0.45384	4
novel-miR-36	0.386924	-0.689375	0.647015	-0.344564	4
novel-miR-45	-0.00338228	-1.63161	1.75885	-0.123856	4
novel-miR-50	0.842257	-0.445042	1.00378	-1.40099	4
novel-miR-52	0.830575	-1.22345	0.462156	-0.0692757	4
novel-miR-54	0.82487	-0.359405	0.535404	-1.00087	4
novel-miR-59	0.253146	-0.696723	0.935027	-0.49145	4
novel-miR-60	1.17654	-1.11364	0.605324	-0.668228	4
novel-miR-62	1.4593	-2.75187	2.15999	-0.867413	4
tae-miR171b	0.777559	-1.50577	1.38874	-0.660528	4
tae-miR395a	0.830566	-1.49505	1.50939	-0.844902	4
tae-miR395b	0.760206	-1.32748	1.39648	-0.829204	4
tae-miR397-5p	0.928372	-1.54504	0.956512	-0.33984	4
tae-miR398	1.34654	-2.47436	1.62521	-0.497382	4
tae-miR5200	0.973901	-1.5592	1.0683	-0.483001	4
tae-miR9654b-3p	0.334565	-0.581112	0.656783	-0.410236	4
tae-miR9656-3p	1.37616	-2.66069	1.81271	-0.52818	4
tae-miR9666b-3p	0.445113	-0.967127	1.02803	-0.506014	4
tae-miR9672a-3p	1.10451	-1.66987	1.62314	-1.05779	4
tae-miR9672b	1.01458	-1.53324	1.4766	-0.957938	4
tae-miR9675-3p	0.934206	-1.19683	1.63161	-1.36899	4
tae-miR9676-5p	1.65465	-3.82723	2.56921	-0.396633	4
tae-miR9776	1.43587	-1.77747	1.28563	-0.944036	4

## Sheet: Table S24
The DE miRNAs and their targets annotation information
miRNA_ID	Target_ID	Target_name	Swiss_Prot_annotation	miRNA_aligned_fragment	Target_aligned_fragment
novel-miR1	gene:TRIAE_CS42_1BL_TGACv1_030913_AA0103710	CML	Probable calcium-binding protein CML27 GN=CML27 OS=Oryza sativa subsp. japonica (Rice) PE=2 SV=1	UCUGUAAACUAAUAUAAGAGU	UGUCGUAGAUGAGUUUAUGGA
novel-miR1	gene:TRIAE_CS42_1DL_TGACv1_062825_AA0220570	CML	Probable calcium-binding protein CML17 GN=CML17 OS=Oryza sativa subsp. japonica (Rice) PE=2 SV=1	UCUGUAAACUAAUAUAAGAGU	UGUCGUAAAUGAGUUUAUGGA
novel-miR13	Wheat_newGene_1280	MADS	Agamous-like MADS-box protein AGL14 GN=AGL14 OS=Arabidopsis thaliana (Mouse-ear cress) PE=1 SV=2	UCCGUAAACUAAUAUAAGAAU	UUUCUUAUAUUAGUUUGCGGA
novel-miR16	gene:TRIAE_CS42_5AL_TGACv1_377746_AA1249180	ACA	Calcium-transporting ATPase 9, plasma membrane-type GN=ACA9 OS=Arabidopsis thaliana (Mouse-ear cress) PE=2 SV=2	ACUGAAUGUGCUCGACGAAAUGCU	GGUUGUUCGUUGGGGACGUUCUGU
novel-miR19	gene:TRIAE_CS42_3AL_TGACv1_193635_AA0615890	B3	B3 domain-containing protein Os03g0619600 OS=Oryza sativa subsp. japonica (Rice) PE=2 SV=1	AUCUUUGCCGUCUGUAAUUAAAAC	GAACCAGCUACCGAUGGUGAAGAU
novel-miR19	gene:TRIAE_CS42_3DL_TGACv1_249546_AA0851370	B3	B3 domain-containing protein Os03g0620400 OS=Oryza sativa subsp. japonica (Rice) PE=2 SV=1	AUCUUUGCCGUCUGUAAUUAAAAC	GAACCAACCACUGAUGGCGAAGAU
novel-miR21	gene:TRIAE_CS42_7AL_TGACv1_556319_AA1760840	LRR-V	Protein STRUBBELIG-RECEPTOR FAMILY 3 (Precursor) GN=SRF3 OS=Arabidopsis thaliana (Mouse-ear cress) PE=2 SV=1	GGAACGUUGGCUGGCUCGAGG	UUUUGAACCAGCUAAUGUUCU
novel-miR21	gene:TRIAE_CS42_3B_TGACv1_224499_AA0797310	AB3C	ABC transporter C family member 3 GN=MJG19.3 OS=Arabidopsis thaliana (Mouse-ear cress) PE=1 SV=1	GGAACGUUGGCUGGCUCGAGG	CGUCAUGCUUGUCAACGUUCC
novel-miR3	gene:TRIAE_CS42_3DS_TGACv1_271542_AA0902020	LRK10L-2	Probable receptor-like protein kinase At5g39020 (Precursor) GN=At5g39020 OS=Arabidopsis thaliana (Mouse-ear cress) PE=2 SV=1	ACUCGACGGUCGUCGUGUAGACGU	AAGAUUACAUGAUGGUCGUCUGGU
novel-miR3	gene:TRIAE_CS42_4AS_TGACv1_307687_AA1022720	ZFP	Zinc finger protein 1 GN=ZFP1 OS=Arabidopsis thaliana (Mouse-ear cress) PE=2 SV=1	ACUCGACGGUCGUCGUGUAGACGU	CCGCCGCCACGACGACCGCCGAGU
novel-miR3	gene:TRIAE_CS42_3DL_TGACv1_252009_AA0886970	GDL83	GDSL esterase/lipase At5g45910 (Precursor) GN=At5g45910 OS=Arabidopsis thaliana (Mouse-ear cress) PE=2 SV=1	ACUCGACGGUCGUCGUGUAGACGU	ACUACUACACGCCGGUUGUCCAGU
novel-miR3	gene:TRIAE_CS42_2AL_TGACv1_094209_AA0294350	4CL	4-coumarate--CoA ligase-like 9 OS=Oryza sativa subsp. japonica (Rice) PE=2 SV=2	ACUCGACGGUCGUCGUGUAGACGU	CAAUGUACAAGAAGAUCGUCGGGA
novel-miR3	gene:TRIAE_CS42_5BL_TGACv1_404534_AA1303340	AO	Probable aldehyde oxidase 2 GN=OSJNBa0087O09.20 OS=Oryza sativa subsp. japonica (Rice) PE=2 SV=1	ACUCGACGGUCGUCGUGUAG-ACGU	AUGUACUCCAUGACGCCCGACGAGG
novel-miR3	gene:TRIAE_CS42_5AL_TGACv1_376554_AA1238350	SOX	Probable sarcosine oxidase GN=At2g24580 OS=Arabidopsis thaliana (Mouse-ear cress) PE=2 SV=1	UGGAGAAGCAGGGCACGUGCA	CCUACACGCACGGCUUCUCCG
novel-miR38	gene:TRIAE_CS42_4BL_TGACv1_322341_AA1070740	CIPK	CBL-interacting protein kinase 9 OS=Oryza sativa subsp. japonica (Rice) PE=2 SV=1	GCGGUCGGCCGCCUCGAAGCC	GCCAUCAAGGUGCUCGACCGC
novel-miR38	gene:TRIAE_CS42_5AL_TGACv1_375277_AA1218980	CIPK	CBL-interacting protein kinase 9 OS=Oryza sativa subsp. japonica (Rice) PE=2 SV=1	GCGGUCGGCCGCCUCGAAGCC	GCCAUCAAGGUGCUCGACCGC
novel-miR38	gene:TRIAE_CS42_U_TGACv1_644157_AA2137680	CIPK	CBL-interacting protein kinase 9 OS=Oryza sativa subsp. japonica (Rice) PE=2 SV=1	GCGGUCGGCCGCCUCGAAGCC	GCCAUCAAGGUGCUCGACCGC
novel-miR38	gene:TRIAE_CS42_4BS_TGACv1_327853_AA1076340	S-domain-2b	Putative receptor protein kinase ZmPK1 (Precursor) GN=PK1 OS=Zea mays (Maize) PE=2 SV=2	GCGGUCGGCCGCCUCGAAGCC	CUCUUCGAGGCCGACGGCAGC
novel-miR38	gene:TRIAE_CS42_3B_TGACv1_224651_AA0799380	LOB	LOB domain-containing protein 40 GN=F5A8.2 OS=Arabidopsis thaliana (Mouse-ear cress) PE=2 SV=1	GCGGUCGGCCGCCUCGAAGCC	CUCUACGAGGCGUGCGGCCGC
novel-miR38	gene:TRIAE_CS42_7BS_TGACv1_591914_AA1925470	SWT	Bidirectional sugar transporter SWEET11 OS=Oryza sativa subsp. japonica (Rice) PE=1 SV=1	GCGGUCGGCCGCCUCGAAGCC	GCCUUCGCGCCGGCCCACCGC
novel-miR41	Wheat_newGene_1835	MYB	Myb-related protein 3R-1 GN=MYB3R-1 OS=Arabidopsis thaliana (Mouse-ear cress) PE=2 SV=1	CUUUGCCGUCUGUAAUAAAAAAGC	ACGUCAUUAUU-CAGAUGGUAAAG
novel-miR42	gene:TRIAE_CS42_5BS_TGACv1_424781_AA1391720	WAK	Wall-associated receptor kinase 4 (Precursor) GN=WAK4 OS=Arabidopsis thaliana (Mouse-ear cress) PE=2 SV=1	UUGACUGUUGACUGCUGAGUCAGU	GUUAACUCAGCAAACAAGGGUCAA
novel-miR42	gene:TRIAE_CS42_5BL_TGACv1_404938_AA1315700	XYL2	Alpha-L-arabinofuranosidase (Precursor) OS=Medicago sativa subsp. varia (Alfalfa) PE=2 SV=1	UUGACUGUUGACUGCUGAGUCAGU	CGCGGCUUGGCAGUCGAUGGUGAA
novel-miR43	gene:TRIAE_CS42_6DS_TGACv1_542610_AA1725200	LRR-XI	Receptor-like protein kinase HSL1 (Precursor) GN=HSL1 OS=Arabidopsis thaliana (Mouse-ear cress) PE=2 SV=1	GAUCAUGACUGACAGCCUCAUU	CUUGUGGCUGUCAGGUAUGAAC
novel-miR43	gene:TRIAE_CS42_5BS_TGACv1_424781_AA1391720	WAK	Wall-associated receptor kinase 4 (Precursor) GN=WAK4 OS=Arabidopsis thaliana (Mouse-ear cress) PE=2 SV=1	GAUCAUGACUGACAGCCUCAUU	AGGGGGCCUGUUAGUUAUGGUA
novel-miR43	gene:TRIAE_CS42_U_TGACv1_643767_AA2134800	WAK	Wall-associated receptor kinase 2 (Precursor) GN=WAK2 OS=Arabidopsis thaliana (Mouse-ear cress) PE=1 SV=1	GAUCAUGACUGACAGCCUCAUU	UGGGAGGUUGUUGGCCAUGGUG
novel-miR43	gene:TRIAE_CS42_5AL_TGACv1_374310_AA1196580	HSF	Heat stress transcription factor B-1 GN=B1342C04.35 OS=Oryza sativa subsp. japonica (Rice) PE=2 SV=1	GAUCAUGACUGACAGCCUCAUU	GGUGAAGCUGUUCGGCGUGAUC
novel-miR43	gene:TRIAE_CS42_5DL_TGACv1_432937_AA1395210	WRKY	Probable WRKY transcription factor 40 GN=WRKY40 OS=Arabidopsis thaliana (Mouse-ear cress) PE=1 SV=1	GAUCAUGACUGACAGCCUCAUU	CCGGAGGUUGACAGAGAUGAUC
novel-miR44	gene:TRIAE_CS42_3B_TGACv1_222942_AA0773630	WAK	Wall-associated receptor kinase 5 (Precursor) GN=WAK5 OS=Arabidopsis thaliana (Mouse-ear cress) PE=2 SV=1	ACUGUUGACUGGUCAAACUUGACC	GGGGUGGUUCGACCAG-CGACAGU
novel-miR49	gene:TRIAE_CS42_4AS_TGACv1_306883_AA1014550	ERF	Ethylene-responsive transcription factor 1B GN=K14B15.15 OS=Arabidopsis thaliana (Mouse-ear cress) PE=1 SV=2	GUGGUCGUGCCGGAGUGGUC	AUCCAUUUCGGCGCCACCAC
novel-miR49	gene:TRIAE_CS42_5DL_TGACv1_434972_AA1444330	UGT	7-deoxyloganetin glucosyltransferase GN=UGT85A24 OS=Gardenia jasminoides (Cape jasmine) PE=1 SV=1	GUGGUCGUGCCGGAGUGGUC	UGCUACUCCAUCAUGACCAC
novel-miR49	gene:TRIAE_CS42_U_TGACv1_643560_AA2132980	CML	Probable calcium-binding protein CML48 GN=CML48 OS=Arabidopsis thaliana (Mouse-ear cress) PE=2 SV=2	GUGGUCGU-GCCGGAGUGGUC	AACCGCUACGGCCACGGCCAC
novel-miR49	gene:TRIAE_CS42_2DL_TGACv1_159127_AA0533030	MAPKKK	Mitogen-activated protein kinase kinase kinase YODA GN=YDA OS=Arabidopsis thaliana (Mouse-ear cress) PE=1 SV=1	GUGGUCGUGCCGGAGUGGUC	CGCCGCUCCGCCACCACCGC
novel-miR49	gene:TRIAE_CS42_4BL_TGACv1_320378_AA1037220	CRCK	Calmodulin-binding receptor-like cytoplasmic kinase 2 OS=Arabidopsis thaliana (Mouse-ear cress) PE=2 SV=1	GUGGUCGUGCCGGAGUGGUC	CGCUACUCCGUCGCCACCAC
novel-miR49	gene:TRIAE_CS42_6DL_TGACv1_526725_AA1690620	DUF26-Ib	Cysteine-rich receptor-like protein kinase 10 (Precursor) GN=F21P8.70 OS=Arabidopsis thaliana (Mouse-ear cress) PE=1 SV=3	GUGGUCGUGCCGGAGUGGUC	UCCGACUUCGGCAUGGCCAU
novel-miR49	gene:TRIAE_CS42_7AS_TGACv1_570922_AA1842420	L-Lectin	Probable L-type lectin-domain containing receptor kinase S.5 (Precursor) GN=LECRKS5 OS=Arabidopsis thaliana (Mouse-ear cress) PE=2 SV=1	GUGGUCGUGCCGGAGUGGUC	CAACGCACUGGCACGGCCAU
novel-miR49	gene:TRIAE_CS42_6BS_TGACv1_514242_AA1657400	RLCK-VIIa	Serine/threonine-protein kinase At5g01020 GN=At5g01020 OS=Arabidopsis thaliana (Mouse-ear cress) PE=1 SV=1	GUGGUCGUGCCGGAGUGGUC	AACGGCUCCGCCACGCCCAC
novel-miR49	gene:TRIAE_CS42_6AL_TGACv1_471098_AA1502660	S-domain-1a	G-type lectin S-receptor-like serine/threonine-protein kinase B120 (Precursor) GN=B120 OS=Arabidopsis thaliana (Mouse-ear cress) PE=2 SV=1	GUGGUCGUGCCGGAGUGGUC	UCCGACUUCGGCAUGGCCAU
novel-miR49	gene:TRIAE_CS42_4DS_TGACv1_362914_AA1182730	S-domain-2b	G-type lectin S-receptor-like serine/threonine-protein kinase At1g34300 (Precursor) GN=At1g34300 OS=Arabidopsis thaliana (Mouse-ear cress) PE=2 SV=1	GUGGUCGUGCCGGAGUGGUC	UACUUCUCCGGCGCGGACAC
novel-miR49	gene:TRIAE_CS42_5AS_TGACv1_392923_AA1266280	WAK	Wall-associated receptor kinase-like 14 (Precursor) GN=WAKL14 OS=Arabidopsis thaliana (Mouse-ear cress) PE=2 SV=2	GUGGUCGUGCCGGAGUGGUC	GGUCGCAGCGGCACGACCAU
novel-miR49	gene:TRIAE_CS42_5DL_TGACv1_432937_AA1395210	WRKY	Probable WRKY transcription factor 40 GN=WRKY40 OS=Arabidopsis thaliana (Mouse-ear cress) PE=1 SV=1	GUGGUCGUGCCGGAGUGGUC	AACUCCUCCGGCCCGACCAU
novel-miR49	gene:TRIAE_CS42_7AL_TGACv1_556459_AA1763560	WRKY	Probable WRKY transcription factor 46 GN=WRKY46 OS=Arabidopsis thaliana (Mouse-ear cress) PE=2 SV=1	GUGGUCGUGC-CGGAGUGGUC	CGCCGCUCCCAGCACGACCAC
novel-miR49	gene:TRIAE_CS42_4DL_TGACv1_342608_AA1117890	INV1	Beta-fructofuranosidase, insoluble isoenzyme 1 (Precursor) GN=CIN1 OS=Oryza sativa subsp. indica (Rice) PE=2 SV=2	GUGGUCGUGCCGGAGUGGUC	AGCGGCUCCAGUACGACUAC
novel-miR49	gene:TRIAE_CS42_2AL_TGACv1_096605_AA0320170	GUN12	Endoglucanase 12 GN=OSJNBa0067K08.14 OS=Oryza sativa subsp. japonica (Rice) PE=2 SV=2	GUGGUCGUGCCGGAGUGGUC	CAGCACGCCGG-ACGACCAC
novel-miR49	gene:TRIAE_CS42_2DL_TGACv1_159778_AA0542590	GUN12	Endoglucanase 12 GN=OSJNBa0067K08.14 OS=Oryza sativa subsp. japonica (Rice) PE=2 SV=2	GUGGUCGUGCCGGAGUGGUC	CAGCACGCCGG-ACGACCAC
novel-miR5	gene:TRIAE_CS42_1AL_TGACv1_000433_AA0012040	CO-like	Zinc finger protein CONSTANS-LIKE 4 GN=COL4 OS=Arabidopsis thaliana (Mouse-ear cress) PE=2 SV=2	ACCGGAUCUCCUGCUCGACGG	GGUACGAGAAGCAGAUCCGGU
novel-miR50	gene:TRIAE_CS42_3B_TGACv1_221761_AA0749410	NPR3	Regulatory protein NPR3 GN=NPR3 OS=Arabidopsis thaliana (Mouse-ear cress) PE=1 SV=1	UCAUUAAGCAUCAUCUUCACU	UGUGAAGUUGCUUCUUAAUGA
novel-miR50	gene:TRIAE_CS42_4AS_TGACv1_306881_AA1014450	ACA	Calcium-transporting ATPase 1, plasma membrane-type OS=Oryza sativa subsp. japonica (Rice) PE=2 SV=1	UCAUUAAGCAUCAUCUUCACU	CAUGAAGAAGAUGAUGAAUGA
novel-miR50	gene:TRIAE_CS42_4BL_TGACv1_322716_AA1072800	ACA	Calcium-transporting ATPase 1, plasma membrane-type OS=Oryza sativa subsp. japonica (Rice) PE=2 SV=1	UCAUUAAGCAUCAUCUUCACU	CAUGAAGAAGAUGAUGAAUGA
novel-miR50	gene:TRIAE_CS42_4DL_TGACv1_342814_AA1122680	ACA	Calcium-transporting ATPase 1, plasma membrane-type OS=Oryza sativa subsp. japonica (Rice) PE=2 SV=1	UCAUUAAGCAUCAUCUUCACU	CAUGAAGAAGAUGAUGAAUGA
novel-miR50	gene:TRIAE_CS42_4BS_TGACv1_327958_AA1079730	CINV1	Cytosolic invertase 1 {ECO:0000303|PubMed:18317796} OS=Oryza sativa subsp. japonica (Rice) PE=1 SV=1	UCAUUAAGCAUCAUCUUCACU	CGCGAGGAUGAUGCUUGAGGA
novel-miR6	gene:TRIAE_CS42_5DL_TGACv1_436602_AA1462200	S-domain-2b	G-type lectin S-receptor-like serine/threonine-protein kinase SD2-5 (Precursor) GN=SD25 OS=Arabidopsis thaliana (Mouse-ear cress) PE=1 SV=1	AUGAGAUGAUGAAUGAGAUU	GGUAUUGUUGAUUAUCUCAU
novel-miR6	gene:TRIAE_CS42_2DS_TGACv1_179236_AA0605510	WRKY	Probable WRKY transcription factor 70 GN=WRKY70 OS=Arabidopsis thaliana (Mouse-ear cress) PE=2 SV=1	AUGAGAUGAUGAAUGAGAUU	GCUUUUUCUCAUCAUCUCAU
novel-miR6	gene:TRIAE_CS42_3B_TGACv1_221997_AA0754850	C71E1	4-hydroxyphenylacetaldehyde oxime monooxygenase GN=CYP71E1 OS=Sorghum bicolor (Sorghum) PE=2 SV=1	AUGAGAUGAUGAAUGAGAUU	GACCUCGUUGACCAUCUCAU
novel-miR6	gene:TRIAE_CS42_3B_TGACv1_222929_AA0773400	C71E1	4-hydroxyphenylacetaldehyde oxime monooxygenase GN=CYP71E1 OS=Sorghum bicolor (Sorghum) PE=2 SV=1	AUGAGAUGAUGAAUGAGAUU	CACCUCGUUGACCGUCUCAU
novel-miR6	gene:TRIAE_CS42_3DL_TGACv1_250146_AA0862960	C71E1	4-hydroxyphenylacetaldehyde oxime monooxygenase GN=CYP71E1 OS=Sorghum bicolor (Sorghum) PE=2 SV=1	AUGAGAUGAUGAAUGAGAUU	GACCUCGUUGACCGUCUCAU
novel-miR6	gene:TRIAE_CS42_5AL_TGACv1_374486_AA1201400	PUP	Probable purine permease 11 GN=PUP11 OS=Arabidopsis thaliana (Mouse-ear cress) PE=1 SV=1	AUGAGAUGAUGAAUGAGAUU	UAUCUCAUGCAACACUUCAU
novel-miR7	gene:TRIAE_CS42_5DL_TGACv1_436602_AA1462200	S-domain-2b	G-type lectin S-receptor-like serine/threonine-protein kinase SD2-5 (Precursor) GN=SD25 OS=Arabidopsis thaliana (Mouse-ear cress) PE=1 SV=1	GAUCAUUGUCGUGACCCUGAA	AGCAAGGUAAUGACAAUGAUG
novel-miR7	gene:TRIAE_CS42_5AL_TGACv1_373966_AA1185670	WRKY	Probable WRKY transcription factor 40 GN=WRKY40 OS=Arabidopsis thaliana (Mouse-ear cress) PE=1 SV=1	GAUCAUUGUCGUGACCCUGAA	CGGAGGCUCACGGAGAUGAUC
novel-miR7	gene:TRIAE_CS42_6AL_TGACv1_470941_AA1499070	GS	Glutamine synthetase OS=Hordeum vulgare (Barley) PE=2 SV=1	GAUCAUUGUCGUGACCCUGAA	UACGUGGUCACCUCGAUGAUC
novel-miR7	gene:TRIAE_CS42_6BL_TGACv1_500652_AA1608010	GS	Glutamine synthetase OS=Hordeum vulgare (Barley) PE=2 SV=1	GAUCAUUGUCGUGACCCUGAA	UACGUGGUCACCUCGAUGAUC
novel-miR8	gene:TRIAE_CS42_1DL_TGACv1_061263_AA0190460	WRKY	Probable WRKY transcription factor 41 GN=WRKY41 OS=Arabidopsis thaliana (Mouse-ear cress) PE=2 SV=2	UGAGAAGGUAGAUCAUAAUAGC	CGUAUGAUGAGCUGGCUUCUUA
tae-miR159a	gene:TRIAE_CS42_U_TGACv1_642716_AA2122050	CDPK	Calcium-dependent protein kinase 5 GN=CPK5 OS=Solanum tuberosum (Potato) PE=2 SV=1	UUUGGAUUGAAGGGAGCUCUG	GGCGGUUCCCUUAGAUCCAAG
tae-miR159a	gene:TRIAE_CS42_6AS_TGACv1_485603_AA1548280	DUF26-Ib	Cysteine-rich receptor-like protein kinase 15 (Precursor) GN=CRK15 OS=Arabidopsis thaliana (Mouse-ear cress) PE=2 SV=2	UUUGGAUUGAAGGGAGCUCUG	UGUAGCUCUCUUCCAUCUGGA
tae-miR164	gene:TRIAE_CS42_4AL_TGACv1_289001_AA0963150	GAOX1	Gibberellin 20 oxidase 1 GN=At4g25420 OS=Arabidopsis thaliana (Mouse-ear cress) PE=2 SV=2	UGGAGAAGCAGGGCACGUGCA	ACCGCCUGCGCUGCUUCUUCA
tae-miR164	gene:TRIAE_CS42_2BS_TGACv1_147828_AA0488060	DUF26-Ib	Cysteine-rich receptor-like protein kinase 10 (Precursor) GN=F21P8.70 OS=Arabidopsis thaliana (Mouse-ear cress) PE=1 SV=3	UGGAGAAGCAGGGCACGUGCA	ACUGCGUCCUCCGCUUCUCCG
tae-miR164	gene:TRIAE_CS42_2DS_TGACv1_178119_AA0591130	DUF26-Ib	Cysteine-rich receptor-like protein kinase 10 (Precursor) GN=F21P8.70 OS=Arabidopsis thaliana (Mouse-ear cress) PE=1 SV=3	UGGAGAAGCAGGGCACGUGCA	GCUGCGUCCUCCGCUUCUCCG
tae-miR164	gene:TRIAE_CS42_5BL_TGACv1_404244_AA1292000	L-Lectin	Probable L-type lectin-domain containing receptor kinase S.5 (Precursor) GN=LECRKS5 OS=Arabidopsis thaliana (Mouse-ear cress) PE=2 SV=1	UGGAGAAGCAGGGCACGUGCA	GGUACGUCGCCUCCUUCUCCA
tae-miR164	gene:TRIAE_CS42_U_TGACv1_642123_AA2111860	LysM-II	Protein LYK5 (Precursor) GN=LYK5 OS=Arabidopsis thaliana (Mouse-ear cress) PE=2 SV=1	UGGAGAAGCAGGGCACGUGCA	ACUACGAGACCUACUUCUCCA
tae-miR164	gene:TRIAE_CS42_5DL_TGACv1_436785_AA1463200	NAC	NAC transcription factor ONAC010 OS=Oryza sativa subsp. japonica (Rice) PE=2 SV=1	UGGAGAAGCAGGGCACGUGCA	GCAACUUGCCCAACUUCUCCU
tae-miR164	gene:TRIAE_CS42_1AS_TGACv1_019570_AA0068550	WRKY	Probable WRKY transcription factor 26 GN=WRKY26 OS=Arabidopsis thaliana (Mouse-ear cress) PE=2 SV=2	UGGAGAAGCAGGGCACGUGCA	CGCCCUUCUCCUGCUUCUCCG
tae-miR164	gene:TRIAE_CS42_3B_TGACv1_226686_AA0818750	7SBG2	Basic 7S globulin 2 low kDa subunit (Precursor) OS=Glycine max (Soybean) PE=1 SV=1	UGGAGAAGCAGGGCACGUGCA	GGCACGAGUCCUCCUUCUCCU
tae-miR164	gene:TRIAE_CS42_5BL_TGACv1_404534_AA1303340	AO	Probable aldehyde oxidase 2 GN=OSJNBa0087O09.20 OS=Oryza sativa subsp. japonica (Rice) PE=2 SV=1	ACUCGACGGUCGUCGUGUAGACGU	AGGAGUACACGACGAACGCCGACG
tae-miR164	gene:TRIAE_CS42_6AL_TGACv1_475452_AA1536550	FAO	Long-chain-alcohol oxidase FAO2 GN=FAO2 OS=Lotus japonicus (Lotus corniculatus var. japonicus) PE=2 SV=1	UGGAGAAGCAGGGCACGUGCA	UGUGCAUGUCCAUCUUCUCCG
tae-miR164	gene:TRIAE_CS42_6BL_TGACv1_500559_AA1606470	FAO	Long-chain-alcohol oxidase FAO2 GN=FAO2 OS=Lotus japonicus (Lotus corniculatus var. japonicus) PE=2 SV=1	UGGAGAAGCAGGGCACGUGCA	CCUACACGCACGGCUUCUCCG
tae-miR167a	gene:TRIAE_CS42_4BS_TGACv1_328086_AA1082520	LRR-XI	Probable LRR receptor-like serine/threonine-protein kinase At4g26540 (Precursor) GN=At4g26540 OS=Arabidopsis thaliana (Mouse-ear cress) PE=2 SV=1	UGAAGCUGCCAGCAUGAUCUA	CGGCUCGUGCGCGCGGCUUCA
tae-miR167a	gene:TRIAE_CS42_5DL_TGACv1_433312_AA1409200	XRN2	5&apos;-3&apos; exoribonuclease 2 GN=K16E1.1/K16E1.2 OS=Arabidopsis thaliana (Mouse-ear cress) PE=2 SV=1	UGAAGCUGCCAGCAUGAUCUA	AGGAUUAUGCUGGAUGCUUCA
tae-miR9670-3p	gene:TRIAE_CS42_5DL_TGACv1_434186_AA1431230	CML	Probable calcium-binding protein CML47 GN=CML47 OS=Arabidopsis thaliana (Mouse-ear cress) PE=2 SV=1	AGGUGGAAUACUUGAAGAAGA	CCCUCGUCAAGUCCUCCACCU
tae-miR9670-3p	gene:TRIAE_CS42_4BS_TGACv1_328726_AA1092680	L-Lectin	L-type lectin-domain containing receptor kinase IX.1 (Precursor) GN=LECRK91 OS=Arabidopsis thaliana (Mouse-ear cress) PE=2 SV=1	AGGUGGAAUACUUGAAGAAGA	UCUUCUUCAACUACUCCACUU
tae-miR9670-3p	gene:TRIAE_CS42_4DS_TGACv1_361061_AA1159960	L-Lectin	L-type lectin-domain containing receptor kinase IX.1 (Precursor) GN=LECRK91 OS=Arabidopsis thaliana (Mouse-ear cress) PE=2 SV=1	AGGUGGAAUACUUGAAGAAGA	UGUUCUUCAACUACUCCACUU
tae-miR9670-3p	gene:TRIAE_CS42_3B_TGACv1_224343_AA0795530	WAK	Probable serine/threonine-protein kinase At1g18390 (Precursor) GN=At1g18390 OS=Arabidopsis thaliana (Mouse-ear cress) PE=2 SV=2	AGGUGGAAUACUUGAAGAAGA	UCUUCGUCAGGAAUUCCAGCU
tae-miR9670-3p	gene:TRIAE_CS42_3DL_TGACv1_251869_AA0885580	WAK	Probable serine/threonine-protein kinase At1g18390 (Precursor) GN=At1g18390 OS=Arabidopsis thaliana (Mouse-ear cress) PE=2 SV=2	AGGUGGAAUACUUGAAGAAGA	UCUUCGUCAGGAAUUCCAGCU
tae-miR9670-3p	gene:TRIAE_CS42_3B_TGACv1_222612_AA0767810	PTR	Protein NRT1/ PTR FAMILY 8.2 GN=F7J8.160 OS=Arabidopsis thaliana (Mouse-ear cress) PE=2 SV=1	AGGUGGAA-UACUUGAAGAAGA	CCUUCUUCAACUGGUUCUACCU
tae-miR9777	Wheat_newGene_12714	SOX	Probable sarcosine oxidase GN=At2g24580 OS=Arabidopsis thaliana (Mouse-ear cress) PE=2 SV=1	AGCAAACAUAUCUGAGCACA	GGUACUCU-AUAUGUUUGCC
tae-miR9779	gene:TRIAE_CS42_7AL_TGACv1_556459_AA1763560	WRKY	Probable WRKY transcription factor 46 GN=WRKY46 OS=Arabidopsis thaliana (Mouse-ear cress) PE=2 SV=1	CUUAUGCAACGUCUGAGGAU	GUCCUCGGACGU-GCAUAGC
