# Supplementary material for: Enhanced Senescence Process is the Major Factor Stopping Spike Differentiation of Wheat Mutant ptsd1
Source: Int J Mol Sci. 2019 Sep 19;20(18):4642. doi: 10.3390/ijms20184642 (PMC6770497; doi:10.3390/ijms20184642)
Supplement: Supplementary file 1 [file ijms-20-04642-s001.zip › Table S25.xls]

## Sheet: Table S25
The DNA sequences of the primers used in qRT-PCR for mRNAs
Gene name	Gene ID (ABD)	Forward primer (5′-3′)	Reverse primer (5′-3′)	Amplicon (bp)	Swiss_Prot_annotation	NR_annotation
TaFL	gene:TRIAE_CS42_2AL_TGACv1_097044_AA0322780; gene:TRIAE_CS42_2BL_TGACv1_130815_AA0418280; gene:TRIAE_CS42_2DL_TGACv1_159321_AA0536540	CAAGAAGAACGGGCTGGACTA	TTGTTGATGTAGCTCGCCCC	165	Probable transcription factor FL GN=OSL OS=Oryza sativa subsp. indica (Rice) PE=3 SV=2	FLORICAULA/LFAFY-like protein [Triticum aestivum]
TaSEP6	gene:TRIAE_CS42_7AS_TGACv1_571056_AA1843970; gene:TRIAE_CS42_7BS_TGACv1_592464_AA1938550; gene:TRIAE_CS42_7DS_TGACv1_621517_AA2017990	TCATCTTGGCGAGGACTTGG	GACTGTTGGCTCTTTGTCGC	108	MADS-box transcription factor 5 OS=Oryza sativa subsp. japonica (Rice) PE=1 SV=1	MADS-box transcription factor TaAGL8 [Triticum aestivum]
TaSEP5	gene:TRIAE_CS42_5AL_TGACv1_375964_AA1229620; gene:TRIAE_CS42_5BL_TGACv1_405406_AA1326650; gene:TRIAE_CS42_5DL_TGACv1_433206_AA1405530	GCCAGAGCACTTCTTCCAGG	ACATAGGCAGGCAACGCATC	212	MADS-box transcription factor 34 OS=Oryza sativa subsp. japonica (Rice) PE=2 SV=2	AGLG1 [Triticum aestivum]
TaGSTU2	gene:TRIAE_CS42_1AL_TGACv1_002955_AA0046720; gene:TRIAE_CS42_1BL_TGACv1_034040_AA0143180; gene:TRIAE_CS42_1DL_TGACv1_061935_AA0205830	GTGCTCAACCTCAAGTCGCT	TCGTCGATGTACTGCACGAT	164	Probable glutathione S-transferase GSTU6 GN=OSJNBb0038A07.2 OS=Oryza sativa subsp. japonica (Rice) PE=2 SV=2	glutathione transferase [Triticum aestivum]
TaGIP	gene:TRIAE_CS42_7AS_TGACv1_569647_AA1821120; gene:TRIAE_CS42_7BS_TGACv1_593258_AA1949920; gene:TRIAE_CS42_7DS_TGACv1_622044_AA2031550	AAGAAGGCGTGCCTGACCTA	CCTCCTTGGTCTTCCAGTTGT	118	Gibberellin-regulated protein 6 (Precursor) GN=GASA6 OS=Arabidopsis thaliana (Mouse-ear cress) PE=3 SV=1	GA-induced protein [Triticum aestivum]
TaCHT	gene:TRIAE_CS42_2AL_TGACv1_096750_AA0321140; gene:TRIAE_CS42_2BL_TGACv1_131533_AA0428910; gene:TRIAE_CS42_2DL_TGACv1_158075_AA0508060	GACGGCAAGAGGGAGATAGC	CCACTGCGTGTACTTCCTGT	123	Chitinase 4 (Precursor) OS=Oryza sativa subsp. japonica (Rice) PE=2 SV=2	Chitinase II precursor [Triticum aestivum]
TaGSTF2	gene:TRIAE_CS42_1AS_TGACv1_019317_AA0064830; gene:TRIAE_CS42_1BS_TGACv1_052728_AA0181960; gene:TRIAE_CS42_1DS_TGACv1_080417_AA0247580	CGCTACTTCATGGACACCGA	ACTCCTGTGCCTTCTTTCCG	151	Glutathione S-transferase 4 GN=GST4 OS=Zea mays (Maize) PE=1 SV=2	glutathione transferase F2 [Triticum aestivum]
TaGS1a	gene:TRIAE_CS42_6AL_TGACv1_470941_AA1499070; gene:TRIAE_CS42_6BL_TGACv1_500652_AA1608010; gene:TRIAE_CS42_6DL_TGACv1_527226_AA1700820	GGACATCAACTGGCCTCTCG	TATGTCACGCCCAAACGACT	103	Glutamine synthetase OS=Hordeum vulgare (Barley) PE=2 SV=1	glutamine synthetase isoform GS1a [Triticum aestivum]
Taβ-actin	gene:TRIAE_CS42_1AL_TGACv1_001447_AA0030680; gene:TRIAE_CS42_1BL_TGACv1_034670_AA0145240; gene:TRIAE_CS42_1DL_TGACv1_061806_AA0203650	CCAAGGCGGAGTACGATGAGTCT	TTCATACAGCAGGCAAGCACCAT	240	Actin-7 GN=P0505D12.32-2 OS=Oryza sativa subsp. japonica (Rice) PE=3 SV=1	Actin-7 [Triticum urartu]
The DNA sequences of the primers used in qRT-PCR for miRNAs
miRNA name	Forward primer (5′-3′)	Reverse primer (5′-3′)
tae-miR159a	TTTGGATTGAAGGGAGCTCTG	-
tae-miR167a	TGAAGCTGCCAGCATGATCTA	-
tae-miR9670-3p	AGGTGGAATACTTGAAGAAGA	-
novel-miR4	TCCTCGTGTTGCATTCCT	-
Ta-U6	CCTTCGGGGACATCCGATAAA	ATTTGGACCATTTCTCGATTTGTGC
