# Supplementary material for: Enhanced Senescence Process is the Major Factor Stopping Spike Differentiation of Wheat Mutant ptsd1
Source: Int J Mol Sci. 2019 Sep 19;20(18):4642. doi: 10.3390/ijms20184642 (PMC6770497; doi:10.3390/ijms20184642)
Supplement: Supplementary file 1 [file ijms-20-04642-s001.zip › Table S26.xls]

## Sheet: Zeatin
The zeatin content
Sample	ZA content (μg/g FW)
spike of WT (WT-YS)	1.87518
	1.92557
	1.89914
spike of ptsd1 (ptsd1-YS)	1.49608
	1.41082
	1.47063
Sample name	Standard curve			Retention time (min)
ZA (zeatin)	y=556.8x-7.549; R2=0.9996			3.87
The elution profile of standard ZA		The elution profile of a sample
Time (min)		Time (min)

## Sheet: Total protein
The total protein contents
Sample	Astandard	Ablank	Ameasure	Sample weight (g)	Total protein content (mg/g FW)
spike of WT (WT-YS)	0.3638	0.1632	0.3542	0.1011	47.0892
	0.3638	0.1632	0.3543	0.1011	47.1139
	0.3638	0.1632	0.3519	0.1011	46.5222
spike of ptsd1 (ptsd1-YS)	0.3638	0.1632	0.3054	0.1008	35.1624
	0.3638	0.1632	0.304	0.1008	34.8162
	0.3638	0.1632	0.3069	0.1008	35.5333
Calculation formula: Protein content (mg/g FW) = Cstandard protein×(Ameasure-Ablank) /Astandard-Ablank)/W
W: sample weight.

## Sheet: Total sugar
The total sugar contents
Sample	Ameasure	Ablank	ΔA	Sample weight (g)	The total sugar content（mg/g FW）
spike of WT (WT-YS)	0.0883	0.0404	0.0479	0.05012	65.532
	0.0865	0.0404	0.0461	0.05012	64.3357
	0.0889	0.0404	0.0485	0.05012	65.9308
spike of ptsd1 (ptsd1-YS)	0.0822	0.0404	0.0418	0.05006	61.5515
	0.0836	0.0404	0.0432	0.05006	62.4831
	0.0807	0.0404	0.0403	0.05006	60.5534
Calculation formula: The total sugar content (mg/g FW) = [(ΔA+0.0507) /0.3002×V1]/(W×V1÷V2) = 33.311×(ΔA+0.0507) /W
W: sample weight; V1: the supernatant liquid volume of the reaction system, 0.008 mL; V2: extract solution volume, 10 mL.
The standard curve: y = 0.3002x - 0.0507

## Sheet: Ammonium nitrogen
The contenets of the ammonium nitrogen (NH4+)
Sample	Acontrol	Asample	ΔA	Sample weight（g）	NH4+ content（mg/Kg FW）
spike of WT (WT-YS)	0.0456	0.2468	0.2012	0.0502	300.294
	0.0456	0.2501	0.2045	0.0502	304.62
	0.0456	0.2523	0.2067	0.0502	307.504
spike of ptsd1 (ptsd1-YS)	0.0456	0.2882	0.2426	0.05003	355.765
	0.0456	0.2804	0.2348	0.05003	345.506
	0.0456	0.2801	0.2345	0.05003	345.111
Calculation formula: NH4+ content (mg/Kg FW) = (ΔA+0.0279)/0.0768×V1/(W×V2/V3) = 65.8×(ΔA+0.0279)/W
V1: the total volume of the reaction system, 0.315 mL; W: sample weight; V2: the supernatant liquid volume of the reaction system, 0.06 mL; V3: extract solution volume.
The standard curve: y=0.0768x-0.0279, R2=0.9993

## Sheet: Nitrate nitrogen
The contents of the nitrate nitrogen (NO3-)
Sample	Acontrol	Asample	ΔA	Sample weight（g）	NO3- content（mg/Kg FW）
spike of WT (WT-YS)	0.0441	0.0706	0.0265	0.1011	24.3466
	0.0441	0.0715	0.0274	0.1011	25.4878
	0.0441	0.0721	0.028	0.1011	26.2487
spike of ptsd1 (ptsd1-YS)	0.0441	0.0625	0.0184	0.1008	14.1173
	0.0441	0.0626	0.0185	0.1008	14.2444
	0.0441	0.063	0.0189	0.1008	14.7532
Calculation formula: NO3- content (mg/Kg FW) = (ΔA-0.0073)/ 0.0078/(W/V3) = 128.2×(ΔA-0.0073)/W
W: sample weight; V3: extract solution volume, 1 mL.
The standard curve: y=0.0078x+0.0073, R2=0.9997

## Sheet: H2O2
The contents of the H2O2
Sample	Asample	Acontrol	ΔA	Sample weight（g）	H2O2 content（μmol/g FW）
spike of WT (WT-YS)	0.0638	0.0428	0.021	0.102	0.534
	0.0628	0.0428	0.02	0.102	0.507824
	0.061	0.0428	0.0182	0.102	0.460706
spike of ptsd1 (ptsd1-YS)	0.069	0.0428	0.0262	0.1036	0.659768
	0.0702	0.0428	0.0274	0.1036	0.690695
	0.0673	0.0428	0.0245	0.1036	0.615956
Calculation formula: H2O2 content (μmol/g FW) = [(ΔA-0.0006) /0.3744×V1]/(W ×V1/V2) = 2.67×(ΔA-0.0006) /W
W: sample weight; V1: the supernatant liquid volume of the reaction system, 0.25 mL; V3: extract solution volume, 1 mL.
The standard curve: y = 0.3744x + 0.0006

## Sheet: Lignin
The contents of the lignin
Sample	Asample	Acontrol	ΔA	Lignin content (mg/g DW)
spike of WT (WT-YS)	0.2587	0.1277	0.131	91.287
	0.2526	0.1277	0.1249	86.8035
	0.2701	0.1277	0.1424	99.666
spike of ptsd1 (ptsd1-YS)	0.3218	0.1277	0.1941	137.665
	0.3326	0.1277	0.2049	145.603
	0.309	0.1277	0.1813	128.257
Calculation formula: Lignin content (mg/g DW) = (ΔA-0.0068)/0.0347×V1×10-3/W×T = 0.0294×(ΔA-0.0068)/0.002×50
V1: the total volume of the reaction system, 1.02 mL; W: sample weight; T: dilution ratio.
The standard curve: y = 0.0347x+0.0068, R2=0.9889

## Sheet: GST
The activities of the Glutathione S-Transferase (GST)
Sample	A1	A2	ΔA	Sample weight（g）	GST activity (nmol/min/g FW)
spike of WT (WT-YS)	0.4712	0.4855	0.0143	0.101	65.1287
	0.4614	0.4751	0.0137	0.101	62.396
	0.4487	0.4643	0.0156	0.101	71.0495
spike of ptsd1 (ptsd1-YS)	0.6111	0.8347	0.2236	0.1002	1026.51
	0.6571	0.9126	0.2555	0.1002	1172.95
	0.6214	0.8544	0.233	0.1002	1069.66
root of WT	0.4346	0.4375	0.0029	0.1002	13.3134
	0.4414	0.4442	0.0028	0.1002	12.8543
	0.4404	0.4431	0.0027	0.1002	12.3952
root of ptsd1	0.4367	0.4485	0.0118	0.1011	53.6894
	0.4399	0.4517	0.0118	0.1011	53.6894
	0.4419	0.4538	0.0119	0.1011	54.1444
stem of WT	0.433	0.4469	0.0139	0.1006	63.5586
	0.4268	0.4393	0.0125	0.1006	57.1571
	0.4262	0.4391	0.0129	0.1006	58.9861
stem of ptsd1	0.4334	0.4715	0.0381	0.1013	173.011
	0.4328	0.4703	0.0375	0.1013	170.286
	0.4309	0.4663	0.0354	0.1013	160.75
leaf of WT	1.1134	1.1345	0.0211	0.1004	96.6733
	1.0125	1.0316	0.0191	0.1004	87.51
	1.117	1.1382	0.0212	0.1004	97.1315
leaf of ptsd1	0.6676	0.7337	0.0661	0.1005	302.547
	0.6867	0.7527	0.066	0.1005	302.09
	0.6816	0.7507	0.0691	0.1005	316.279
Calculation formula: GST activity (nmol/min/g FW) = (A2-A1)/ε/d×109×V1/(W×V2/V3)/T = 460×(A2-A1)/W
ε: molar extinction coefficient, 9.6×103 L/mol /cm; d: optical path of 96-well plates, 0.5cm; V1: the total volume of the reaction system, 220 μL = 2.2×10-4 L; W: sample weight; V2: the supernatant liquid volume of the reaction system, 20 μL = 0.02 mL; V3: extract solution volume, 1 mL; T: reaction time, 5 min.

## Sheet: GS
The activities of the glutamine synthetase (GS)
Sample	Asample	Acontrol	ΔA	Sample weight（g）	GS activity (U/g FW)
spike of WT (WT-YS)	0.0884	0.0519	0.0365	0.1007	13.7736
	0.0907	0.052	0.0387	0.1007	14.6038
	0.0902	0.0519	0.0383	0.1007	14.4528
spike of ptsd1 (ptsd1-YS)	0.1002	0.0548	0.0454	0.1003	17.2004
	0.1013	0.0545	0.0468	0.1003	17.7308
	0.1007	0.0548	0.0459	0.1003	17.3898
Calculation formula: GS activity (U/g FW) = ΔA×V1/(W×V2/V3)/0.005/T = 38×ΔA/W
V1: the total volume of the reaction system, 0.4 mL; W: sample weight; V2: the supernatant liquid volume of the reaction system, 0.07 mL; V3: extract solution volume, 1 mL; T: reaction time, 30 min.

## Sheet: Chitinase
The activities of the chitinase
Sample	Asample	Acontrol	ΔA	Sample weight（g）	Chitinase activity (mg/h/g FW)
spike of WT (WT-YS)	0.0516	0.049	0.0026	0.0511	0.887233
	0.0528	0.0502	0.0026	0.0511	0.887233
	0.0517	0.049	0.0027	0.0511	0.903076
spike of ptsd1 (ptsd1-YS)	0.0614	0.0507	0.0107	0.0508	2.18337
	0.0619	0.0511	0.0108	0.0508	2.19931
	0.0609	0.0507	0.0102	0.0508	2.10369
Calculation formula: Chitinase activity (mg/h/g FW) =(ΔA+0.003)/0.1544×V1/(V2/V3×W)/T = 16.192×(ΔA + 0.003)/W
V1: the total volume of the reaction system, 1 mL; W: sample weight; V2: the supernatant liquid volume of the reaction system, 0.4 mL; V3: extract solution volume, 1 mL.
The standard curve: y=0.1544x-0.003, R2=0.9995
